# Supplementary material for: Transcriptional reprogramming and phenotypic switching associated with the adaptation of Lactobacillus plantarum C2 to plant niches
Source: Sci Rep. 2016 Jun 7;6:27392. doi: 10.1038/srep27392 (PMC4895336; doi:10.1038/srep27392)
Supplement: Supplementary Dataset 1 [file srep27392-s2.xls]

## Sheet: Probelist
Probe list
Gene	Start	End	Strand	GeneSymbol	Description	No. of Specific Probes	No. of Xhyb Probes
lp_0001	1	1368	+	dnaA	chromosomal replication initiation protein DnaA	3	0
lp_0002	1546	2685	+	dnaN	DNA-directed DNA polymerase III subunit beta	3	0
lp_0004	3210	3443	+	-	hypothetical protein	3	0
lp_0005	3444	4568	+	recF	DNA repair and genetic recombination protein RecF	3	0
lp_0006	4565	6511	+	gyrB	DNA gyrase subunit B	3	0
lp_0007	6676	9237	+	gyrA	DNA gyrase subunit A	3	0
lp_0009	9860	10159	+	rpsF	30S ribosomal protein S6	3	0
lp_0010	10196	10798	+	ssb	single-strand DNA-binding protein	3	0
lp_0011	10837	11073	+	rpsR	30S ribosomal protein S18	3	0
lp_0012	11254	13266	+	-	phosphoesterase, DHH family	3	0
lp_0013	13279	13731	+	rplI	50S ribosomal protein L9	3	0
lp_0014	13747	15171	+	dnaC	replicative DNA helicase DnaC	3	0
lp_0015	15393	16616	+	-	transport protein, major facilitator superfamily (MFS)	3	0
lp_0016	16638	17435	+	proB	glutamate 5-kinase	3	0
lp_0017	17454	18692	+	proA	glutamate-5-semialdehyde dehydrogenase	3	0
lp_0018	19153	20769	+	-	oligopeptide ABC transporter,oligopeptide-binding protein	3	0
lp_0020	21099	23003	+	glgB	1,4-alpha-glucan-branching protein	3	0
lp_0021	22993	24132	+	glgC	glucose-1-P adenylyltransferase, enzymatic subunit	3	0
lp_0022	24129	25301	+	glgD	glucose-1-P adenylyltransferase, regulatory subunit	3	0
lp_0023	25294	26733	+	glgA	glycogen synthase, ADP-glucose transglycosylase	3	0
lp_0024	26753	29149	+	glgP	glycogen phosphorylase	3	0
lp_0025	29167	30984	+	malZ	maltodextrin glucosidase	3	0
lp_0026	31317	32084	+	-	hydrolase, HAD superfamily, Cof family	3	0
lp_0027	32236	32907	-	pgmB1	beta-phosphoglucomutase	3	0
lp_0028	32925	35645	-	-	kojibiose-like phosphorylase, specific	3	0
lp_0030	36033	36482	-	-	pyridoxamine 5'-phosphate oxidase family protein, FMN-binding	3	0
lp_0031	36680	36880	+	cspL	cold shock protein CspL	3	0
lp_0032	36972	37196	+	-	hypothetical protein	3	0
lp_0036	37770	38477	+	rrp1	two-component system response regulator	3	0
lp_0037	38491	40365	+	hpk1	two-component system histidine protein kinase; sensor protein	3	0
lp_0038	40346	41671	+	-	regulator of two-component system, YycH family	3	0
lp_0039	41683	42537	+	-	regulator of two-component system, YycI family	3	0
lp_0041	42895	43710	+	-	Zn-dependent hydrolase, beta-lactamase superfamily	3	0
lp_0043	43821	45083	+	htrA	serine protease HtrA	3	0
lp_0045	45638	46117	+	rlmH	ribosomal RNA large subunit methyltransferase H	3	0
lp_0046	46600	47175	+	-	TetR family transcriptional regulator	3	0
lp_0047	47239	48669	+	calB	coniferyl aldehyde dehydrogenase	3	0
lp_0048	48877	49509	+	-	uracil-DNA glycosylase family protein	3	0
lp_0050	49758	50408	+	pnbA	nitrobenzoate reductase	3	0
lp_0052	50524	50892	+	-	6-pyruvoyl-tetrahydropterin synthase family protein	3	0
lp_0053	50960	51607	-	-	fibronectin-binding protein	3	0
lp_0054	51804	52637	-	-	hypothetical protein	3	0
lp_0055	52791	55160	-	-	fumarate reductase, flavoprotein subunit	3	0
lp_0056	55625	57040	+	-	divalent anion:sodium (Na+) symporter, DASS family	3	0
lp_0057	57150	58037	+	-	LysR family transcriptional regulator	3	0
lp_0058	58107	58532	-	-	flavoprotein	3	0
lp_0059	58868	59293	+	arsC	arsenate reductase	3	0
lp_0060	59613	60473	+	-	short-chain dehydrogenase	3	0
lp_0061	60505	61350	+	adc	acetoacetate decarboxylase	3	0
lp_0062	61378	62031	+	-	nitroreductase family protein	3	0
lp_0063	62200	63735	+	-	hypothetical protein	3	0
lp_0066	64066	64737	+	pgmB2	beta-phosphoglucomutase	3	0
lp_0067	64823	65839	-	pva1	penicillin V acylase family protein	3	0
lp_0068	66113	67456	+	-	membrane protein	3	0
lp_0069	67605	68351	+	ptp1	protein-tyrosine phosphatase	3	0
lp_0070	68424	69671	-	-	4-hydroxyphenylacetate-3-hydroxylase,C-terminus (pseudogene)	3	0
lp_0071	69747	69860	-	-	4-hydroxyphenylacetate-3-hydroxylase,N-terminus (pseudogene)	3	0
lp_0072	69943	70392	-	-	RNA-binding protein, ASCH domain	3	0
lp_0073	70536	71204	+	-	glutamine amidotransferase	3	0
lp_0074	71292	72212	-	-	DeoR family transcriptional regulator	3	0
lp_0075	72330	72977	+	azoR1	FMN-dependent NADH-azoreductase	3	0
lp_0076	73239	75257	+	fusA1	elongation factor G	3	0
lp_0077	75275	75961	+	-	hypothetical protein	3	0
lp_0078	75967	76851	+	-	permease, drug/metabolite transporter (DMT) superfamily	3	0
lp_0080	77039	77530	+	-	GNAT family acetyltransferase	3	0
lp_0081	77561	78235	-	-	ThiJ/PfpI family protein, Type 1 glutamine amidotransferase (GATase1)-like domain	3	0
lp_0082	78281	79285	-	-	medium chain dehydrogenases/reductase (MDR)/zinc-dependent alcohol dehydrogenase-like family protein	3	0
lp_0083	79452	79775	+	-	ArsR family transcriptional regulator	3	0
lp_0085	79946	81280	-	-	multidrug extrusion protein (Na(+)/drug antiporter), MATE family of MDR efflux pumps	3	0
lp_0088	82652	83515	+	pepI	prolyl aminopeptidase	3	0
lp_0089	83697	84443	-	-	hypothetical protein	3	0
lp_0091	84613	85047	+	-	pyridoxamine 5'-phosphate oxidase family protein, FMN-binding	3	0
lp_0092	85149	86792	-	-	oligopeptide ABC transporter,lipoprotein-binding protein	3	0
lp_0096	87460	88209	+	-	hypothetical protein	3	0
lp_0098	88467	89246	+	-	adenylyl transferase	3	0
lp_0099	89314	89547	-	-	hypothetical protein	3	0
lp_0100	89568	90293	-	-	cobalt ABC transporter ATP-binding protein	3	0
lp_0101	90301	91122	-	-	cobalt ABC transporter permease	3	0
lp_0102	91097	92083	-	cbiM	cobalt ABC transporter, substrate-binding protein	3	0
lp_0103	92098	92763	-	-	Crp/FNR family transcriptional regulator	3	0
lp_0104	93016	94290	+	larA	lactate racemization operon protein LarA	3	0
lp_0105	94292	95032	+	larB	lactate racemization operon protein LarB	3	0
lp_0106	95063	95854	+	larC1	lactate racemization operon protein LarC,N-terminal domain	3	0
lp_0107	95893	96324	+	larC2	lactate racemization operon protein LarC,C-terminal domain	3	0
lp_0108	96329	97045	+	glpF1	glycerol uptake facilitator protein	3	0
lp_0109	97070	97900	+	larE	lactate racemization operon protein LarE	3	0
lp_0111	98100	99077	-	-	medium chain dehydrogenases/reductase (MDR)/zinc-dependent alcohol dehydrogenase-like family protein	3	0
lp_0113	99433	100224	+	thiM	hydroxyethylthiazole kinase	3	0
lp_0114	100250	101074	+	thiD	phosphomethylpyrimidine kinase & hydroxymethylpyrimidine kinase	3	0
lp_0115	101064	101717	+	thiE	thiamine-phosphate pyrophosphorylase	3	0
lp_0116	101717	102916	+	thiP	hydroxymethylpyrimidine permease	3	0
lp_0117	102998	103738	+	-	glutamine amidotransferase	3	0
lp_0118	103981	105573	+	-	DNA-binding protein with HIRAN domain	3	0
lp_0119	105689	106159	-	-	NTP pyrophosphohydrolase	3	0
lp_0120	106392	107756	+	-	amino acid/polyamine transport protein, APC family	3	0
lp_0121	107856	108563	+	-	hypothetical protein	3	0
lp_0122	108588	109370	+	-	alpha-beta hydrolase superfamily	3	0
lp_0124	109566	112304	-	pacL1	cation transporting P-type ATPase	3	0
lp_0125	112589	113347	+	-	purine nucleoside phosphorylase	3	0
lp_0126	113390	113584	-	-	stress-responsive transcription regulator	3	0
lp_0127	113650	114252	-	-	NADPH-dependent FMN reductase family protein	3	0
lp_0128	114365	114838	+	-	MarR family transcriptional regulator	3	0
lp_0129	114984	115406	+	hsp1	small heat shock protein	3	0
lp_0130	115494	115949	-	-	two-component system sensor protein	3	0
lp_0131	115946	116452	-	-	two-component system response regulator	3	0
lp_0132	116619	117851	+	-	multidrug-efflux transporter, major facilitator superfamily (MFS)	3	0
lp_0133	117876	118241	+	-	ArsR family transcriptional regulator	3	0
lp_0134	118306	119499	+	-	transport protein, major facilitator superfamily (MFS)	3	0
lp_0136	119743	120591	+	-	2,5 diketo-D-gluconic acid-like reductase,NADP dependent, promiscuous	3	0
lp_0137	120668	121540	+	-	aldo/keto reductase family protein	3	0
lp_0138	121661	122116	+	-	nucleoside 2-deoxyribosyltransferase	3	0
lp_0139	122436	124130	+	lai	linoleic acid isomerase	3	0
lp_0141	124302	125114	-	-	extracellular protein	3	0
lp_0145	125380	126897	+	-	hypothetical protein	3	0
lp_0146	126966	128075	-	-	NADH:flavin oxidoreductase	3	0
lp_0148	128326	129165	-	-	cobalt (or cobalamine) ABC transporter,permease protein	3	0
lp_0149	129167	130867	-	-	cobalt (or cobalamine) ABC transporter ATP-binding protein	3	0
lp_0150	130872	131432	-	-	cobalt (or cobalamine) ABC transporter,accessory protein	3	0
lp_0152	132040	132756	+	-	GntR family transcriptional regulator	3	0
lp_0154	132901	133230	+	-	PadR family transcriptional regulator	3	0
lp_0155	133259	134044	+	-	hypothetical protein	3	0
lp_0156	134069	134881	+	-	hypothetical protein	3	0
lp_0158	135213	135704	+	-	hypothetical protein	3	0
lp_0159	135873	136667	+	-	short-chain dehydrogenase	3	0
lp_0160	136930	137847	+	-	ABC transporter ATP-binding protein	3	0
lp_0161	137853	139469	+	-	ABC transporter permease	3	0
lp_0162	139488	140150	+	-	TetR family transcriptional regulator	3	0
lp_0163	140318	141859	+	-	acyl-CoA dehydrogenase	3	0
lp_0164	142032	142544	-	-	membrane protein	3	0
lp_0165	142774	143292	+	-	TetR family transcriptional regulator	3	0
lp_0166	143289	144278	-	dak1A	dihydroxyacetone phosphotransferase,dihydroxyacetone binding sub-unit	3	0
lp_0168	144440	145438	+	dak1B	dihydroxyacetone phosphotransferase,dihydroxyacetone binding subunit	3	0
lp_0169	145452	146033	+	dak2	dihydroxyacetone phosphotransferase,ADP-binding subunit	3	0
lp_0170	146030	146398	+	dak3	dihydroxyacetone phosphotransferase, phosphoryl donor protein	3	0
lp_0171	146413	147120	+	dhaP	dihydroxyacetone transport protein	3	0
lp_0172	147271	148290	+	-	LacI family transcriptional regulator,maltose-related	3	0
lp_0173	148314	149276	+	-	LacI family transcriptional regulator	3	0
lp_0174	149293	150966	+	malA1	maltase/sucrase	3	0
lp_0175	151222	152475	+	mdxE	maltodextrin ABC transporter, substrate binding protein	3	0
lp_0176	152585	153874	+	mdxF	maltodextrin ABC transporter, permease protein	3	0
lp_0177	153879	154763	+	mdxG	maltodextrin ABC transporter, permease protein	3	0
lp_0178	154791	155621	+	-	maltodextrin ABC transporter, accessory protein	3	0
lp_0179	155655	156977	+	malS	alpha-amylase, maltodextrins and cyclomaltodextrins	3	0
lp_0180	157079	158185	+	msmX	maltodextrin ABC transporter, ATP-binding protein	3	0
lp_0181	158212	160482	+	mapB	maltose phosphorylase	3	0
lp_0182	160696	163542	-	-	endo-beta-N-acetylglucosaminidase	3	0
lp_0183	164129	164401	+	-	membrane protein	3	0
lp_0184	164479	165345	-	sacK1	fructokinase	3	0
lp_0185	165479	167434	-	pts1BCA	PTS system, oligosucrose-specific EIIBCA component	3	0
lp_0187	167690	169195	+	scrB	sucrose-6-phosphate hydrolase	3	0
lp_0188	169176	170156	+	scrR	oligosucrose operon repressor	3	0
lp_0189	170177	171853	+	-	raffinose-6-phosphate hydrolase & stachyose-6-phosphate hydrolase	3	0
lp_0190	172010	172924	-	-	medium chain dehydrogenases/reductase (MDR)/zinc-dependent alcohol dehydrogenase-like family protein	3	0
lp_0192	173145	174545	-	nha1	tyrosine-related transport protein, NHAC family	3	0
lp_0193	175091	176764	+	-	exo alfa-1,4-glucosidase or trehalase	3	0
lp_0194	176964	177878	-	-	LysR family transcriptional regulator	3	0
lp_0197	178865	181885	+	-	cell surface protein precursor, LPXTG-motif cell wall anchor	3	0
lp_0199	182176	183018	-	-	Xre family transcriptional regulator	3	0
lp_0200	183206	184867	-	-	ABC transporter substrate-binding protein	3	0
lp_0201	185073	186734	-	-	ABC transporter substrate-binding protein	3	0
lp_0202	186887	187330	-	-	GNAT family acetyltransferase	3	0
lp_0203	187327	188505	-	serA	D-3-phosphoglycerate dehydrogenase	3	0
lp_0204	188521	189594	-	serC	phosphoserine aminotransferase	3	0
lp_0205	189978	190601	+	pgm1	phosphoglycerate mutase family protein	3	0
lp_0206	190862	191653	+	-	oxidoreductase, aldo/keto reductase family	3	0
lp_0207	192154	192375	+	-	hypothetical protein	3	0
lp_0208	192378	192728	-	-	hypothetical protein	3	0
lp_0209	192715	193587	-	-	RNA-binding protein	3	0
lp_0210	193763	194950	+	ack1	acetate kinase	3	0
lp_0213	195399	195749	-	-	chromosome condensation protein	3	0
lp_0214	195749	196132	-	-	chromosome condensation protein	3	0
lp_0215	196433	197953	+	-	ABC transporter ATP-binding protein	3	0
lp_0216	198163	199815	+	ISP2_1	transposase	0	3
lp_0217	199844	200503	-	-	ABC transporter permease	3	0
lp_0218	200500	201906	-	-	ABC transporter ATP-binding protein	3	0
lp_0219	201935	202504	-	-	ABC transporter permease	3	0
lp_0220	202845	203330	+	gpo	glutathione peroxidase	3	0
lp_0221	203381	204211	+	-	2,5 diketo-D-gluconic acid-like reductase,NADP dependent (promiscuous)	3	0
lp_0223	204715	205185	-	greA1	transcription elongation factor GreA	3	0
lp_0224	205271	205684	-	-	membrane protein	3	0
lp_0225	205697	205900	-	-	Cro/CI family transcriptional regulator	3	0
lp_0226	206280	206993	+	nagB	glucosamine-6-phosphate isomerase/deaminase	3	0
lp_0228	207136	208551	-	pepD1	dipeptidase	3	0
lp_0230	208913	210751	+	pts2CB	PTS system, mannitol-specific EIICB component	3	0
lp_0231	210788	212863	+	mtlR	BglG family transcriptional regulator	3	0
lp_0232	212878	213327	+	pts2A	PTS system, mannitol-specific EIIA component	3	0
lp_0233	213329	214486	+	mtlD	mannitol-1-phosphate 5-dehydrogenase	3	0
lp_0235	214742	215293	-	-	hypothetical protein	3	0
lp_0236	215474	215806	+	trxA1	thioredoxin	3	0
lp_0237	215900	216226	-	-	membrane protein	3	0
lp_0239	216517	217071	+	-	hypothetical protein	3	0
lp_0240	217136	217537	-	-	hypothetical protein	3	0
lp_0242	217779	218243	-	ndk	nucleoside-diphosphate kinase	3	0
lp_0243	218478	219824	+	-	hypothetical protein	3	0
lp_0244	220124	220672	+	-	NADPH-dependent FMN reductase family protein	3	0
lp_0245	220941	221636	+	-	GntR family transcriptional regulator	3	0
lp_0247	222214	223491	+	pts3C	PTS system, cellobiose-specific EIIC component	3	0
lp_0248	223501	223767	+	-	hypothetical protein	3	0
lp_0249	223764	224858	+	-	PTS-associated protein	3	0
lp_0250	224851	225969	+	-	metallo-dependent hydrolase, subgroup B	3	0
lp_0251	226039	227139	+	-	L-seryl-tRNA(Sec) selenium transferase-related protein, pyridoxal phosphate-dependent	3	0
lp_0252	227130	227864	+	-	hypothetical protein	3	0
lp_0253	227878	228900	+	kdgK	2-keto-3-deoxygluconate kinase	3	0
lp_0254	229064	229606	-	cysE	serine O-acetyltransferase	3	0
lp_0255	229611	230756	-	cblB	cystathionine beta-lyase / cystathionine gamma-lyase	3	0
lp_0256	230768	231679	-	cbs	cystathionine beta-synthase	3	0
lp_0257	232292	233083	-	pepM	methionyl aminopeptidase	3	0
lp_0259	233445	234233	+	pnuC1	nicotinamide mononucleotide transporter	3	0
lp_0260	234432	234710	+	-	hypothetical protein	3	0
lp_0261	234703	234990	+	-	membrane protein	3	0
lp_0262	235306	236025	+	treR	trehalose operon transcriptional repressor,GntR family	3	0
lp_0263	236050	237693	+	treA	trehalose-6-phosphate hydrolase	3	0
lp_0264	237710	239707	+	pts4ABC	PTS system trehalose-specific transporter subunit IIBC	3	0
lp_0265	239936	241897	+	pts5ABC	PTS system trehalose-specific transporter subunit IIBC	3	0
lp_0266	241939	242721	-	-	hypothetical protein	3	0
lp_0267	243093	243497	+	tagD1	glycerol-3-phosphate cytidylyltransferase	3	0
lp_0268	243522	244730	+	tagF1	CDP-glycerol glycerophosphotransferase	3	0
lp_0269	244783	247602	+	tagF2	CDP-glycerol glycerophosphotransferase / glycosyltransferase	3	0
lp_0271	247890	248453	+	-	aromatic acid carboxylyase, subunit B	3	0
lp_0272	248456	248866	+	-	aromatic acid carboxylyase, subunit D	3	0
lp_0273	249157	249597	-	-	Rrf2 family transcriptional regulator	3	0
lp_0274	249782	250471	+	-	TetR family transcriptional regulator	3	0
lp_0275	250642	252036	+	mntH1	manganese transport protein MntH, Nramp superfamily	3	0
lp_0276	252168	252815	-	-	hypothetical protein	3	0
lp_0277	252871	253176	-	-	extracellular protein	3	0
lp_0279	253217	253468	-	-	hypothetical protein	3	0
lp_0280	253769	255169	-	-	transport protein, major facilitator superfamily (MFS)	3	0
lp_0281	255261	255653	+	-	MerR family transcriptional regulator	3	0
lp_0282	255805	257181	-	hpk2	two-component system histidine protein kinase; sensor protein	3	0
lp_0283	257168	257872	-	rrp2	two-component system response regulator	3	0
lp_0284	258029	258325	+	-	hypothetical protein	3	0
lp_0285	258406	259137	+	-	RpiR family transcriptional regulator	3	0
lp_0286	259439	260764	+	pts6C	PTS system, cellobiose-specific EIIC component	3	0
lp_0287	260917	261228	-	-	hypothetical protein	3	0
lp_0289	261457	261711	+	-	hypothetical protein	3	0
lp_0290	261866	262897	-	-	transcriptional attenuator, cell envelope-related, LytR family	3	0
lp_0291	263170	264564	+	glcD	glycolate dehydrogenase, subunit GlcD,FAD-binding	3	0
lp_0292	264729	265016	+	-	hypothetical protein	3	0
lp_0293	265061	265753	+	-	GTP pyrophosphokinase	3	0
lp_0294	266009	266581	-	-	TetR family transcriptional regulator	3	0
lp_0295	266762	270895	+	-	transport protein, MMPL family	3	0
lp_0296	271075	271638	+	tag1	DNA-3-methyladenine glycosylase I	3	0
lp_0297	271879	273936	+	-	extracellular protein, CscC family	3	0
lp_0298	274259	275737	+	-	ABC transporter permease	3	0
lp_0299	275749	276408	+	-	ABC transporter ATP-binding protein	3	0
lp_0300	276537	277298	-	-	membrane-bound protease, CAAX family	3	0
lp_0301	277394	278113	-	-	membrane-bound protease, CAAX family	3	0
lp_0302	278235	279038	-	-	extracellular transglycosylase	3	0
lp_0304	280089	280727	-	-	extracellular transglycosylase	3	0
lp_0305	281132	281506	-	gcsH1	glycine cleavage system, H protein	3	0
lp_0306	281516	282433	-	-	hypothetical protein	3	0
lp_0307	282430	283146	-	-	hypothetical protein	3	0
lp_0308	283146	285515	-	-	DNA helicase	3	0
lp_0309	285935	286297	-	-	membrane protein	3	0
lp_0310	286486	287682	+	ack2	acetate kinase	3	0
lp_0311	287809	288252	-	-	GNAT family acetyltransferase	3	0
lp_0312	288326	288748	+	-	MarR family transcriptional regulator	3	0
lp_0313	288937	290139	+	ndh1	NADH dehydrogenase	3	0
lp_0314	290271	290603	+	-	membrane protein	3	0
lp_0315	290703	291773	-	potD	spermidine/putrescine ABC transporter,substrate binding protein	3	0
lp_0316	291770	292585	-	potC	spermidine/putrescine ABC transporter permease	3	0
lp_0317	292585	293418	-	potB	spermidine/putrescine ABC transporter permease	3	0
lp_0318	293430	294527	-	potA	spermidine/putrescine ABC transporter ATP-binding protein	3	0
lp_0319	294598	295140	-	-	spermidine/putrescine transport operon transcriptional regulator	3	0
lp_0320	295609	296076	-	-	hypothetical protein	3	0
lp_0321	296263	296748	+	-	GNAT family acetyltransferase	3	0
lp_0322	296752	297279	+	-	GNAT family acetyltransferase	3	0
lp_0324	297373	297558	+	-	hypothetical protein	3	0
lp_0325	297819	298172	+	-	acetoin transport repressor, GntR family	3	0
lp_0326	298172	299065	+	-	acetoin ABC transporter, ATP-binding protein	3	0
lp_0327	299078	300091	+	-	acetoin ABC transporter, permease protein	3	0
lp_0329	300197	301564	-	acdH	acetaldehyde dehydrogenase	3	0
lp_0330	301990	302853	+	fba	fructose-bisphosphate aldolase	3	0
lp_0331	303146	304462	-	xylP1	carbohydrate (isoprimoverose like)/proton symporter, GPH family	3	0
lp_0332	304632	305534	-	-	membrane protein	3	0
lp_0333	305547	305747	-	-	hypothetical protein	3	0
lp_0334	306430	307842	+	pepD2	dipeptidase	3	0
lp_0335	307908	308153	+	-	hypothetical protein	3	0
lp_0336	308282	308845	+	-	biotin transporter	3	0
lp_0337	308883	309854	+	birA1	biotin-[acetyl-CoA-carboxylase] ligase and biotin operon repressor	3	0
lp_0338	309851	310165	+	-	CHY zinc finger family protein	3	0
lp_0339	310326	311501	+	dapC	LL-diaminopimelate aminotransferase, AAT family, PLP-dependent	3	0
lp_0340	311677	312843	-	-	hypothetical protein	3	0
lp_0343	313438	314253	+	tagG	teichoic acid ABC transporter, permease protein	3	0
lp_0344	314266	315357	+	tagH	teichoic acid ABC transporter, ATP-binding protein	3	0
lp_0346	315736	316008	+	-	membrane protein	3	0
lp_0347	316235	316777	+	-	PadR family transcriptional regulator	3	0
lp_0348	316774	318219	+	-	multidrug-efflux transporter, major facilitator superfamily (MFS), EmrB family	3	0
lp_0349	318549	319865	-	amtB	ammonium transport protein	3	0
lp_0350	320360	321319	+	hicD1	L-2-hydroxyisocaproate dehydrogenase	3	0
lp_0351	321422	321691	+	-	membrane protein	3	0
lp_0353	321922	322485	-	zmp1	extracellular zinc metalloproteinase, M10 family	3	0
lp_0354	322679	323347	+	rpiA2	ribose 5-phosphate epimerase	3	0
lp_0355	323497	325002	+	-	multicopper oxidase	3	0
lp_0357	325267	325635	+	-	membrane protein	3	0
lp_0358	325748	326257	-	-	phospholipid-binding protein	3	0
lp_0359	326288	327484	-	-	hypothetical protein	3	0
lp_0360	327594	328064	+	-	Rrf2 family transcriptional regulator	3	0
lp_0361	328083	328538	+	-	hypothetical protein	3	0
lp_0362	328642	329214	+	accB3	acetyl-CoA carboxylase, biotin carboxyl carrier protein	3	0
lp_0363	329380	330300	-	-	purine nucleosidase	3	0
lp_0364	330437	331336	+	-	short-chain dehydrogenase	3	0
lp_0365	331776	333656	+	-	membrane protein	3	0
lp_0366	333828	334274	-	-	ribonuclease H-like protein	3	0
lp_0367	334512	336038	+	choS	glycine betaine/carnitine/choline ABC transporter, substrate binding and permease protein	3	0
lp_0368	336039	337010	+	choQ	glycine betaine/carnitine/choline ABC transporter, ATP-binding protein	3	0
lp_0369	337088	338419	+	gshR1	glutathione reductase	3	0
lp_0370	338885	340402	+	glpK	glycerol kinase	3	0
lp_0371	340417	342246	+	glpD	glycerol-3-phosphate dehydrogenase,FAD-dependent	3	0
lp_0372	342261	342983	+	glpF3	glycerol uptake facilitator protein	3	0
lp_0373	343570	347265	+	-	cell surface protein precursor, LPXTG-motif cell wall anchor	3	0
lp_0374	347267	349054	+	-	extracellular protein, lysine-rich	3	0
lp_0375	349069	349488	+	-	hypothetical protein	3	0
lp_0376	349537	349800	+	-	membrane protein	2	0
lp_0377	349902	350180	+	-	membrane protein	0	3
lp_0379	350484	351401	+	-	hypothetical protein	3	0
lp_0381	352126	352668	+	-	ankyrin repeat family protein	3	0
lp_0382	352683	352946	+	-	membrane protein	1	0
lp_0383	353063	353266	+	-	membrane protein	0	3
lp_0384	353355	353630	+	-	hypothetical protein	3	0
lp_0385	353648	354034	+	-	hypothetical protein	3	0
lp_0386	354260	354415	+	-	NADH azoreductase	3	0
lp_0388	355101	355508	+	-	hypothetical protein	3	0
lp_0391	356779	357057	+	-	membrane protein	0	3
lp_0393	357384	358001	-	thgA1	galactoside O-acetyltransferase	3	0
lp_0394	358005	359159	-	-	transport protein, major facilitator superfamily (MFS)	3	0
lp_0395	359163	359954	-	-	hydrolase, HAD superfamily, Cof family	3	0
lp_0396	360025	360897	-	-	AraC family transcriptional regulator	3	0
lp_0397	361057	361872	+	-	hydrolase, HAD superfamily, Cof family	3	0
lp_0399	362398	363774	+	valT	branched-chain (main: valine) amino acid transporter, LIVCS family	3	0
lp_0400	363819	365003	+	napA1	Na(+)/H(+) antiporter	3	0
lp_0402	365388	365591	+	-	hypothetical protein	3	0
lp_0403	365826	365978	-	plnR	plantaricin biosynthesis protein PlnR	3	0
lp_0404	366003	366671	-	plnL	bacteriocin immunity protein PlnL	3	0
lp_0405	366668	366841	-	plnK	bacteriocin precursor peptide PlnK	3	0
lp_0406	366872	367039	-	plnJ	bacteriocin precursor peptide PlnJ	3	0
lp_0409	367901	368101	+	plnM	bacteriocin immunity protein PlnM	3	0
lp_0410	368229	368396	+	plnN	bacteriocin precursor peptide PlnN	3	0
lp_0411	368514	369713	+	plnO	plantaricin biosynthesis protein PlnO	3	0
lp_0412	369744	370490	+	plnP	bacteriocin immunity protein PlnP,membrane-bound protease CAAX family	3	0
lp_0413	370844	371032	+	plnQ	plantaricin biosynthesis protein PlnQ	3	0
lp_0415	371368	371514	+	plnA	plantaricin A precursor peptide, induction factor	3	0
lp_0416	371705	373033	+	plnB	two-componet system histidine protein kinase PlnB; sensor protein	3	0
lp_0417	373034	373777	+	plnC	two-component response regulator PlnC,activator	3	0
lp_0418	373896	374639	+	plnD	two-component response regulator PlnD,repressor	3	0
lp_0419	374944	375717	-	plnI	bacteriocin immunity protein PlnI,membrane-bound protease CAAX family	3	0
lp_0421	375816	375974	-	plnF	bacteriocin precursor peptide PlnF	3	0
lp_0422	375999	376169	-	plnE	bacteriocin precursor peptide PlnE	3	0
lp_0423	376436	378586	+	plnG	bacteriocin ABC-transporter, ATP-binding and permease protein PlnG	3	0
lp_0424	378602	379978	+	plnH	bacteriocin ABC transporter, accessory factor PlnH	3	0
lp_0426	380825	381493	+	plnU	membrane protein PlnU	3	0
lp_0428	381580	382260	+	plnV	membrane protein plnV	3	0
lp_0429	382354	383040	+	plnW	membrane protein PlnW	3	0
lp_0430	383216	383443	+	txe	toxin-antitoxin system, toxin, HigB family (pseudogene)	3	0
lp_0431	383455	383748	+	axe	toxin-antitoxin system, antitoxin, HigA family	3	0
lp_0432	384038	386347	-	-	DNA helicase	3	0
lp_0433	386606	387382	+	-	carbon-nitrogen hydrolase family protein	3	0
lp_0434	387822	388838	+	trpS	tryptophan-tRNA synthetase	3	0
lp_0435	389246	389956	+	-	GntR family transcriptional regulator	3	0
lp_0436	390029	391390	+	pts7C	PTS system, cellobiose-specific EIIC component	3	0
lp_0438	391575	391997	+	-	hypothetical protein	3	0
lp_0439	392220	393575	+	pts8C	PTS system, cellobiose-specific EIIC component	3	0
lp_0440	393593	395029	+	pbg1	6-phospho-beta-glucosidase	3	0
lp_0441	395150	396046	+	-	bifunctional protein: transcription regulator; sugar kinase, ROK family	3	0
lp_0442	396196	396942	+	-	RpiR family transcriptional regulator	3	0
lp_0443	397055	398068	+	dus1	tRNA-dihydrouridine synthase	3	0
lp_0444	398424	399656	+	-	hypothetical protein	3	0
lp_0445	399661	400455	+	-	hypothetical protein	3	0
lp_0446	400625	401542	+	ppx1	exopolyphosphatase	3	0
lp_0447	401588	402862	+	mvaA	hydroxymethylglutaryl-CoA reductase	3	0
lp_0448	402855	403814	+	-	hypothetical protein	3	0
lp_0449	403836	404540	+	-	NAD-dependent deacetylase, SIR2 family	3	0
lp_0450	404540	405382	+	-	hypothetical protein	3	0
lp_0452	405979	406368	+	-	phosphohydrolase	3	0
lp_0454	406690	408741	+	metS	methionine-tRNA synthetase	3	0
lp_0455	408973	410157	+	-	drug resistance transpor protein, major facilitator superfamily (MFS), Bcr/CflA subfamily	3	0
lp_0456	410280	411056	+	-	TatD family Dnase	3	0
lp_0457	411043	411606	+	-	topoisomerase/primase family protein	3	0
lp_0458	411603	412493	+	-	dimethyladenosine transferase	3	0
lp_0459	412598	412849	+	-	hypothetical protein	3	0
lp_0460	412982	413848	+	ispE	4-diphosphocytidyl-2-C-methyl-D-erythritol kinase	3	0
lp_0461	414158	415102	+	-	cell surface hydrolase, membrane-bound	3	0
lp_0463	415370	416068	+	znuC	zinc/iron ABC transporter, ATP-binding protein	3	0
lp_0464	416055	416858	+	znuB	zinc/iron ABC transporter, permease protein	3	0
lp_0466	417214	418050	+	purR	purine biosynthesis operon repressor,phosphoribosyltransferase	3	0
lp_0467	418119	419501	+	glmU	UDP-N-acetylglucosamine pyrophosphorylase	3	0
lp_0469	419737	420561	+	bla1	beta-lactamase	3	0
lp_0471	420927	421907	+	prs1	ribose-phosphate pyrophosphokinase	3	0
lp_0472	422195	423217	+	-	membrane protein	3	0
lp_0473	423300	424286	+	-	lipoprotein	3	0
lp_0475	424456	425265	-	-	hydrolase, HAD superfamily, Cof family	3	0
lp_0476	425285	426637	-	-	metal-dependent phosphohydrolase, HD family	3	0
lp_0477	426652	427584	-	-	lipoate-protein ligase A	3	0
lp_0479	427947	428387	+	-	hypothetical protein	3	0
lp_0480	428432	429031	+	rpoE	DNA-directed RNA polymerase subunit delta	3	0
lp_0481	429204	430817	+	pyrG	CTP synthase	3	0
lp_0482	430926	431795	-	-	Rgg/GadR/MutR family transcriptional activator	3	0
lp_0483	431953	432123	+	-	lysine biosynthesis protein LysW	3	0
lp_0484	432126	432995	+	-	ATP-dependent carboxylate-amine/thiol ligase family protein	3	0
lp_0485	432979	433608	+	-	hypothetical protein	3	0
lp_0486	433608	434927	+	-	pyridoxal-phosphate-dependent aminotransferase	3	0
lp_0487	434936	435955	+	argC1	N-acetyl-gamma-glutamyl-phosphate reductase	3	0
lp_0488	435955	437793	+	-	bifunctional protein: acetyl-glutamate kinase; acetyl-ornithine deacetylase	3	0
lp_0489	437783	438610	+	tkt1A	transketolase	3	0
lp_0490	438645	439160	+	-	NADPH-dependent FMN reductase	3	0
lp_0491	439138	440055	+	tkt1B	transketolase, pyrimidine-binding domain	3	0
lp_0492	440063	441274	+	-	transport protein, major facilitator superfamily (MFS)	3	0
lp_0493	441271	442512	+	-	hypothetical protein	3	0
lp_0495	442825	443775	-	deoR	deoxyribonucleoside regulator, putative inducer deoxyribose 5-P	3	0
lp_0497	444089	444736	+	deoC	deoxyribose-phosphate aldolase	3	0
lp_0498	444805	446169	+	deoP	deoxyribose transporter	3	0
lp_0499	446166	447182	+	deoM	deoxyribose mutarotase	3	0
lp_0500	447195	448118	+	deoK	deoxyribokinase	3	0
lp_0501	448814	450085	+	serS1	serine-tRNA synthetase	3	0
lp_0502	450437	451717	+	sdaC	serine transporter	3	0
lp_0505	452087	452740	+	sdhB	L-serine dehydratase subunit beta	3	0
lp_0506	452759	453658	+	sdhA	L-serine dehydratase subunit alpha	3	0
lp_0507	453809	454537	+	-	hypothetical protein	3	0
lp_0509	455116	455310	+	-	hypothetical protein	3	0
lp_0510	455853	457133	+	murA1	UDP-N-acetylglucosamine 1-carboxyvinyltransferase	3	0
lp_0511	457163	458455	+	rho	transcription terminator factor Rho	3	0
lp_0512	458582	458827	+	rpmE	50S ribosomal protein L31	3	0
lp_0513	458960	460096	-	-	hypothetical protein	3	0
lp_0514	460295	460999	+	srtA	sortase A	3	0
lp_0515	461108	461668	+	-	hypothetical protein	3	0
lp_0516	461680	462579	+	htpX	cell surface zinc metalloproteinase	3	0
lp_0517	462649	463428	+	-	hypothetical protein	3	0
lp_0518	463650	465038	+	murF	UDP-N-acetylmuramoyl-tripeptide--D-alanyl-D-alanine ligase	3	0
lp_0520	465293	466879	+	rhe1	ATP-dependent RNA helicase	3	0
lp_0522	467904	468266	+	acpS	holo-(acyl-carrier-protein) synthase	3	0
lp_0523	468266	469393	+	alr	alanine racemase	3	0
lp_0524	469802	470194	+	-	toxin-antitoxin system, toxin component DNA-binding protein, PemK/MazF family	3	0
lp_0525	470486	472468	+	kup1	potassium uptake protein	3	0
lp_0526	472575	475637	-	carB	carbamoyl-phosphate synthase large subunit	3	0
lp_0527	475630	476697	-	carA	carbamoyl-phosphate synthase small subunit	3	0
lp_0528	476966	477991	+	argC2	N-acetyl-gamma-glutamyl-phosphate reductase	3	0
lp_0529	478022	479230	+	argJ	bifunctional protein: ornithine acetyltransferase; N-acetylglutamate synthase	3	0
lp_0530	479246	479992	+	argB	acetylglutamate kinase	3	0
lp_0531	479989	481158	+	argD	acetylornithine aminotransferase	3	0
lp_0532	481151	482173	+	argF	ornithine carbamoyltransferase	3	0
lp_0533	482282	482788	+	-	transport protein, QueT family	3	0
lp_0535	483062	483700	-	-	hypothetical protein	3	0
lp_0536	483855	485249	-	-	cell surface protein, ErfK/YbiS/YcfS/YnhG family	3	0
lp_0537	485467	486429	-	ldhL1	L-lactate dehydrogenase	3	0
lp_0538	486761	487318	+	pth	peptidyl-tRNA hydrolase	3	0
lp_0539	487338	490865	+	mfd	transcription-repair coupling factor	3	0
lp_0540	491040	492644	+	-	polysaccharide transporter	3	0
lp_0541	492641	492928	+	-	ribosome-associated heat shock protein	3	0
lp_0542	493049	493447	+	divIC	septum formation initiator	3	0
lp_0543	493572	494111	+	-	RNA binding protein, contains ribosomal protein S1 domain	3	0
lp_0545	494395	495741	+	tilS	tRNA(Ile)-lysidine synthase	3	0
lp_0546	495761	496303	+	hprT	hypoxanthine-guanine phosphoribosyltransferase	3	0
lp_0547	496382	498619	+	ftsH	cell division protein FtsH, ATP-dependent zinc metallopeptidase	3	0
lp_0548	498768	499655	+	hsp33	heat shock protein HSP33	3	0
lp_0549	499655	500662	+	dus2	tRNA-dihydrouridine synthase	3	0
lp_0550	500766	502265	+	lysS	lysine-tRNA synthetase	3	0
lp_0551	508813	510285	+	dtpT	di-/tripeptide transport protein	3	0
lp_0552	510340	511182	+	-	phosphoesterase	3	0
lp_0554	511742	512200	+	-	hypothetical protein	3	0
lp_0555	512374	512898	+	-	hypothetical protein	3	0
lp_0556	512929	513264	+	-	hypothetical protein	3	0
lp_0557	513299	514141	+	-	serine/threonine protein phosphatase	3	0
lp_0558	514300	515406	-	-	di-and tricarboxylate transporter	3	0
lp_0559	515599	516420	-	pnuC2	ribosyl nicotinamide transporter, PnuC-like	3	0
lp_0561	516781	517572	+	proC	pyrroline-5-carboxylate reductase	3	0
lp_0562	517651	518787	+	nagA	N-acetylglucosamine-6-phosphate deacetylase	3	0
lp_0563	518811	519512	+	-	GntR family transcriptional regulator	3	0
lp_0564	519681	520418	-	tagA	N-acetylglucosaminyl-diphospho-undecaprenol N-acetyl-beta-D-mannosaminyltransferase	3	0
lp_0565	520575	522053	+	nadC1	nicotinate phosphoribosyltransferase	3	0
lp_0566	522053	522880	+	nadE	NAD synthase	3	0
lp_0567	523336	525990	+	pacL2	cation transporting P-type ATPase	3	0
lp_0568	526045	526479	+	-	hypothetical protein	3	0
lp_0569	526773	528944	+	tex	transcription accessory protein, contains S1 RNA binding domain	3	0
lp_0570	528944	529390	+	-	SprT family metallopeptidase	3	0
lp_0571	529456	530742	+	hom2	homoserine dehydrogenase	3	0
lp_0572	530751	531626	+	thrB	homoserine kinase	3	0
lp_0574	531998	532852	+	-	extracellular protein	3	0
lp_0575	533143	534117	+	pts9AB	PTS system, mannose-specific EIIAB component	3	0
lp_0576	534155	534961	+	pts9C	PTS system, mannose-specific EIIC component	3	0
lp_0577	534979	535896	+	pts9D	PTS system, mannose-specific EIID component	3	0
lp_0578	536024	551893	+	npsA	non-ribosomal peptide synthetase NpsA	3	0
lp_0579	551916	552308	+	panD	aspartate 1-decarboxylase	3	0
lp_0580	552305	553297	+	-	metal-dependent phosphohydrolase, HD family	3	0
lp_0581	553290	555707	+	npsB	non-ribosomal peptide synthetase NpsB	3	0
lp_0582	555704	556348	+	npsC	4'-phosphopantetheinyl transferase	3	0
lp_0583	556435	556818	+	-	hypothetical protein	3	0
lp_0584	556941	558182	+	-	transport protein, major facilitator superfamily (MFS)	3	0
lp_0585	558278	561127	+	manR	sigma54 activator, mannose PTS operon regulator	3	0
lp_0586	561198	561617	+	pts10A	PTS system, mannose-specific EIIAcomponent	3	0
lp_0587	561614	562132	+	pts10B	PTS system, mannose-specific EIIB component	3	0
lp_0588	562296	563267	+	fabH1	3-oxoacyl-ACP synthase	3	0
lp_0589	563278	563679	+	accB1	acetyl-CoA carboxylase, biotin carboxyl carrier protein	3	0
lp_0590	563682	565004	+	accC1	acetyl-CoA carboxylase, biotin carboxylase subunit	3	0
lp_0591	565001	565804	+	accD1	acetyl-CoA carboxylase, carboxyl transferase subunit beta	3	0
lp_0592	565797	566570	+	accA1	acetyl-CoA carboxylase, carboxyl transferase subunit alpha	3	0
lp_0593	566638	567831	-	-	transcriptional attenuator, cell envelope-related, LytR family	3	0
lp_0594	568141	569103	+	mleP1	malate transport protein	3	0
lp_0595	569536	570561	+	-	permease, drug/metabolite transporter (DMT) superfamily	3	0
lp_0597	570711	571388	+	pgm2	phosphoglycerate mutase family protein	3	0
lp_0600	571808	572500	+	zmp2	extracellular zinc metalloproteinase, M10 family	3	0
lp_0601	572690	574021	-	pepC1	aminopeptidase C	3	0
lp_0602	574097	574780	-	rpiA1	ribose 5-phosphate epimerase	3	0
lp_0603	574789	575085	-	-	GNAT family acetyltransferase	3	0
lp_0604	575224	575760	+	dut	deoxyuridine 5'-triphosphate nucleotidohydrolase	3	0
lp_0606	576649	578028	+	radA	DNA repair protein RadA	3	0
lp_0607	578044	579219	+	-	PilT family ATPase	3	0
lp_0609	579545	581035	+	gltX	glutamate-tRNA synthetase	3	0
lp_0610	581313	582725	+	cysS	cysteine-tRNA synthetase	3	0
lp_0611	582727	583137	+	-	ribonuclease III	3	0
lp_0612	583127	583894	+	trmH	tRNA/rRNA methyltransferase, TrmH family	3	0
lp_0613	583896	584441	+	-	nuclease, NYN_YacP family	3	0
lp_0614	584948	585550	+	sigH	DNA-directed RNA polymerase, sigma-H factor	3	0
lp_0615	585612	585761	+	rpmG	50S ribosomal protein L33	0	3
lp_0616	585773	585958	+	secE	Preprotein translocase subunit SecE	3	0
lp_0617	586063	586611	+	nusG	transcription antitermination protein NusG	3	0
lp_0618	586639	587520	+	-	cell surface hydrolase	3	0
lp_0619	587629	588054	+	rplK	50S ribosomal protein L11	3	0
lp_0620	588155	588844	+	rplA	50S ribosomal protein L1	3	0
lp_0621	589043	589546	+	rplJ	50S ribosomal protein L10	3	0
lp_0622	589608	589976	+	rplL	50S ribosomal protein L12/L7	3	0
lp_0624	590128	591330	-	-	prophage P1 protein 1, integrase	3	0
lp_0625	591510	592673	-	-	prophage P1 protein 2, mitogenic factor, cell surface lipoprotein	3	0
lp_0627	593163	593339	-	-	prophage P1 protein 4	0	3
lp_0628	593481	594527	-	-	prophage P1 protein 5, superinfection exclusion (cell surface N-anchored)	3	0
lp_0629	594557	594925	-	-	prophage P1 protein 6	3	0
lp_0630	594998	595414	-	-	prophage P1 protein 7	0	3
lp_0631	595426	595788	-	-	prophage P1 protein 8, phage Cro/CI family transcriptional regulator	3	0
lp_0632	595961	596191	+	-	prophage P1 protein 9, phage Cro/CI family transcriptional regulator	3	0
lp_0633	596264	596578	-	-	prophage P1 protein 10	3	0
lp_0634	596616	596852	-	-	prophage P1 protein 11, phage transcription regulator	3	0
lp_0635	596999	597199	+	-	prophage P1 protein 12, phage transcription regulator	3	0
lp_0636	597358	597540	+	-	prophage P1 protein 13	3	0
lp_0637	597601	598155	+	-	prophage P1 protein 14	3	0
lp_0638	598161	598445	+	-	prophage P1 protein 15	3	0
lp_0639	598514	598684	+	-	prophage P1 protein 16	1	0
lp_0640	598817	599203	+	-	prophage P1 protein 17	3	0
lp_0641	599200	600087	+	-	prophage P1 protein 18, DNA single-strand annealing protein RecT	3	0
lp_0642	600011	600871	+	-	prophage P1 protein 19	3	0
lp_0643	600953	601885	+	-	prophage P1 protein 20	3	0
lp_0644	601882	602169	+	-	prophage P1 protein 21	0	3
lp_0645	602166	602696	+	-	prophage P1 protein 22	0	0
lp_0646	602693	603226	+	-	prophage P1 protein 23	0	3
lp_0647	603219	603638	+	-	prophage P1 protein 24, holliday junction resolvase	3	0
lp_0648	603635	603865	+	-	prophage P1 protein 25	3	0
lp_0649	603868	603999	+	-	prophage P1 protein 26	3	0
lp_0650	603996	604367	+	-	prophage P1 protein 27	3	0
lp_0651	604367	604474	+	-	prophage P1 protein 28	3	0
lp_0652	604488	604670	+	-	prophage P1 protein 29	3	0
lp_0653	604663	605010	+	-	prophage P1 protein 30	3	0
lp_0654	605007	605447	+	-	prophage P1 protein 31	3	0
lp_0655	605444	605611	+	-	prophage P1 protein 32	3	0
lp_0656	605739	606200	+	-	prophage P1 protein 33, phage ArpU family transcriptional regulator	0	3
lp_0658	606572	607354	+	-	prophage P1 protein 35	3	0
lp_0659	607422	607724	+	-	prophage P1 protein 36	3	0
lp_0660	607764	608360	+	-	prophage P1 protein 37, terminase small subunit TerS	3	0
lp_0661	608344	609630	+	-	prophage P1 protein 38, terminase large subunit TerL	3	0
lp_0662	609620	611278	+	-	prophage P1 protein 39, portal protein	1	0
lp_0663	611278	612222	+	-	prophage P1 protein 40, minor head protein	2	0
lp_0664	612330	612977	+	-	prophage P1 protein 41, scaffold protein	0	3
lp_0665	612991	614061	+	-	prophage P1 protein 42, major capsid protein	2	0
lp_0666	614076	614441	+	-	prophage P1 protein 43	0	3
lp_0667	614446	614769	+	-	prophage P1 protein 44	0	3
lp_0668	614759	615313	+	-	prophage P1 protein 45, head-tail joining protein	1	0
lp_0669	615314	615700	+	-	prophage P1 protein 46	3	0
lp_0670	615712	616299	+	-	prophage P1 protein 47, major tail protein 2 family	3	0
lp_0671	616317	616829	+	-	prophage P1 protein 48	1	0
lp_0672	616898	617134	+	-	prophage P1 protein 49	3	0
lp_0673	617134	621138	+	-	prophage P1 protein 50, tape measure protein	2	0
lp_0674	621132	621869	+	-	prophage P1 protein 51	3	0
lp_0675	621869	623743	+	-	prophage P1 protein 52, endolysin	3	0
lp_0676	623748	624740	+	-	prophage P1 protein 53, GDSL-like lipase/acylhydrolase family	3	0
lp_0677	624755	625369	+	-	prophage P1 protein 54, minor head protein	3	0
lp_0678	625375	626115	+	-	prophage P1 protein 55	3	0
lp_0679	626116	626436	+	-	prophage P1 protein 56	3	0
lp_0680	626436	626612	+	-	prophage P1 protein 57	3	0
lp_0681	626590	627738	+	-	prophage P1 protein 58, lysin	3	0
lp_0682	627739	628035	+	-	prophage P1 protein 59	0	3
lp_0683	628022	628381	+	-	prophage P1 protein 60, holin	3	0
lp_0684	629228	629434	-	-	prophage P1 protein 61	3	0
lp_0686	629829	630098	+	-	prophage P1 protein 63	3	0
lp_0687	630155	631351	+	-	prophage P1 protein 64	3	0
lp_0688	632146	633123	-	-	DNA entry nuclease	3	0
lp_0689	633136	633804	-	-	cell surface protein, lipoprotein precursor	3	0
lp_0690	634108	636711	+	-	membrane protein	3	0
lp_0691	636886	637461	-	-	hypothetical protein	3	0
lp_0692	637543	638553	-	nrdF	ribonucleoside-diphosphate reductase, beta chain	3	0
lp_0693	638581	640746	-	nrdE	ribonucleoside-diphosphate reductase subunit alpha	3	0
lp_0694	640885	641115	-	nrdH	glutaredoxin-like protein nrdH	3	0
lp_0695	641338	641946	+	rsmC	16S rRNA methyltransferase	3	0
lp_0696	641949	642455	+	-	cytidine/deoxycytidylate deaminase	3	0
lp_0698	642982	644679	+	dnaX	DNA-directed DNA polymerase III subunit gamma/tau	3	0
lp_0699	644701	645009	+	-	hypothetical protein	3	0
lp_0700	645025	645624	+	recR	recombination protein RecR	3	0
lp_0701	645639	645890	+	-	hypothetical protein	3	0
lp_0703	646288	646953	+	tmk	thymidylate kinase	3	0
lp_0704	646950	647279	+	-	hypothetical protein	3	0
lp_0705	647296	648315	+	holB	DNA-directed DNA polymerase III subunit delta'	3	0
lp_0706	648340	648687	+	-	DNA replication intiation control protein	3	0
lp_0707	648786	649682	+	-	methyltransferase	3	0
lp_0708	649686	650471	+	-	acyl-[acyl-carrier protein] thioesterase	3	0
lp_0709	650610	651605	+	galE1	UDP-glucose 4-epimerase	3	0
lp_0710	651739	652839	-	phnW	(2-aminoethyl)phosphonate-pyruvate aminotransferase	3	0
lp_0711	652861	653658	-	phnX	phosphonoacetaldehyde hydrolase	3	0
lp_0712	653683	654537	-	phnE1	phosphonates ABC transporter permease	3	0
lp_0713	654534	655322	-	phnE2	phosphonates ABC transporter permease	3	0
lp_0714	655327	656097	-	phnC	phosphonates ABC transporter ATP-binding protein	3	0
lp_0715	656135	657187	-	phnD	phosphonates ABC transporter, substrate binding protein	3	0
lp_0717	657467	658192	+	gpp	glycoprotein endopeptidase, M22 family	3	0
lp_0718	658176	658754	+	rimI1	ribosomal-protein-alanine N-acetyltransferase	3	0
lp_0720	658747	659202	+	rimI2	ribosomal-protein-alanine N-acetyltransferase	3	0
lp_0721	659207	660253	+	gcp	O-sialoglycoprotein endopeptidase	3	0
lp_0723	661173	663155	-	-	ABC transporter ATP-binding protein	3	0
lp_0725	663324	664001	+	-	redox-sensitive transcription regulator	3	0
lp_0726	664166	664810	-	-	membrane-bound protease, CAAX family	3	0
lp_0727	665003	665287	+	groES	GroES co-chaperonin	3	0
lp_0728	665343	666968	+	groEL	GroEL chaperonin	3	0
lp_0729	667218	669053	+	-	amino acid transport protein	3	0
lp_0730	669269	670366	+	tagO	undecaprenyl-phosphate N-acetyl-glucosaminyl transferase	3	0
lp_0733	670691	671593	+	pstF	phosphate ABC transporter substrate-binding protein	3	0
lp_0734	671784	672431	-	-	hypothetical protein	3	0
lp_0735	672498	673850	+	comFA	late competence protein, ATP-dependent DNA helicase/translocase	3	0
lp_0736	673810	674484	+	comFC	late competence protein,phosphoribosyltransferase	3	0
lp_0737	674618	675184	+	-	sigma 54 modulation protein/ribosomal protein S30EA	3	0
lp_0739	675571	677934	+	secA	Preprotein translocase subunit SecA	3	0
lp_0740	678040	678114	+	prfB-N	peptide chain release factor 2, N-terminal fragment (natural frameshift)	3	0
lp_0741	678083	679156	+	prfB-C	peptide chain release factor 2, C-terminal fragment (natural frameshift)	3	0
lp_0742	679340	680515	+	-	membrane protein	3	0
lp_0743	680515	681243	+	rrp3	two-component system response regulator,phosphate transport regulon	3	0
lp_0744	681236	682639	+	hpk3	two-component system histidine kinase, sensor protein, phosphate transport regulon	3	0
lp_0746	682983	683858	+	pstE	phosphate ABC transporter substrate-binding protein	3	0
lp_0747	683869	684798	+	pstD	phosphate ABC transporter permease	3	0
lp_0748	684788	685672	+	pstC	phosphate ABC transporter permease	3	0
lp_0749	685687	686496	+	pstB	phosphate ABC transporter ATP-binding protein	3	0
lp_0750	686508	687263	+	pstA	phosphate ABC transporter ATP-binding protein	3	0
lp_0751	687276	687950	+	phoU	phosphate transport system regulatory protein	3	0
lp_0752	688050	688361	+	-	stress-responsive transcription regulator	3	0
lp_0753	688383	688748	+	-	membrane protein	3	0
lp_0754	688894	689841	+	hprK	bifunctional protein: HPr kinase; P-ser-HPr phosphatase	3	0
lp_0755	689860	690708	+	lgt	prolipoprotein diacylglyceryl transferase	3	0
lp_0756	690726	691742	+	gspA	glycerol-3-phosphate dehydrogenase (NAD(P)+)	3	0
lp_0757	691786	692706	+	galU	UTP-glucose-1-phosphate uridylyltransferase	3	0
lp_0758	692804	693484	-	-	diguanylate cyclase/phosphodiesterase, EAL domain	3	0
lp_0760	693876	695288	+	nox1	NADH oxidase	3	0
lp_0761	695481	696419	+	trxB	thioredoxin reductase	3	0
lp_0762	696525	697157	-	-	membrane protein	3	0
lp_0763	697158	697610	-	-	hypothetical protein	3	0
lp_0764	697829	699556	+	pgm	phosphoglucomutase	3	0
lp_0765	699680	700390	-	-	diguanylate cyclase/phosphodiesterase, EAL domain	3	0
lp_0766	700544	701902	+	nox2	NADH oxidase	3	0
lp_0769	702348	702905	-	aad	D-alanyl-D-alanine dipeptidase	3	0
lp_0770	703075	704271	+	-	multidrug transport protein, major facilitator superfamily (MFS)	3	0
lp_0771	704377	705024	+	-	metal-dependent phosphohydrolase, HD family	3	0
lp_0772	705173	707176	+	uvrB	excinuclease ABC subunit B	3	0
lp_0773	707211	710066	+	uvrA1	excinuclease ABC subunit A	3	0
lp_0774	710127	710603	+	luxS	S-ribosylhomocysteine lyase/autoinducer production protein LuxS	3	0
lp_0775	710941	712176	+	argG	argininosuccinate synthase	3	0
lp_0776	712176	713579	+	argH	argininosuccinate lyase	3	0
lp_0778	713781	714317	+	-	membrane protein	3	0
lp_0779	714514	715398	+	-	P-loop ATPase family protein	3	0
lp_0780	715395	716396	+	-	hypothetical protein	3	0
lp_0781	716409	717341	+	-	hypothetical protein	3	0
lp_0783	717766	719418	+	-	oligopeptide ABC transporter substrate binding protein	3	0
lp_0785	719630	720604	-	-	2-hydroxyacid dehydrogenase	3	0
lp_0786	720763	721353	-	clpP	endopeptidase Clp, proteolytic subunit	3	0
lp_0787	722326	723663	+	rpoN	DNA-directed RNA polymerase, sigma factor 54	3	0
lp_0788	723880	724911	+	cggR	central glycolytic genes regulator	3	0
lp_0789	724978	726000	+	gapB	glyceraldehyde 3-phosphate dehydrogenase	3	0
lp_0790	726121	727323	+	pgk	phosphoglycerate kinase	3	0
lp_0791	727350	728108	+	tpiA	triosephosphate isomerase	3	0
lp_0792	728190	729518	+	enoA1	enolase (phosphopyruvate hydratase)	3	0
lp_0792a	729666	729914	+	-	hypothetical protein	3	0
lp_0793	729809	730540	+	-	hypothetical protein	3	0
lp_0794	730557	732110	+	eriC	chloride channel protein	3	0
lp_0795	732210	732446	+	secG	preprotein translocase subunit SecG	3	0
lp_0796	732495	733244	+	-	carboxylesterase	3	0
lp_0797	733253	735688	+	-	exoribonuclease II	3	0
lp_0799	735714	736184	+	smpB	SSRA RNA binding protein	3	0
lp_0800	736644	743063	+	-	cell surface protein precursor, LPXTG-motif cell wall anchor	3	0
lp_0802	743456	744892	+	-	polar amino acid ABC transporter, substrate binding and permease protein	3	0
lp_0803	744895	745629	+	glnQ1	glutamine ABC transporter ATP-binding protein	3	0
lp_0804	745903	746466	-	-	hypothetical protein	3	0
lp_0805	746490	747359	-	-	hydrolase, HAD superfamily, Cof family	3	0
lp_0806	747475	748167	+	ung	uracil-DNA glycosylase	3	0
lp_0807	748191	749168	+	pta	phosphate acetyltransferase	3	0
lp_0809	749278	749739	+	-	ATP/GTP hydrolase	3	0
lp_0810	749745	750260	+	-	GNAT family acetyltransferase	3	0
lp_0811	750484	751020	-	-	DNA-directed DNA polymerase III subunit epsilon	3	0
lp_0812	751083	751847	-	exoA	exodeoxyribonuclease III	3	0
lp_0813	752169	753071	+	-	oxidoreductase, NAD-dependent	3	0
lp_0814	753243	754151	+	murB	UDP-N-acetylmuramate dehydrogenase	3	0
lp_0815	754185	756314	+	nhaP1	Na(+)/H(+) antiporter	3	0
lp_0816	756453	756965	+	-	MarR family transcriptional regulator	3	0
lp_0817	757041	757706	-	-	membrane protein	3	0
lp_0818	757891	758733	+	-	membrane protein	3	0
lp_0819	758730	759707	+	-	cell surface protein, YbbR-like family	3	0
lp_0820	759739	761094	+	glmM	phosphoglucosamine mutase	3	0
lp_0822	761632	763449	+	glmS1	glutamine-fructose-6-phosphate transaminase	3	0
lp_0823	763643	764314	+	-	diguanylate cyclase/phosphodiesterase, EAL domain	3	0
lp_0824	764445	765260	+	-	hydrolase, HAD superfamily, Cof family	3	0
lp_0825	765338	765925	-	-	TetR family transcriptional regulator	3	0
lp_0826	766261	767310	-	galM1	aldose 1-epimerase	3	0
lp_0827	768017	768325	+	-	hypothetical protein	3	0
lp_0828	768571	768996	+	-	hypothetical protein	3	0
lp_0829	768997	769749	+	-	nitroreductase family protein	3	0
lp_0834	772280	773806	-	gykA	glycerol kinase	3	0
lp_0835	774111	774893	+	-	hypothetical protein	3	0
lp_0836	775287	775709	+	spx1	RNA polymerase (RNAP)-binding regulatory protein, arsenate reductase (ArsC) family, Spx subfamily	3	0
lp_0837	775978	776208	+	-	hypothetical protein	3	0
lp_0838	776388	776900	-	-	membrane protein	3	0
lp_0840	777016	778449	-	-	multi drug transporter, major facilitator superfamily (MFS), EmrB/QacA subfamily	3	0
lp_0841	778619	779572	-	ppx2	exopolyphosphatase	3	0
lp_0842	779575	781731	-	ppk	polyphosphate kinase	3	0
lp_0843	781732	783261	-	ppx3	exopolyphosphatase	3	0
lp_0844	783586	784395	-	licD	lipooligosaccharide cholinephosphotransferase	3	0
lp_0845	784564	785037	+	-	MarR family transcriptional regulator	3	0
lp_0846	785252	785413	-	-	hypothetical protein	3	0
lp_0848	785693	787000	+	-	purine transport protein	3	0
lp_0849	787618	789357	+	pox1	pyruvate oxidase	3	0
lp_0850	789498	790346	+	ribC1	bifunctional protein: riboflavin kinase; FMN adenylyltransferase	3	0
lp_0852	790675	792438	+	pox2	pyruvate oxidase	3	0
lp_0853	792560	793468	-	pepR1	prolyl aminopeptidase	3	0
lp_0854	793923	794912	+	birA2	biotin-[acetyl-CoA-carboxylase] ligase and biotin operon repressor	3	0
lp_0856	795334	797316	+	-	acyltransferase	3	0
lp_0857	797481	799922	-	pepX	Xaa-Pro dipeptidyl-peptidase	3	0
lp_0858	800042	800461	+	-	redox protein, regulator of disulfide bond formation	3	0
lp_0860	800579	800872	-	-	transposase, fragment	3	0
lp_0861	801023	802420	-	bcaP	branched-chain amino acid permease	3	0
lp_0862	802926	803399	+	-	hypothetical protein	3	0
lp_0863	803763	804581	+	pdxK	pyridoxine kinase	3	0
lp_0864	804635	805054	+	-	phosphohydrolase	3	0
lp_0865	805131	805280	-	-	hypothetical protein	3	0
lp_0866	805431	806012	+	gmk2	guanylate kinase	3	0
lp_0868	806123	806566	+	-	metal uptake regulator	3	0
lp_0869	806708	807217	+	-	extracellular protein, Ser/Thr-rich	3	0
lp_0871	807221	808039	+	-	membrane protein	3	0
lp_0872	808188	808814	-	gph1	phosphohydrolase	3	0
lp_0874	809220	810851	+	-	bifunctional protein: aminotransferase (pyridoxal-phosphate-dependent) ; 2-hydroxyacid dehydrogenase	3	0
lp_0875	811085	811336	-	-	hypothetical protein	3	0
lp_0878	811869	812609	+	glnQ2	glutamine ABC transporter ATP-binding protein	3	0
lp_0881	812630	813466	+	glnH1	glutamine ABC transporter, substrate binding protein	3	0
lp_0882	813466	814107	+	glnM	glutamine ABC transporter, permease protein	3	0
lp_0883	814124	814777	+	glnP1	glutamine ABC transporter, permease protein	3	0
lp_0884	815041	815532	+	pts11A	PTS system transporter subunit IIA	3	0
lp_0885	815558	816400	+	bglG1	transcription antiterminator, BlgB family	3	0
lp_0886	816428	817879	+	pts11BC	PTS system, beta-glucosides-specific EIIBC component	3	0
lp_0887	817886	818644	+	-	PTS-related protein	3	0
lp_0888	818779	820110	-	-	threonine transporter, APC family	3	0
lp_0889	820381	820821	-	-	MarR family transcriptional regulator	3	0
lp_0891	821092	821973	+	-	anion exporter, TauE/SafE family	3	0
lp_0892	822110	822550	+	-	MarR family transcriptional regulator	3	0
lp_0893	822547	823704	+	-	multidrug transport protein, major facilitator superfamily (MFS)	3	0
lp_0894	823824	824585	-	-	anion exporter, TauE/SafE family	3	0
lp_0895	824670	825230	+	-	TetR family transcriptional regulator	3	0
lp_0896	825342	826637	-	-	GTPase, HflX subfamily	3	0
lp_0897	826726	827163	+	-	phosphohydrolase	3	0
lp_0898	827305	827619	+	smr	cation transporter, small multidrug resistance (SMR) family	3	0
lp_0899	827925	828125	+	-	membrane protein	3	0
lp_0900	828442	829119	-	pgm3	phosphoglycerate mutase family protein	3	0
lp_0901	829134	829790	-	pgm4	phosphoglycerate mutase family protein	3	0
lp_0902	829861	831717	-	napA2	Na(+)/H(+) antiporter	3	0
lp_0903	831739	832812	-	-	phosphohydrolase	3	0
lp_0904	832966	833808	+	bglG2	transcription antiterminator, BglB family	3	0
lp_0905	833820	835682	+	pts12BCA	PTS system, beta-glucosides-specific EIIBCA component	3	0
lp_0906	835697	837199	+	pbg2	6-phospho-beta-glucosidase	3	0
lp_0907	837249	837893	-	-	membrane protein	3	0
lp_0910	838125	840431	+	-	DNA helicase	3	0
lp_0911	840600	842333	+	ISP2_2	transposase	1	0
lp_0912	842493	843422	+	-	enoyl-[acyl-carrier protein] reductase (NADH)	3	0
lp_0913	843591	844520	+	coaA	pantothenate kinase	3	0
lp_0914	844614	846170	+	guaA	GMP synthase	3	0
lp_0915	846496	846864	-	-	phage protein	3	0
lp_0917	847098	847466	-	-	phage Cro/CI family transcriptional regulator	3	0
lp_0918	848003	850966	+	-	superfamily I DNA/RNA helicase	3	0
lp_0919	851268	851960	+	-	membrane-bound protease, CAAX family	3	0
lp_0921	852180	852524	+	-	MarR family transcriptional regulator	3	0
lp_0922	852656	853954	-	-	carbohydrate (prephenate-like) transport protein, major facilitator superfamily (MFS)	3	0
lp_0923	854228	856648	+	-	cell surface protein precursor, LPXTG-motif cell wall anchor	3	0
lp_0924	857133	857516	+	-	extracellular protein, MORN repeat family	3	0
lp_0925	857506	859353	+	-	acyltransferase	3	0
lp_0926	859595	859849	+	-	membrane protein	3	0
lp_0927	859861	860406	+	-	membrane protein	3	0
lp_0928	860419	860601	+	-	hypothetical protein	3	0
lp_0929	860616	861038	+	asp1	alkaline shock protein	3	0
lp_0930	861099	861539	+	asp2	alkaline shock protein	3	0
lp_0931	861713	862543	+	-	fumarylacetoacetate hydrolase family protein	3	0
lp_0932	862674	863684	+	-	extracellular lipoprotein precursor	3	0
lp_0934	864045	864377	+	-	PTS system transporter subunit IIA	3	0
lp_0935	864484	865056	+	-	hypothetical protein	3	0
lp_0937	865238	867772	+	pepN	membrane alanine aminopeptidase (aminopeptidase N)	3	0
lp_0938	868000	870873	+	hsdR	type I restriction-modification system,restriction subunit	3	0
lp_0939	870887	872473	+	hsdM	type I restriction-modification system,methylation subunit	3	0
lp_0940	872470	873612	+	hsdS1	type I restriction-modification system,specificity subunit	3	0
lp_0941	873764	874681	+	-	phage integrase	3	0
lp_0942	874692	875078	-	hsdS2	type I restriction-modification system,specificity subunit (fragment)	3	0
lp_0943	875320	875811	+	hsdS3	type I restriction-modification system,specificity subunit (fragment)	3	0
lp_0945	876125	876655	-	-	histidine phosphatase superfamily protein	3	0
lp_0946	876779	880348	-	-	mucus-binding protein, LPXTG-motif cell wall anchor	3	0
lp_0947	880554	880676	+	-	hypothetical protein	3	0
lp_0948	880765	881259	+	-	hypothetical protein	3	0
lp_0949	881328	882080	+	-	Cro/CI family transcriptional regulator	3	0
lp_0950	882180	882731	+	-	Cro/CI family transcriptional regulator	3	0
lp_0951	882802	883728	-	-	LysR family transcriptional regulator	3	0
lp_0952	883915	885804	+	-	fumarate reductase, flavoprotein subunit	3	0
lp_0954	886080	886553	-	-	MarR family transcriptional regulator	3	0
lp_0955	886662	887291	-	azoR2	FMN-dependent NADH-azoreductase	3	0
lp_0956	887462	888757	-	asnS1	asparagine-tRNA synthetase	3	0
lp_0957	888834	889802	-	asnA	aspartate-ammonia ligase	3	0
lp_0959	890255	891661	-	pepD3	dipeptidase	3	0
lp_0960	891697	892929	-	-	hypothetical protein	3	0
lp_0960a	892980	893246	-	-	hypothetical protein	3	0
lp_0961	893466	893663	+	-	transposase, fragment	3	0
lp_0962	893921	895729	+	recQ1	ATP-dependent DNA helicase RecQ	3	0
lp_0963	895772	896653	+	rluE	ribosomal large subunit pseudouridine synthase	3	0
lp_0965	896845	897171	-	-	ArsR family transcriptional regulator	3	0
lp_0966	897525	898289	+	-	NADPH-dependent FMN reductase	3	0
lp_0967	898709	899710	+	-	hypothetical protein	3	0
lp_0968	899674	900924	+	-	membrane protein	3	0
lp_0969	900921	901685	+	-	membrane protein	3	0
lp_0970	901736	902305	+	-	GNAT family acetyltransferase	3	0
lp_0971	902437	903105	+	-	phosphoglycerate mutase family protein	3	0
lp_0972	903314	903643	-	-	bacteriocin immunity protein	3	0
lp_0973	903787	904803	-	-	esterase (short chain)	3	0
lp_0975	904787	906187	-	xylP2	carbohydrate (isoprimoverose-like)/proton symporter, GPH family	3	0
lp_0977	906531	908012	-	murE1	UDP-N-acetylmuramoylalanyl-D-glutamate--2,6-diaminopimelate ligase	3	0
lp_0979	908207	909409	-	thrA1	aspartate kinase	3	0
lp_0980	909414	911315	-	asnB1	asparagine synthase	3	0
lp_0981	911786	912112	-	brnE	branched-chain amino acid transport protein	3	0
lp_0982	912109	912810	-	brnF	branched-chain amino acid transport protein	3	0
lp_0984	913141	913359	+	-	hypothetical protein	3	0
lp_0988	914344	915486	+	-	extracellular lipoprotein precursor, Asp-rich	3	0
lp_0989	915669	915926	-	-	membrane protein	3	0
lp_0990	916256	916978	-	-	hypothetical protein	3	0
lp_0991	916978	918456	-	-	multidrug transport protein, major facilitator superfamily (MFS)	3	0
lp_0992	918586	919050	+	-	MerR family transcriptional regulator	3	0
lp_0995	919554	919898	-	-	hypothetical protein	3	0
lp_0996	920110	920757	+	-	metal-dependent regulator	3	0
lp_0997	921009	921209	+	cspC	cold shock protein CspC	0	3
lp_0998	921378	922127	+	-	membrane protein	3	0
lp_0999	922161	922622	+	-	membrane protein	3	0
lp_1000	922906	923943	-	-	transcriptional attenuator, cell envelope-related, LytR family	3	0
lp_1001	924205	924867	+	-	phosphatase, PAP2 family	3	0
lp_1002	925051	925845	-	-	lipase/esterase	3	0
lp_1003	925908	926453	+	-	GNAT family acetyltransferase	3	0
lp_1004	926465	926989	+	-	Rrf2 family transcriptional regulator	3	0
lp_1005	927175	928857	+	als	acetolactate synthase	3	0
lp_1008	929241	930692	+	lysP	lysine transport protein	3	0
lp_1010	931038	931811	+	dacB	serine-type D-Ala-D-Ala carboxypeptidase	3	0
lp_1011	932207	932842	+	dgk1	deoxyadenosine kinase / deoxyguanosine kinase	3	0
lp_1012	933125	934402	+	serS2	serine-tRNA synthetase	3	0
lp_1018	935944	936411	+	ctsR	transcription repressor of class III stress genes	3	0
lp_1019	936430	938943	+	clpC	ATP-dependent Clp protease, ATP-binding subunit ClpC	3	0
lp_1020	939112	939714	+	-	TetR family transcriptional regulator	3	0
lp_1021	939970	943575	+	rpoB	DNA-directed RNA polymerase subunit beta	3	0
lp_1022	943593	947234	+	rpoC	DNA-directed RNA polymerase subunit beta'	3	0
lp_1023	947887	948567	-	-	type 4 prepilin-like proteins leader peptide processing enzyme	3	0
lp_1025	948830	949243	+	rpsL	30S ribosomal protein S12	3	0
lp_1026	949260	949730	+	rpsG	30S ribosomal protein S7	3	0
lp_1027	949872	951968	+	fusA2	elongation factor G	3	0
lp_1032	952919	953227	+	rpsJ	30S ribosomal protein S10	3	0
lp_1033	953265	953894	+	rplC	50S ribosomal protein L3	3	0
lp_1034	953913	954536	+	rplD	50S ribosomal protein L4	3	0
lp_1035	954536	954829	+	rplW	50S ribosomal protein L23	3	0
lp_1036	954853	955692	+	rplB	50S ribosomal protein L2	3	0
lp_1038	955735	956010	+	rpsS	30S ribosomal protein S19	3	0
lp_1039	956031	956378	+	rplV	50S ribosomal protein L22	3	0
lp_1040	956391	957044	+	rpsC	30S ribosomal protein S3	3	0
lp_1041	957047	957481	+	rplP	50S ribosomal protein L16	3	0
lp_1043	957471	957665	+	rpmC	50S ribosomal protein L29	3	0
lp_1044	957688	957957	+	rpsQ	30S ribosomal protein S17	3	0
lp_1045	958000	958368	+	rplN	50S ribosomal protein L14	3	0
lp_1046	958402	958713	+	rplX	50S ribosomal protein L24	3	0
lp_1047	958742	959284	+	rplE	50S ribosomal protein L5	3	0
lp_1048	959305	959490	+	rpsN	30S ribosomal protein S14	3	0
lp_1050	959524	959919	+	rpsH	30S ribosomal protein S8	3	0
lp_1051	959949	960485	+	rplF	50S ribosomal protein L6	3	0
lp_1052	960529	960885	+	rplR	50S ribosomal protein L18	3	0
lp_1053	960906	961406	+	rpsE	30S ribosomal protein S5	3	0
lp_1054	961421	961603	+	rpmD	50S ribosomal protein L30	3	0
lp_1055	961635	962066	+	rplO	50S ribosomal protein L15	3	0
lp_1056	962068	963363	+	secY	preprotein translocase subunit SecY	3	0
lp_1058	963418	964077	+	adk	adenylate kinase	3	0
lp_1059	964252	964470	+	infA	translation initiation factor IF-1	3	0
lp_1059a	964507	964626	+	rpmJ	50S ribosomal protein L36	3	0
lp_1060	964654	965019	+	rpsM	30S ribosomal protein S13	3	0
lp_1061	965044	965433	+	rpsK	30S ribosomal protein S11	3	0
lp_1062	965520	966464	+	rpoA	DNA-directed RNA polymerase subunit alpha	3	0
lp_1063	966486	966869	+	rplQ	50S ribosomal protein L17	3	0
lp_1064	967144	968406	-	ISP1_1	transposase	0	0
lp_1066	968714	969706	-	hepB1	heptaprenyl diphosphate synthase component II	3	0
lp_1067	969712	970281	-	hepA	heptaprenyl diphosphate synthase component I	3	0
lp_1068	970285	970776	-	-	extracellular protein	3	0
lp_1069	970871	972781	-	ndh2	NADH dehydrogenase, membrane-anchored	3	0
lp_1070	973064	973990	+	-	lipoprotein precursor, FMN-binding protein	3	0
lp_1072	974249	975442	+	apbE1	thiamin biosynthesis lipoprotein ApbE	3	0
lp_1073	975525	976370	+	-	ABC transporter ATP-binding protein	3	0
lp_1074	976346	977233	+	-	ABC transporter ATP-binding protein	3	0
lp_1075	977223	978023	+	-	ABC transporter permease	3	0
lp_1076	978088	978876	+	truA	tRNA pseudouridine synthase A	3	0
lp_1077	978985	979428	+	rplM	50S ribosomal protein L13	3	0
lp_1078	979442	979834	+	rpsI	30S ribosomal protein S9	3	0
lp_1079	980099	980968	-	-	fatty acid-binding protein, DegV family	3	0
lp_1081	981385	982341	-	-	hypothetical protein	3	0
lp_1082	982630	983718	+	-	malate / lactate dehydrogenase	3	0
lp_1083	984596	986608	+	tkt2	transketolase	3	0
lp_1084	986628	987521	+	aroD1	shikimate 5-dehydrogenase	3	0
lp_1085	987562	988557	+	aroA	phospho-2-dehydro-3-deoxyheptonate aldolase / chorismate mutase	3	0
lp_1086	988567	989646	+	aroB	3-dehydroquinate synthase	3	0
lp_1087	990078	991499	-	ttdP	tartrate transport protein	3	0
lp_1088	991603	991929	-	-	hypothetical protein	3	0
lp_1089	991993	992604	-	ttdB	L(+)-tartrate dehydratase, subunit B	3	0
lp_1090	992601	993533	-	ttdA	L(+)-tartrate dehydratase, subunit A	3	0
lp_1092	993790	994815	-	ttdR	transcription regulator tartrate operon, AraC family	3	0
lp_1093	995052	995894	+	citG	2-(5''-triphosphoribosyl)-3'-dephosphocoenzyme-A synthase	3	0
lp_1095	996225	996962	+	mtsC	manganese ABC transporter, ATP-binding protein	3	0
lp_1096	996962	997834	+	mtsB	manganese ABC transporter, permease protein	3	0
lp_1097	997831	998772	+	mtsA	manganese/zinc ABC transporter, substrate binding protein	3	0
lp_1098	998884	999195	-	-	hypothetical protein	3	0
lp_1101	999592	1000521	+	ldhL2	L-lactate dehydrogenase	3	0
lp_1102	1000553	1001971	+	citP	citrate transport protein	3	0
lp_1103	1002048	1003010	-	citR	citrate lyase regulator, SorC family	3	0
lp_1105	1003206	1004366	+	mae	malic enzyme, NAD-dependent	3	0
lp_1106	1004384	1005439	+	citC	[citrate (pro-3S)-lyase] ligase	3	0
lp_1107	1005429	1005719	+	citD	citrate lyase, gamma chain, acyl carrier protein	3	0
lp_1108	1005719	1006633	+	citE	citrate lyase, beta chain	3	0
lp_1109	1006623	1008161	+	citF	citrate lyase, alpha chain	3	0
lp_1112	1009356	1010738	+	fum	fumarate hydratase	3	0
lp_1113	1010911	1012299	+	-	fumarate reductase flavoprotein subunit	3	0
lp_1114	1012464	1013000	+	citX	apo-citrate lyase phosphoribosyl-dephospho-CoA transferase	3	0
lp_1115	1012997	1013878	+	mleR2	malolactic regulator, LysR family	3	0
lp_1116	1014055	1014957	-	mleR1	malolactic regulator, LysR family	3	0
lp_1118	1015132	1016775	+	mleS	malolactic protein	3	0
lp_1119	1016817	1017788	+	mleP2	malate transport protein	3	0
lp_1120	1018290	1019717	+	-	amino acid transport protein	3	0
lp_1121	1019838	1020419	+	-	membrane protein	3	0
lp_1123	1020512	1020688	-	-	hypothetical protein	3	0
lp_1124	1020760	1023465	-	-	cell surface hydrolase, LPXTG-motif cell wall anchor	3	0
lp_1125	1023890	1025329	+	cydA	cytochrome D ubiquinol oxidase, subunit I	3	0
lp_1126	1025322	1026317	+	cydB	cytochrome D ubiquinol oxidase subunit II	3	0
lp_1128	1026446	1028179	+	cydC	cytochrome D ABC transporter, ATP-binding and permease protein	3	0
lp_1129	1028179	1029939	+	cydD	cytochrome D ABC transporter, ATP-binding and permease protein	3	0
lp_1134	1031313	1032290	-	hepB2	heptaprenyl diphosphate synthase component II	3	0
lp_1135	1032435	1033349	+	-	1,4-dihydroxy-2-naphthoate octaprenyltransferase	3	0
lp_1136	1033562	1034536	-	-	oxidoreductase, NAD(P)-dependent	3	0
lp_1138	1034984	1035625	+	acm1	cell wall hydrolase/muramidase	3	0
lp_1139	1035676	1036263	+	xpt	xanthine phosphoribosyltransferase	3	0
lp_1140	1036286	1036834	+	-	membrane protein	3	0
lp_1141	1036947	1038116	+	purK2	phosphoribosylaminoimidazole carboxylase,ATPase subunit	3	0
lp_1144	1038557	1040824	+	pcrA	ATP-dependent DNA helicase PcrA	3	0
lp_1145	1040841	1042880	+	ligA	DNA ligase	3	0
lp_1146	1042877	1044052	+	-	lipoprotein, pheromone precursor	3	0
lp_1147	1044093	1044413	+	gatC	aspartyl/glutamyl-tRNA amidotransferase subunit C	3	0
lp_1148	1044413	1045876	+	gatA	aspartyl/glutamyl-tRNA amidotransferase subunit A	3	0
lp_1149	1045876	1047300	+	gatB	aspartyl/glutamyl-tRNA amidotransferase subunit B	3	0
lp_1150	1047405	1048427	+	-	diacylglycerol kinase family protein	3	0
lp_1151	1048761	1050134	+	rumA	23S rRNA methyltransferase, TrmA family	3	0
lp_1153	1050591	1051166	+	-	TetR family transcriptional regulator	3	0
lp_1154	1051433	1053772	+	-	cation transporting P-type ATPase	3	0
lp_1155	1054013	1055329	+	pts13C	PTS system, cellobiose-specific EIIC component	3	0
lp_1156	1055322	1056206	+	-	cell surface hydrolase	3	0
lp_1157	1056331	1057209	+	-	RpiR family transcriptional regulator	3	0
lp_1158	1057234	1058010	+	lys	lysozyme	3	0
lp_1159	1058166	1058531	-	-	extracellular protein, membrane-bound	3	0
lp_1160	1058875	1059075	+	cspP	cold shock protein CspP	0	3
lp_1161	1059262	1060269	+	-	oxidoreductase, NAD-dependent	3	0
lp_1162	1060282	1061616	+	rhe2	ATP-dependent RNA helicase	3	0
lp_1163	1061899	1062339	-	-	nucleotide-binding protein, universal stress protein UspA family	3	0
lp_1164	1062473	1063780	+	pts14C	PTS system, cellobiose-specific EIIC component	3	0
lp_1165	1063773	1064639	+	-	cell surface hydrolase	3	0
lp_1165a	1064789	1064989	-	-	hypothetical protein	3	0
lp_1166	1065189	1065629	+	-	hypothetical protein	3	0
lp_1168	1066063	1066626	+	-	hypothetical protein	3	0
lp_1169	1066710	1068056	-	gdh	glutamate dehydrogenase	3	0
lp_1171	1068324	1069499	+	pbpX1	serine-type D-Ala-D-Ala carboxypeptidase	3	0
lp_1173	1069688	1070806	+	-	UDP-N-acetylglucosamine 2-epimerase	3	0
lp_1174	1071192	1072112	+	-	ribonuclease BN family protein	3	0
lp_1175	1072312	1073028	+	glpF4	glycerol uptake facilitator protein	3	0
lp_1176	1073182	1074303	+	glf1	UDP-galactopyranose mutase	3	0
lp_1177	1074307	1075299	+	cps1A	polysaccharide biosynthesis protein	3	0
lp_1178	1075304	1076365	+	cps1B	glycosyltransferase, family 1 (GT1)	3	0
lp_1179	1076392	1077819	+	cps1C	oligosaccharide transporter (flippase)	3	0
lp_1180	1077831	1078607	+	cps1D	glycosyltransferase	3	0
lp_1181	1078600	1079604	+	cps1E	acyltransferase/acetyltransferase	3	0
lp_1182	1079618	1080241	+	cps1F	polysaccharide biosynthesis protein, chain length regulator	3	0
lp_1183	1080249	1081379	+	cps1G	glycosyltransferase, family 1 (GT1)	3	0
lp_1184	1081380	1082306	+	cps1H	glycosyltransferase (rhamnosyltransferase),family 2 (GT2)	3	0
lp_1185	1082317	1083483	+	cps1I	polysaccharide polymerase	3	0
lp_1186	1083489	1084352	+	rfbA	glucose-1-phosphate thymidylyltransferase	3	0
lp_1187	1084375	1085664	+	-	glycosylhydrolase	3	0
lp_1188	1085724	1086305	+	rfbC	dTDP-4-dehydrorhamnose 3,5-epimerase	3	0
lp_1189	1086315	1087343	+	rfbB	dTDP-glucose 4,6-dehydratase	3	0
lp_1190	1087413	1088255	+	rfbD	dTDP-4-dehydrorhamnose reductase	3	0
lp_1191	1088344	1088556	-	-	transposase, fragment	3	0
lp_1192	1088478	1088963	-	-	transposase, fragment	0	3
lp_1193	1089006	1089233	-	-	transposase, fragment	3	0
lp_1194	1089230	1089577	-	-	transposase, fragment	3	0
lp_1195	1089676	1089903	-	-	transposase, fragment	3	0
lp_1196	1089966	1090553	-	-	integrase/recombinase	3	0
lp_1197	1090910	1091680	+	cps2A	polysaccharide biosynthesis protein, chain length regulator	3	0
lp_1198	1091692	1092420	+	cps2B	polysaccharide biosynthesis protein,regulator	3	0
lp_1199	1092407	1093180	+	cps2C	polysaccharide biosynthesis protein,phosphotyrosine-protein phosphatase	3	0
lp_1200	1093198	1094145	+	cps2D	UDP N-acetyl glucosamine 4-epimerase, NAD dependent	3	0
lp_1201	1094126	1094803	+	cps2E	priming glycosyltransferase, polyprenyl glycosylphosphotransferase	3	0
lp_1202	1094804	1095898	+	cps2F	glycosyltransferase, family 1 (GT1)	3	0
lp_1203	1095899	1096912	+	cps2G	polysaccharide biosynthesis protein	3	0
lp_1204	1096950	1098089	+	cps2H	polysaccharide polymerase	3	0
lp_1205	1098096	1099646	+	cps2I	oligosaccharide transporter (flippase)	3	0
lp_1206	1099786	1100811	+	cps2J	glycosyltransferase, family 1 (GT1)	3	0
lp_1207	1100936	1101136	+	cps2K	polysaccharide biosynthesis protein	3	0
lp_1210	1102296	1102964	+	-	hypothetical protein	3	0
lp_1211	1103001	1103834	+	-	hypothetical protein	3	0
lp_1213	1104907	1105194	-	-	transposase, fragment	3	0
lp_1214	1105224	1105604	-	-	transposase, fragment	3	0
lp_1215	1106171	1107082	+	cps3A	glycosyltransferase, family 2 (GT2)	3	0
lp_1216	1107165	1108097	+	cps3B	glycosyltransferase, family 2 (GT2)	3	0
lp_1219	1108610	1109743	+	glf2	UDP-galactopyranose mutase	3	0
lp_1220	1109759	1110892	+	cps3D	polysaccharide biosynthesis protein	3	0
lp_1221	1110889	1111521	+	cps3E	polysaccharide biosynthesis protein	3	0
lp_1225	1112726	1113835	+	cps3H	polysaccharide biosynthesis protein	3	0
lp_1226	1113819	1114898	+	cps3I	O-acetyltransferase	3	0
lp_1227	1115034	1115810	+	cps3J	glycosyltransferase	3	0
lp_1228	1115935	1116681	-	-	AraC family transcriptional regulator	3	0
lp_1229	1116988	1120020	+	msa	mannose-specific adhesin, LPXTG-motif cell wall anchor	3	0
lp_1230	1120032	1120472	+	-	MarR family transcriptional regulator	3	0
lp_1231	1120602	1122023	-	-	oligosaccharide transporter (flippase)	3	0
lp_1233	1122461	1123138	-	-	priming glycosyltransferase,undecaprenyl-phosphate beta-glucosephosphotransferase	3	0
lp_1234	1124006	1124311	+	-	hypothetical protein	3	0
lp_1235	1124413	1124640	-	-	hypothetical protein	3	0
lp_1236	1124670	1124882	-	-	hypothetical protein	3	0
lp_1237	1124997	1125191	-	-	hypothetical protein	3	0
lp_1238	1125227	1125775	-	-	hypothetical protein	3	0
lp_1239	1126010	1126768	+	-	hypothetical protein	3	0
lp_1240	1126801	1127604	+	recX	regulatory protein recX	3	0
lp_1241	1127702	1128250	+	-	hypothetical protein	3	0
lp_1242	1128464	1129195	-	-	extracellular protein, NlpC/P60 family,gamma-D-glutamate-meso-diaminopimelate muropeptidase	3	0
lp_1243	1129371	1129748	+	-	Cro/CI family transcriptional regulator	3	0
lp_1244	1129851	1130096	+	-	hypothetical protein	3	0
lp_1245	1130223	1131149	-	hicD2	L-2-hydroxyisocaproate dehydrogenase	3	0
lp_1247	1131313	1132506	+	-	transport protein	3	0
lp_1248	1132559	1132957	+	tagD2	glycerol-3-phosphate cytidylyltransferase	3	0
lp_1249	1133122	1134477	-	gntP	gluconate transport protein	3	0
lp_1250	1134489	1136003	-	gntK	gluconokinase	3	0
lp_1251	1136019	1136915	-	-	6-phosphogluconate dehydrogenase	3	0
lp_1253	1137086	1138408	-	gshR2	glutathione reductase	3	0
lp_1255	1138706	1140283	+	prfC	peptide chain release factor 3	3	0
lp_1256	1140881	1142335	+	-	extracellular protein	3	0
lp_1257	1142425	1143450	-	-	hypothetical protein	3	0
lp_1258	1143591	1144472	+	-	LysR family transcriptional regulator	3	0
lp_1259	1144701	1145546	+	-	anion exporter, TauE/SafE family	3	0
lp_1260	1145546	1145926	+	-	membrane protein	3	0
lp_1261	1146473	1148116	+	oppA	oligopeptide ABC transporter substrate binding protein	3	0
lp_1262	1148274	1149203	+	oppB	oligopeptide ABC transporter permease	3	0
lp_1263	1149207	1150241	+	oppC	oligopeptide ABC transporter permease	3	0
lp_1264	1150257	1151336	+	oppD	oligopeptide ABC transporter ATP-binding protein	3	0
lp_1265	1151343	1152308	+	oppF	oligopeptide ABC transporter ATP-binding protein	3	0
lp_1267	1152847	1153236	+	-	MarR family transcriptional regulator	3	0
lp_1268	1153430	1153981	+	-	integrase/recombinase	3	0
lp_1269	1154096	1156315	-	clpE	ATP-dependent Clp protease, ATP-binding subunit ClpE	3	0
lp_1273	1157146	1157412	+	ptsH	phosphocarrier protein Hpr	3	0
lp_1274	1157412	1159142	+	ptsI	phosphoenolpyruvate-protein phosphotransferase	3	0
lp_1275	1159680	1160858	+	-	1,2-diacylglycerol 3-glucosyltransferase	3	0
lp_1276	1160935	1161957	+	-	glucosyl-diacylglycerol 6-beta-glucosyltransferase	3	0
lp_1277	1161961	1163016	+	-	membrane protein	3	0
lp_1278	1163080	1164318	+	dacA2	serine-type D-Ala-D-Ala carboxypeptidase	3	0
lp_1280	1164479	1165666	-	araT1	aromatic amino acid specific aminotransferase	3	0
lp_1281	1165858	1166094	+	-	hypothetical protein	3	0
lp_1283	1166250	1168355	+	-	membrane sulfatase, alkaline phosphatase superfamily protein	3	0
lp_1288	1175472	1176734	-	ISP1_2	transposase	0	0
lp_1289	1177143	1177685	-	-	purine/pyrimidine phosphoribosyltransferase	3	0
lp_1290	1177688	1178761	-	-	purine/pyrimidine permease	3	0
lp_1291	1178956	1179477	+	-	hypothetical protein	3	0
lp_1292	1179669	1180187	-	-	GNAT family acetyltransferase	3	0
lp_1293	1180302	1181138	-	-	metallo-phosphoesterase	3	0
lp_1295	1181977	1183302	-	mntH2	manganese transport protein MntH, Nramp superfamily	3	0
lp_1296	1183274	1184248	-	hemH	ferrochelatase	3	0
lp_1297	1184580	1185962	-	-	S-methylmethionine transport protein	3	0
lp_1298	1186076	1187005	+	metH	homocysteine S-methyltransferase (cobalamin-dependent)	3	0
lp_1299	1187426	1188922	+	tagE1	poly(glycerol-phosphate) alpha-glucosyltransferase	3	0
lp_1300	1188998	1189717	-	-	membrane protein	3	0
lp_1301	1189931	1191118	+	metK	methionine adenosyltransferase	3	0
lp_1302	1191255	1192757	+	-	methionine transport protein	3	0
lp_1303a	1193274	1193816	-	-	hypothetical protein	3	0
lp_1310	1203406	1205040	+	-	glycosyl transferase, group I	3	0
lp_1311	1205067	1206575	+	tagE2	poly(glycerol-phosphate) alpha-glucosyltransferase	3	0
lp_1312	1206586	1208112	+	tagE3	poly(glycerol-phosphate) alpha-glucosyltransferase	3	0
lp_1313	1208142	1208339	+	-	hypothetical protein	3	0
lp_1314	1208435	1209028	-	-	methyltransferase, SAM-dependent	3	0
lp_1315	1209032	1209682	-	-	membrane-associated phospholipid phosphatase	3	0
lp_1316	1210178	1212604	+	leuS	leucine-tRNA synthetase	3	0
lp_1317	1213128	1214798	+	-	polysaccharide export protein	3	0
lp_1319	1214806	1215546	+	rsuA	ribosomal small subunit pseudouridine synthase A	3	0
lp_1320	1215683	1216519	-	-	sugar kinase	3	0
lp_1321	1216646	1218049	+	pepV	Xaa-His dipeptidase	3	0
lp_1322	1218076	1218582	+	-	nucleotide-binding protein, universal stress protein UspA family	3	0
lp_1324	1218924	1220024	+	ugpC	glycerol-3-phosphate ABC transporter ATP-binding protein	3	0
lp_1325	1219999	1220964	+	ugpA	glycerol-3-phosphate ABC transporter permease	3	0
lp_1326	1220976	1221806	+	ugpE	glycerol-3-phosphate ABC transporter permease	3	0
lp_1327	1221803	1223155	+	ugpB	glycerol-3-phosphate ABC transporter, substrate binding protein	3	0
lp_1328	1223176	1223862	+	glpQ1	glycerophosphodiester phosphodiesterase	3	0
lp_1329	1224044	1224691	-	dgk2	deoxynucleoside kinase	3	0
lp_1330	1224796	1225176	-	mscL	large conductance mechanosensitive channel	3	0
lp_1332	1225680	1228631	-	-	membrane protein	3	0
lp_1333	1229029	1229196	-	-	hypothetical protein	3	0
lp_1334	1229217	1229954	-	-	ABC transporter permease	3	0
lp_1335	1229951	1230808	-	-	ABC transporter ATP-binding protein	3	0
lp_1336	1230959	1231945	-	-	bifunctional protein: ABC transporter ATP-binding protein; transcription regulator, LytR family	3	0
lp_1339	1232508	1233311	-	mrsA1	protein-methionine-sulfoxide reductase	3	0
lp_1341	1233642	1234034	+	-	MerR family transcriptional regulator	3	0
lp_1342	1234031	1234672	+	-	short-chain dehydrogenase/oxidoreductase,NAD(P)-dependent	3	0
lp_1343	1234688	1235626	+	-	transport protein, EamA family	3	0
lp_1346	1236562	1237644	+	asd1	aspartate-semialdehyde dehydrogenase	3	0
lp_1347	1237834	1238700	+	-	hypothetical protein	3	0
lp_1348	1238702	1239100	+	-	hypothetical protein	3	0
lp_1350	1239256	1240371	+	-	NADH:flavin oxidoreductase	3	0
lp_1351	1240397	1241248	+	-	thioredoxin-fold protein, DsbA family,FrnE-like subfamily	3	0
lp_1352	1241319	1241684	-	-	MarR family transcriptional regulator	3	0
lp_1353	1242052	1242873	+	-	hydrolase, HAD superfamily, Cof family	3	0
lp_1354	1243003	1243611	+	-	hypothetical protein	3	0
lp_1354a	1243751	1243927	+	pltA	peptide pheromone precursor	3	0
lp_1355	1243900	1245162	+	pltK	two-component system histidine protein kinase; sensor protein	3	0
lp_1356	1245168	1245935	+	pltR	two-component system response regulator	3	0
lp_1357	1246103	1246441	+	-	extracellular protein, membrane-anchored	3	0
lp_1358	1246652	1247023	+	-	membrane protein	3	0
lp_1359	1247062	1247727	-	-	membrane-bound protease, CAAX family	3	0
lp_1360	1248420	1248899	-	-	MarR family transcriptional regulator	3	0
lp_1362	1249013	1249525	-	-	hypothetical protein	3	0
lp_1363	1249640	1249927	+	-	hypothetical protein	3	0
lp_1364	1249989	1252259	+	uvrA2	excinuclease ABC subunit A	3	0
lp_1369	1253108	1253533	-	-	lipoprotein	3	0
lp_1370	1253546	1253665	-	-	hypothetical protein	3	0
lp_1371	1253698	1254768	-	-	extracellular protein, membrane-anchored	3	0
lp_1372	1254823	1255338	+	gtcA1	teichoic acid glycosylation protein	3	0
lp_1373	1255438	1255797	-	-	membrane protein	3	0
lp_1374	1255870	1257726	-	-	bifunctional protein: homocysteine methyltransferase (cobalamin-dependent); methylenetetrahydrofolate reductase	3	0
lp_1375	1257740	1260046	-	metE	homocysteine S-methyltransferase (cobalamin-independent)	3	0
lp_1377	1260935	1262572	+	-	hypothetical protein	3	0
lp_1378	1262550	1263725	+	cysD	sulfate adenylyltransferase	3	0
lp_1379	1263728	1264351	+	cysC	adenylylsulfate kinase	3	0
lp_1380	1264320	1265297	+	-	phosphoesterase, DHH family	3	0
lp_1381	1265519	1267258	+	astA	arylsulfate sulfotransferase	3	0
lp_1385	1267764	1269539	+	-	sodium/sulfate symport protein	3	0
lp_1386	1269815	1271206	+	-	Na+ driven multidrug efflux protein, MATE family	3	0
lp_1388	1271333	1271578	+	-	hypothetical protein	3	0
lp_1390	1271967	1272413	+	-	GNAT family acetyltransferase	3	0
lp_1391	1272685	1274373	+	argS	arginine-tRNA synthetase	3	0
lp_1392	1274579	1275055	-	-	hypothetical protein	3	0
lp_1393	1275325	1277319	+	-	ABC transporter ATP-binding protein/permease	3	0
lp_1396	1278794	1281349	+	-	LuxR family transcriptional regulator	3	0
lp_1397	1281562	1282032	-	-	hypothetical protein	3	0
lp_1398	1282316	1282654	+	pts15A	PTS system, beta-glucosides-specific EIIA component	3	0
lp_1399	1282651	1282950	+	pts15B	PTS system, beta-glucosides-specific EIIB component	3	0
lp_1400	1282984	1284339	+	pts15C	PTS system, beta-glucosides-specific EIIC component	3	0
lp_1401	1284342	1285814	+	pbg3	6-phospho-beta-glucosidase	3	0
lp_1402	1285826	1287010	-	-	transport protein, major facilitator subfamily (MFS)	3	0
lp_1403	1287010	1287621	-	-	cell surface protein, ErfK family	3	0
lp_1406	1287891	1288133	-	dltC2	D-alanine-poly(phosphoribitol) ligase, subunit 2	3	0
lp_1407	1288236	1289687	-	-	aminotransferase (PLP-dependent) with N-terminal regulator domain, GntR family	3	0
lp_1409	1289921	1290529	+	-	amino acid efflux protein	3	0
lp_1410	1290595	1291716	+	arcT	aminotransferase (PLP-dependent)	3	0
lp_1411	1291894	1292355	+	argR1	arginine catabolic regulator	3	0
lp_1412	1292433	1292555	+	-	hypothetical protein	3	0
lp_1413	1292849	1294978	+	pbp2A	transpeptidase-transglycosylase (penicillin binding protein 2A)	3	0
lp_1415	1295069	1295413	+	-	hypothetical protein	3	0
lp_1416	1295483	1296703	+	-	phosphoesterase	3	0
lp_1417	1296693	1299170	+	-	membrane protein	3	0
lp_1418	1299181	1300161	+	-	metal-dependent phosphohydrolase, HD family	3	0
lp_1419	1300478	1301716	+	-	hypothetical protein	3	0
lp_1420	1301807	1302778	-	-	carboxyterminal processing proteinase, S41 family, membrane-anchored	3	0
lp_1422	1302964	1303911	-	-	LysR family transcriptional regulator	3	0
lp_1424	1304255	1304869	+	-	NADPH-dependent FMN reductase family protein	3	0
lp_1425	1304872	1307310	+	-	fumarate reductase/succinate dehydrogenase,FAD-binding flavoprotein; NADPH-dependent FMN reductase	3	0
lp_1426	1307398	1307958	+	-	hypothetical protein	3	0
lp_1427	1308029	1308469	-	-	nucleoside 2-deoxyribosyltransferase	3	0
lp_1430	1309330	1310325	+	-	family 2 glycosyltransferase	3	0
lp_1431	1310322	1312358	+	-	membrane protein	3	0
lp_1433	1312478	1312891	+	-	phosphohydrolase, MutT/NudX family	3	0
lp_1435	1312973	1315522	-	-	membrane protein	3	0
lp_1436	1316023	1316442	+	ribB	riboflavin synthase, alpha chain	3	0
lp_1437	1316444	1317658	+	ribA	3,4-dihydroxy-2-butanone 4-phosphate synthase /GTP cyclohydrolase II	3	0
lp_1438	1317655	1318134	+	ribH	riboflavin synthase, beta chain	3	0
lp_1439	1318165	1318725	-	-	nucleotidyltransferase superfamily protein	3	0
lp_1440	1318902	1319465	-	-	hypothetical protein	3	0
lp_1442	1319554	1320195	+	-	Crp/FNR family transcriptional regulator	3	0
lp_1443	1320330	1320956	-	-	TetR family transcriptional regulator	3	0
lp_1445	1321110	1322426	+	npr1	NADH peroxidase	3	0
lp_1446	1322728	1326006	-	-	cell surface protein, CscB family	3	0
lp_1447	1326012	1326383	-	-	cell surface protein precursor, CscD family,LPXTG-motif cell wall anchor	3	0
lp_1448	1326443	1327489	-	-	cell surface protein precursor	3	0
lp_1449	1327499	1328179	-	-	cell surface protein, CscB family	3	0
lp_1450	1328198	1328902	-	-	cell surface protein, CscB family	3	0
lp_1452	1329376	1330272	-	prtM1	peptidyl-prolyl isomerase	3	0
lp_1453	1330505	1330846	-	-	extracellular protein, membrane-anchored	3	0
lp_1454	1330857	1331309	-	-	nucleotide-binding protein, histidine triad family	3	0
lp_1455	1331509	1332246	+	-	ABC transporter ATP-binding protein	3	0
lp_1456	1332239	1333444	+	-	ABC transporter permease	3	0
lp_1457	1333563	1334348	+	-	aminoglycoside 3'-phosphotransferase	3	0
lp_1458	1334434	1335078	+	trmB	tRNA (m(7)G46) methyltransferase	3	0
lp_1459	1335222	1335545	-	-	extracellular protein, membrane-anchored	3	0
lp_1460	1335714	1336355	+	-	tRNA binding domain-containing protein	3	0
lp_1461	1336388	1339378	+	ftsK1	FtsK/SpoIIIE family protein	3	0
lp_1462	1339441	1340751	+	murC	UDP-N-acetylmuramate-alanine ligase	3	0
lp_1463	1340807	1342069	-	ISP1_3	transposase	0	0
lp_1465	1342474	1342638	-	-	hypothetical protein	3	0
lp_1466	1342655	1344643	-	feoB	ferrous iron transport protein B	3	0
lp_1467	1344645	1344869	-	feoA	ferrous iron transport protein A	3	0
lp_1468	1345125	1345922	+	sufC	ABC transporter, ATP-binding protein,iron-sulfur cluster assembly ATPase protein SufC	3	0
lp_1469	1345935	1347236	+	sufD	ABC transporter, iron-sulfur cluster assembly protein SufD	3	0
lp_1470	1347220	1348458	+	sufS	cysteine desulfurase	3	0
lp_1471	1348445	1348912	+	sufU	NifU family SUF system FeS assembly protein	3	0
lp_1472	1348909	1350315	+	sufB	ABC transporter component, iron-sulfur cluster assembly protein SufB, iron regulated	3	0
lp_1473	1350332	1351402	+	fecB	iron chelatin ABC transporter, substrate binding protein	3	0
lp_1475	1351519	1352289	-	fecE	iron chelatin ABC transporter, ATP-binding protein	3	0
lp_1476	1352286	1353287	-	fecD	iron chelatin ABC transporter, permease protein	3	0
lp_1477	1353291	1353746	-	-	flavodoxin	3	0
lp_1478	1354145	1354546	+	moaE	molybdopterin converting factor, large subunit	3	0
lp_1479	1354549	1354794	+	moaD	molybdopterin converting factor, small subunit	3	0
lp_1480	1354838	1355836	+	moaA	molybdopterin precursor synthase MoaA	3	0
lp_1481	1355841	1357031	+	narK	nitrite extrusion protein	3	0
lp_1482	1357135	1357473	+	-	FeS assembly SUF system protein	3	0
lp_1483	1357503	1358381	+	-	Xre family transcriptional regulator	3	0
lp_1484	1358582	1359481	-	-	hypothetical protein	3	0
lp_1485	1359496	1360476	-	-	hypothetical protein	3	0
lp_1486	1360486	1360794	-	-	hypothetical protein	3	0
lp_1487	1361112	1361765	-	rrp4	two-component system response regulator, LuxR family	3	0
lp_1488	1361798	1362829	-	hpk4	two-component system histidine protein kinase; sensor protein	3	0
lp_1489	1362853	1363290	-	-	hypothetical protein	3	0
lp_1490	1363383	1363643	-	-	hypothetical protein	3	0
lp_1491	1363633	1364202	-	mobA	molybdopterin-guanine dinucleotide biosynthesis protein MobA	3	0
lp_1492	1364219	1364710	-	moaC	molybdopterin precursor synthase MoaC	3	0
lp_1493	1364703	1365200	-	mobB	molybdopterin-guanine dinucleotide biosynthesis protein MobB	3	0
lp_1494	1365179	1366393	-	moeA	molybdopterin biosynthesis protein MoeA	3	0
lp_1495	1366414	1366881	-	moaB	molybdopterin biosynthesis protein MoaB	3	0
lp_1496	1366878	1367912	-	moeB	molybdopterin biosynthesis protein MoeB	3	0
lp_1497	1368150	1371821	+	narG	nitrate reductase subunit alpha	3	0
lp_1498	1371811	1373370	+	narH	nitrate reductase subunit beta	3	0
lp_1499	1373363	1373935	+	narJ	nitrate reductase subunit delta	3	0
lp_1500	1373932	1374621	+	narI	nitrate reductase subunit gamma	3	0
lp_1502	1374888	1375853	+	-	hypothetical protein	3	0
lp_1503	1375850	1376278	+	-	hypothetical protein	3	0
lp_1505	1376470	1377039	+	-	membrane protein	3	0
lp_1506	1377057	1377263	+	-	Cro/CI family transcriptional regulator	3	0
lp_1507	1377519	1378235	+	-	membrane protein	3	0
lp_1508	1378498	1381146	+	polA	DNA-directed DNA polymerase I	3	0
lp_1509	1381158	1381982	+	fpg	formamidopyrimidine-DNA glycosylase	3	0
lp_1510	1381992	1382585	+	coaE	dephospho-CoA kinase	3	0
lp_1511	1382627	1383142	+	nrdR	transcription regulator NrdR, ATP cone family	3	0
lp_1512	1383164	1384564	+	dnaB	replication initiation and membrane attachment protein DnaB	3	0
lp_1513	1384568	1385503	+	dnaI	primosomal protein DnaI	3	0
lp_1514	1385836	1387800	+	thrS	threonyl-tRNA synthetase	3	0
lp_1515	1388022	1388543	+	infC	translation initiation factor IF-3	3	0
lp_1516	1388565	1388759	+	rpmI	50S ribosomal protein L35	3	0
lp_1517	1388796	1389152	+	rplT	50S ribosomal protein L20	3	0
lp_1518	1389396	1389707	+	-	hypothetical protein	3	0
lp_1519	1389879	1391141	-	-	AAA ATPase	3	0
lp_1521	1391551	1392582	-	-	alcohol dehydrogenase	3	0
lp_1522	1392747	1393094	+	-	MarR family transcriptional regulator	3	0
lp_1523	1393470	1394216	+	racD	aspartate racemase	3	0
lp_1524	1394441	1395754	-	ica1	family 2 glycosyltransferase	3	0
lp_1525	1395758	1396240	-	-	membrane protein	3	0
lp_1527	1396933	1397463	+	-	HAD-superfamily hydrolase	3	0
lp_1528	1397460	1398596	+	-	ribosome biogenesis GTPase, YqeH family	3	0
lp_1529	1398667	1398981	+	-	RNA binding protein, YhbY family	3	0
lp_1530	1398994	1399629	+	nadD	nicotinate-nucleotide adenylyltransferase	3	0
lp_1531	1399613	1400230	+	-	HAD-superfamily hydrolase	3	0
lp_1532	1400248	1400604	+	-	hypothetical protein	3	0
lp_1533	1400601	1401335	+	-	methyltransferase	3	0
lp_1534	1401350	1402501	+	-	hypothetical protein	3	0
lp_1535	1402626	1403180	+	-	hypothetical protein	3	0
lp_1535a	1403240	1403419	+	rpmF	50S ribosomal protein L32	3	0
lp_1537	1403578	1404840	-	ISP1_4	transposase	0	0
lp_1539	1405151	1405735	+	-	lipoprotein	3	0
lp_1540	1405850	1406812	-	czcD	cobalt-zinc-cadmium cation transport protein	3	0
lp_1541	1407207	1408643	+	gnd2	phosphogluconate dehydrogenase (decarboxylating)	3	0
lp_1543	1408812	1410188	+	rarA	recombination factor protein RarA; ATPase, AAA family	3	0
lp_1544	1410351	1411037	+	rrp5	two-component system response regulator	3	0
lp_1545	1411037	1412680	+	hpk5	two-component system histidine protein kinase; sensor protein	3	0
lp_1546	1413051	1414019	+	-	1,4-dihydroxy-2-naphthoate octaprenyltransferase, UbiA family	3	0
lp_1548	1414154	1417339	-	sbcC	exonuclease SbcC	3	0
lp_1549	1417342	1418523	-	sbcD	exonuclease SbcD	3	0
lp_1552	1418894	1419472	+	-	membrane protein	3	0
lp_1553	1419620	1420543	-	yidC1	preprotein translocase, YidC subunit	3	0
lp_1554	1420607	1420879	-	-	acylphosphatase	3	0
lp_1555	1421127	1421894	+	-	SpoU family rRNA methyltransferase	3	0
lp_1556	1421995	1422504	+	-	metal-dependent phosphohydrolase, HD family	3	0
lp_1557	1422527	1422886	+	-	MarR family transcriptional regulator	3	0
lp_1558	1423214	1424260	+	pheS	phenylalanyl-tRNA synthetase subunit alpha	3	0
lp_1559	1424269	1426686	+	pheT	phenylalanyl-tRNA synthetase subunit beta	3	0
lp_1561	1426833	1428038	+	-	aminodeoxychorismate lyase	3	0
lp_1562	1428057	1428686	+	udk	uridine kinase	3	0
lp_1563	1428797	1429279	+	greA2	transcription elongation factor GreA	3	0
lp_1564	1429922	1430644	-	-	membrane protein	3	0
lp_1565	1430645	1431100	-	-	LytTr family transcriptional regulator	3	0
lp_1566	1431285	1431587	+	-	hypothetical protein	3	0
lp_1567	1431704	1434349	-	-	membrane protein	3	0
lp_1568	1434549	1436585	+	pbp2x	transpeptidase (penicillin binding protein 2B)	3	0
lp_1569	1436711	1436860	+	-	50S ribosomal protein L33 type 1	3	0
lp_1570	1437008	1437574	+	fthC	5-formyltetrahydrofolate cyclo-ligase	3	0
lp_1571	1437561	1438244	+	-	membrane-bound protease, rhomboid family	3	0
lp_1572	1438263	1438484	+	-	hypothetical protein	3	0
lp_1573	1438502	1439464	+	-	bifunctional protein: transcription regulator; sugar kinase, ROK family	3	0
lp_1574	1439735	1440370	+	pepE	dipeptidase	3	0
lp_1576	1440598	1441011	+	-	rhodanese family protein	3	0
lp_1577	1441061	1441237	-	-	hypothetical protein	3	0
lp_1578	1441337	1442071	+	glpQ2	glycerophosphodiester phosphodiesterase	3	0
lp_1579	1442076	1443011	+	miaA	tRNA isopentenylpyrophosphate transferase	3	0
lp_1580	1443123	1443503	+	glnR	glutamine synthetase repressor, MerR family	3	0
lp_1581	1443547	1444893	+	glnA	glutamate--ammonia ligase	3	0
lp_1583	1445076	1445963	+	-	hypothetical protein	3	0
lp_1584	1445953	1446909	+	-	hypothetical protein	3	0
lp_1585	1446926	1447465	+	-	2-deoxyuridine 5-triphosphate nucleotidohydrolase (dUTPase)	3	0
lp_1586	1447513	1447851	-	-	hypothetical protein	3	0
lp_1587	1447909	1448109	-	-	hypothetical protein	3	0
lp_1590	1449306	1449461	-	-	hypothetical protein	3	0
lp_1591	1449865	1450494	+	-	TetR family transcriptional regulator	3	0
lp_1592	1450652	1450960	+	rplU	50S ribosomal protein L21	3	0
lp_1593	1450982	1451317	+	-	ribosomal protein	3	0
lp_1594	1451342	1451620	+	rpmA	50S ribosomal protein L27	3	0
lp_1595	1451815	1452876	+	pepP	Xaa-Pro aminopeptidase	3	0
lp_1596	1452947	1453504	+	efp	elongation factor P	3	0
lp_1597	1453554	1454012	+	-	general stress protein, Gls24 family	3	0
lp_1598	1454009	1454428	+	nusB	transcription termination factor NusB	3	0
lp_1599	1454575	1455435	+	folD	bifunctional protein: methylenetetrahydrofolate dehydrogenase; methenyltetrahydrofolate cyclohydrolase	3	0
lp_1600	1455428	1456771	+	xseA	exodeoxyribonuclease VII large subunit	3	0
lp_1601	1456771	1457001	+	xseB	exodeoxyribonuclease VII small subunit	3	0
lp_1602	1456994	1457884	+	-	polyprenyl synthetase	3	0
lp_1603	1457899	1458717	+	-	rRNA methylase	3	0
lp_1604	1458801	1459259	+	argR2	arginine catabolic regulator	3	0
lp_1605	1459362	1461056	+	recN	DNA repair protein RecN	3	0
lp_1607	1461422	1462618	+	opuA	glycine betaine/carnitine/choline ABC transporter, ATP-binding protein	3	0
lp_1608	1462615	1463244	+	opuB	glycine betaine/carnitine/choline ABC transporter, permease protein	3	0
lp_1609	1463257	1464192	+	opuC	glycine betaine/carnitine/choline ABC transporter, substrate binding protein	3	0
lp_1610	1464192	1464845	+	opuD	glycine betaine/carnitine/choline ABC transporter, permease protein	3	0
lp_1611	1465051	1465386	-	-	hypothetical protein	3	0
lp_1612	1465579	1466199	+	gmk1	guanylate kinase	3	0
lp_1613	1466196	1466408	+	rpoZ	DNA-directed RNA polymerase subunit omega	3	0
lp_1614	1466572	1467798	+	coaBC	bifunctional protein: phosphopantothenoylcysteine decarboxylase; phosphopantothenate-cysteine ligase	3	0
lp_1615	1467821	1470238	+	priA	helicase, primosomal protein N'	3	0
lp_1616	1470262	1471215	+	fmt	methionyl-tRNA formyltransferase	3	0
lp_1617	1471212	1472555	+	sunL	16S rRNA m(5)C 967 methyltransferase	3	0
lp_1618	1472573	1473319	+	pppL	serine/threonine specific protein phosphatase	3	0
lp_1619	1473316	1475340	+	pkn1	serine/threonine protein kinase	3	0
lp_1620	1475425	1476321	+	-	translation factor, GTPase	3	0
lp_1621	1476331	1476984	+	rpe	ribulose-phosphate 3-epimerase	3	0
lp_1622	1476984	1477643	+	tpk	thiamin pyrophosphokinase	3	0
lp_1623	1477760	1477915	+	-	hypothetical protein	3	0
lp_1624	1478001	1478186	-	rpmB	50S ribosomal protein L28	3	0
lp_1625	1478422	1478784	+	-	general stress protein, Gls24 family	3	0
lp_1626	1478821	1480527	+	-	phosphatase, dihydroxyacetone kinase family	3	0
lp_1627	1480670	1482709	+	recG	ATP-dependent DNA helicase RecG	3	0
lp_1628	1482751	1483797	+	plsX	fatty acid/phospholipid synthesis protein PlsX	3	0
lp_1629	1483836	1484081	+	acpA1	acyl carrier protein	3	0
lp_1631	1484497	1485192	+	rnc	ribonuclease III	3	0
lp_1632	1485223	1488780	+	smc	cell division protein Smc	3	0
lp_1633	1488799	1490337	+	ftsY	signal recognition particle receptor FtsY	3	0
lp_1634	1490515	1490862	+	-	signal recognition particle associated protein	3	0
lp_1635	1490885	1492339	+	ffh	signal recognition particle protein Ffh	3	0
lp_1636	1492436	1492708	+	rpsP	30S ribosomal protein S16	3	0
lp_1637	1492726	1492983	+	-	RNA binding protein	3	0
lp_1638	1493144	1493668	+	rimM	16S rRNA processing protein	3	0
lp_1639	1493668	1494408	+	trmD	tRNA (guanine-N1-)-methyltransferase	3	0
lp_1640	1494566	1494922	+	rplS	50S ribosomal protein L19	3	0
lp_1642	1495358	1495678	+	-	hypothetical protein	3	0
lp_1643	1496307	1502966	+	-	mucus-binding protein precursor, LPXTG-motif cell wall anchor	3	0
lp_1645	1502988	1503458	+	-	alcohol dehydrogenase	3	0
lp_1648	1503955	1504719	+	-	ABC transporter ATP-binding protein	3	0
lp_1649	1504712	1506307	+	-	ABC transporter permease	3	0
lp_1652	1506780	1508216	+	trpE	anthranilate synthase, component I	3	0
lp_1653	1508200	1508775	+	trpG	anthranilate synthase component II	3	0
lp_1654	1508800	1509819	+	trpD	anthranilate phosphoribosyltransferase	3	0
lp_1655	1509816	1510598	+	trpC	Indole-3-glycerol phosphate synthase	3	0
lp_1656	1510595	1511221	+	trpF	phosphoribosylanthranilate isomerase	3	0
lp_1657	1511223	1512422	+	trpA	tryptophan synthase subunit beta	3	0
lp_1658	1512415	1513209	+	trpB	tryptophan synthase subunit alpha	3	0
lp_1659	1513370	1513909	+	-	isochorismatase	3	0
lp_1660	1513910	1514860	+	-	alcohol dehydrogenase	3	0
lp_1662	1515075	1515503	+	-	acetyltransferase	3	0
lp_1663	1515783	1517021	+	-	membrane protein	3	0
lp_1664	1517034	1518167	+	-	zinc-dependent amidohydrolase, M20 family	3	0
lp_1665	1518456	1519499	+	adh1	alcohol dehydrogenase	3	0
lp_1667	1519806	1520168	+	-	membrane protein	3	0
lp_1668	1520457	1521269	+	-	short-chain dehydrogenase	3	0
lp_1669	1521284	1522270	+	-	AraC family transcriptional regulator	3	0
lp_1670	1522732	1523175	+	fabZ1	(3R)-hydroxyacyl-[acyl carrier protein] dehydratase	3	0
lp_1671	1523250	1524236	+	fabH2	3-oxoacyl-ACP synthase	3	0
lp_1672	1524293	1524541	+	acpA2	acyl carrier protein	3	0
lp_1673	1524545	1525477	+	fabD	[acyl-carrier protein] S-malonyltransferase	3	0
lp_1674	1525464	1526192	+	fabG1	3-oxoacyl-ACP reductase	3	0
lp_1675	1526211	1527443	+	fabF	3-oxoacyl-ACP synthase	3	0
lp_1676	1527440	1527901	+	accB2	acetyl-CoA carboxylase, biotin carboxyl carrier protein	3	0
lp_1677	1527901	1528314	+	fabZ2	(3R)-hydroxymyristoyl-ACP dehydratase	3	0
lp_1678	1528329	1529717	+	accC2	acetyl-CoA carboxylase, biotin carboxylase subunit	3	0
lp_1679	1529683	1530528	+	accD2	acetyl-CoA carboxylase, carboxyl transferase subunit beta	3	0
lp_1680	1530521	1531291	+	accA2	acetyl-CoA carboxylase, carboxyl transferase subunit alpha	3	0
lp_1681	1531312	1532070	+	fabI	enoyl-[acyl-carrier protein] reductase (NADH)	3	0
lp_1682	1532070	1532621	+	-	phosphopantetheinyltransferase	3	0
lp_1684	1532816	1533541	-	-	membrane protein	3	0
lp_1685	1533668	1534555	+	-	LysR family transcriptional regulator	3	0
lp_1686	1534762	1535262	+	-	acyl-CoA hydrolase	3	0
lp_1687	1535527	1536585	+	rsgA	ribosome small subunit-dependent GTPase A	3	0
lp_1688	1536646	1537197	-	-	TetR family transcriptional regulator	3	0
lp_1689	1537287	1538990	+	-	drug resistance transport protein, major facilitator superfamily (MFS), EmrB/QacA subfamily	3	0
lp_1690	1539151	1540017	+	-	membrane protein	3	0
lp_1692	1540428	1540922	-	-	membrane protein	3	0
lp_1693	1540967	1541200	+	-	transcription regulator, N-terminal fragment	3	0
lp_1693a	1541268	1541573	+	-	transcription regulator, C-terminal fragment	3	0
lp_1694	1542478	1542816	-	-	hypothetical protein	3	0
lp_1695	1542945	1543145	-	-	membrane protein	3	0
lp_1696	1543478	1544650	+	cfa1	cyclopropane-fatty-acyl-phospholipid synthase	3	0
lp_1697	1544898	1545503	+	-	adherence protein, chitin-binding domain	3	0
lp_1698	1545878	1546159	-	-	antibiotic biosynthesis monooxygenase family protein	3	0
lp_1699	1546549	1546797	+	-	hypothetical protein	3	0
lp_1700	1546941	1547426	-	-	membrane protein	3	0
lp_1701	1547454	1547912	-	-	nucleotide-binding protein, universal stress protein UspA family	3	0
lp_1702	1548070	1548435	-	-	membrane protein	3	0
lp_1703	1548582	1549478	-	-	diacylglycerol kinase family protein	3	0
lp_1704	1549691	1549939	+	-	membrane protein	3	0
lp_1705	1550011	1550130	+	-	hypothetical protein	3	0
lp_1706	1550146	1550412	+	-	membrane protein	3	0
lp_1708	1550623	1550844	-	-	hypothetical protein	3	0
lp_1709	1550922	1551188	-	-	membrane protein	3	0
lp_1711	1551372	1552811	-	pepD4	dipeptidase	3	0
lp_1712	1553081	1553275	+	xylH	4-oxalocrotonate tautomerase	3	0
lp_1713	1553348	1554673	+	lysA	diaminopimelate decarboxylase	3	0
lp_1715	1555079	1555996	+	-	1,4-dihydroxy-2-naphthoate octaprenyltransferase, UbiA prenyltransferase family	3	0
lp_1716	1556095	1556871	+	-	potassium/ion channel protein	3	0
lp_1717	1556964	1557263	+	-	hypothetical protein	3	0
lp_1718	1557403	1557675	+	-	membrane protein	3	0
lp_1721	1558113	1559462	+	gabT	4-aminobutyrate aminotransferase	3	0
lp_1722	1559479	1560978	+	-	4-aminobutanoate transport protein	3	0
lp_1723	1561158	1561967	-	-	hydrolase, HAD superfamily, Cof family	3	0
lp_1724	1562115	1563482	+	-	23S rRNA methylase	3	0
lp_1726	1563651	1564523	+	-	hypothetical protein	3	0
lp_1729	1565018	1566364	+	malT	carbohydrate/proton transporter	3	0
lp_1730	1566378	1568624	+	mapA	maltose phosphorylase	3	0
lp_1731	1568649	1569662	+	galM2	aldose 1-epimerase	3	0
lp_1732	1569819	1570865	-	idi1	isopentenyl diphosphate delta-isomerase	3	0
lp_1733	1570937	1572028	-	mvaK2	phosphomevalonate kinase	3	0
lp_1734	1572079	1573056	-	mvaD	diphosphomevalonate decarboxylase	3	0
lp_1735	1573082	1574020	-	mvaK1	mevalonate kinase	3	0
lp_1736	1574249	1574545	+	-	hypothetical protein	3	0
lp_1737	1574874	1577678	+	dinG	ATP-dependent helicase DinG	3	0
lp_1738	1577744	1578244	+	-	extracellular protein	3	0
lp_1739	1578261	1579466	+	aspAT	aspartate aminotransferase	3	0
lp_1740	1579484	1580782	+	asnS2	asparagine-tRNA synthetase	3	0
lp_1741	1580860	1581585	+	dnaD	DNA replication protein DnaD	3	0
lp_1742	1581641	1581847	+	-	hypothetical protein	3	0
lp_1744	1582221	1583288	+	-	D-methionine ABC transporter, ATP binding protein	3	0
lp_1745	1583288	1583959	+	-	D-methionine ABC transporter permease	3	0
lp_1746	1583978	1584835	+	-	D-methionine ABC transporter, substrate binding protein	3	0
lp_1747	1584926	1585426	+	-	nucleotide-binding protein, universal stress protein UspA family	3	0
lp_1748	1585581	1587242	-	-	iron ABC transporter permease	3	0
lp_1749	1587239	1588249	-	-	iron ABC transporter substrate binding protein	3	0
lp_1750	1588262	1589215	-	-	iron ABC transporter ATP-binding protein	3	0
lp_1751	1589400	1591703	-	pbp1A	transpeptidase-transglycosylase (penicillin binding protein 1A)	3	0
lp_1752	1591715	1592338	-	recU	recombinase	3	0
lp_1753	1592453	1593022	+	-	hypothetical protein	3	0
lp_1754	1593097	1593438	+	gpsB	cell division initiation protein DivIVA	3	0
lp_1756	1593998	1595143	+	-	RNA methyltransferase	3	0
lp_1757	1595181	1595477	+	-	ArsR family transcriptional regulator	3	0
lp_1759	1595740	1597104	+	-	drug resistance transport protein, major facilitator subfamily (MFS), EmrB/QacA subfamily	3	0
lp_1760	1597233	1597985	-	-	lipase/esterase	3	0
lp_1762	1598181	1598588	+	-	hypothetical protein	3	0
lp_1763	1598757	1599989	+	-	glycosyltransferase	3	0
lp_1764	1600143	1601222	+	-	muramoyl-tetrapeptide carboxypeptidase, S66 family	3	0
lp_1767	1601956	1603299	+	-	glycosyl hydrolase family protein	3	0
lp_1768	1603381	1604439	+	-	muramoyl-tetrapeptide carboxypeptidase, S66 family	3	0
lp_1770	1604587	1605339	+	-	membrane protein	3	0
lp_1771	1605339	1606016	+	-	ABC transporter ATP-binding protein	3	0
lp_1773	1606171	1607250	-	-	membrane protein	3	0
lp_1774	1607507	1608301	+	-	alpha/beta hydrolase	3	0
lp_1776	1608459	1609565	+	-	oxidoreductase, FAD-dependent	3	0
lp_1777	1609562	1609948	-	-	RNase H-like family protein	3	0
lp_1778	1609983	1610369	+	-	membrane protein	3	0
lp_1779	1610463	1612118	+	fhs	formate-tetrahydrofolate ligase	3	0
lp_1780	1612451	1612900	+	lspA	signal peptidase II	3	0
lp_1781	1612920	1613843	+	rluD1	RNA pseudouridylate synthase	3	0
lp_1782	1614002	1614526	+	pyrR2	pyrimidine operon regulator	3	0
lp_1783	1614561	1615643	+	pyrAA2	carbamoyl-phosphate synthase (glutamine-hydrolysing), small chain	3	0
lp_1784	1615640	1618201	+	pyrAB2	carbamoyl-phosphate synthase (glutamine-hydrolysing), large chain	3	0
lp_1785	1618380	1618979	+	pgm5	phosphoglycerate mutase family protein	3	0
lp_1786	1619090	1619500	-	-	hypothetical protein	3	0
lp_1787	1620066	1620734	-	cat	chloramphenicol O-acetyltransferase	3	0
lp_1788	1620735	1621106	-	-	hypothetical protein	3	0
lp_1789	1621110	1621835	-	-	hypothetical protein	3	0
lp_1790	1622038	1622532	+	-	phosphohydrolase	3	0
lp_1791	1622926	1623825	+	-	ABC transporter ATP-binding protein	3	0
lp_1792	1623838	1624599	+	-	ABC transporter permease	3	0
lp_1793	1624717	1626423	-	-	fibrinogen-binding family protein	3	0
lp_1795	1626908	1627330	+	-	MarR family transcriptional regulator	3	0
lp_1796	1627415	1628284	+	-	DegV family protein	3	0
lp_1797	1628286	1628720	+	-	GNAT family acetyltransferase	3	0
lp_1798	1628835	1629572	+	-	membrane protein	3	0
lp_1799	1629688	1630422	+	-	hypothetical protein	3	0
lp_1800	1630514	1630804	+	-	RNA-binding protein	3	0
lp_1801	1630886	1631674	+	-	galactose-1-phosphate uridylyltransferase, HIT family	3	0
lp_1803	1631877	1633064	-	-	transport protein, major facilitator subfamily (MFS)	3	0
lp_1805	1633402	1633734	+	-	hypothetical protein	3	0
lp_1806	1633762	1634070	+	-	hypothetical protein	3	0
lp_1807	1634299	1635036	+	-	membrane protein	3	0
lp_1809	1635162	1636019	-	-	membrane protein	3	0
lp_1811	1636244	1637584	+	-	amino acid transport protein	3	0
lp_1812	1637777	1638661	+	-	lipoprotein	3	0
lp_1813	1638812	1639162	-	-	hypothetical protein	3	0
lp_1814	1639277	1640869	-	-	L-lactate transport protein	3	0
lp_1815	1640896	1642245	-	-	membrane protein	3	0
lp_1816	1642526	1643227	+	tarI	D-ribitol-5-phosphate cytidylyltransferase	3	0
lp_1817	1643229	1644254	+	tarJ	ribitol-5-phosphate 2-dehydrogenase	3	0
lp_1818	1644242	1645363	+	tarK	ribitolphosphotransferase	3	0
lp_1819	1645364	1647262	+	tarL	ribitolphosphotransferase	3	0
lp_1820	1647361	1647888	+	-	GNAT family acetyltransferase	3	0
lp_1821	1648045	1648482	+	-	MarR family transcriptional regulator	3	0
lp_1822	1648548	1649897	+	gshR3	glutathione reductase	3	0
lp_1823	1649977	1650378	-	-	membrane protein	3	0
lp_1824	1650578	1651885	+	-	family 2 glycosyltransferase	3	0
lp_1825	1651897	1653423	+	-	membrane protein	3	0
lp_1833	1655649	1656503	+	-	integrase, N-terminal SAM-like	3	0
lp_1834	1656716	1656916	+	-	hypothetical protein	3	0
lp_1835	1657080	1657595	-	msrA2	protein-methionine-S-oxide reductase	3	0
lp_1836	1657623	1658057	-	mrsB	protein-methionine-S-oxide reductase	3	0
lp_1837	1658185	1659114	-	-	inorganic pyrophosphatase, Mn-dependent	3	0
lp_1838	1659137	1660096	-	-	LysR family transcriptional regulator	3	0
lp_1839	1660280	1662730	-	parC	topoisomerase IV, subunit A	3	0
lp_1840	1662744	1664750	-	parE	topoisomerase IV, subunit B	3	0
lp_1842	1665235	1665861	+	-	acyl-phosphate glycerol 3-phosphate acyltransferase	3	0
lp_1843	1666056	1666934	-	-	aldose 1-epimerase family protein	3	0
lp_1845	1666961	1668379	-	hslU	ATP-dependent Hsl protease, ATP-binding subunit HslU	3	0
lp_1846	1668397	1668939	-	hslV	ATP-dependent protease HslV	3	0
lp_1847	1668923	1669867	-	-	integrase/recombinase, XerC/CodV family	3	0
lp_1848	1669947	1671272	-	gidC	glucose-inhibited division protein GidC	3	0
lp_1850	1671551	1673698	-	topA	DNA topoisomerase	3	0
lp_1852	1673787	1674653	-	dprA	DNA processing protein	3	0
lp_1853	1674732	1675499	-	rnhB	ribonuclease HII	3	0
lp_1854	1675492	1676346	-	-	ribosome biogenesis GTP-binding protein	3	0
lp_1856	1676907	1678055	-	-	5-methyltetrahydropteroyltriglutamate-homocysteine methyltransferase (cobalamine-independent methonine synthase)	3	0
lp_1857	1678245	1679174	+	-	LysR family transcriptional regulator	3	0
lp_1858	1679423	1680358	-	mrr	mrr restriction system protein	3	0
lp_1859	1680545	1681243	-	-	NADP oxidoreductase coenzyme, F420-dependent	3	0
lp_1860	1681240	1682298	-	-	flavin monooxygenase, luciferase-like monooxygenase family	3	0
lp_1863	1682583	1684058	-	-	drug resistance transport protein, major facilitator subfamily (MFS), EmrB/QacA subfamily	3	0
lp_1864	1684425	1685903	-	ctpA	carboxy-terminal proteinase, S41 family,peptidoglycan-bound	3	0
lp_1865	1685933	1686154	-	-	hypothetical protein	3	0
lp_1866	1686166	1686810	-	-	extracellular protein	3	0
lp_1867	1686823	1687767	-	-	extracellular lipase/acylhydrolase with GDSL-like motif	3	0
lp_1868	1687917	1688768	-	-	DegV family protein	3	0
lp_1869	1688875	1689366	-	dfrA	dihydrofolate reductase	3	0
lp_1870	1689376	1690326	-	thyA	thymidylate synthase	3	0
lp_1871	1690339	1692249	-	-	ABC transporter, ATP-binding protein, ChvD family	3	0
lp_1872	1692435	1692887	-	-	hypothetical protein	3	0
lp_1873	1692944	1694167	-	-	tRNA nucleotidyltransferase/poly(A) polymerase	3	0
lp_1874	1694164	1694949	-	dapB	dihydrodipicolinate reductase	3	0
lp_1876	1695235	1696032	-	-	hydrolase, HAD superfamily, Cof family	3	0
lp_1877	1696143	1697411	-	-	hypothetical protein	3	0
lp_1879	1697623	1697898	-	hbsU	DNA-binding protein	3	0
lp_1880	1697944	1698051	-	-	hypothetical protein	3	0
lp_1881	1698149	1699459	-	der	ribosome-associated GTPase	3	0
lp_1882	1699594	1700883	-	rpsA	30S ribosomal protein S1	3	0
lp_1883	1700973	1701659	-	cmk	cytidylate kinase	3	0
lp_1884	1701694	1702326	-	-	extracellular protein, with LysM peptidoglycan binding domain	3	0
lp_1885	1702388	1703827	-	recQ2	ATP-dependent DNA helicase RecQ	3	0
lp_1886	1703814	1704857	-	-	hypothetical protein	3	0
lp_1887	1705193	1705777	-	-	riboflavin transporter	3	0
lp_1888	1706077	1706793	-	rluB	16S rRNA pseudouridylate synthase B	3	0
lp_1889	1706793	1707392	-	scpB	chromosome segregation and condensation protein ScpB	3	0
lp_1890	1707379	1708146	-	scpA	chromosome segregation and condensation protein ScpA	3	0
lp_1891	1708112	1708495	-	-	hypothetical protein	3	0
lp_1892	1708534	1709424	-	-	integrase/recombinase, XerC/CodV family	3	0
lp_1893	1709432	1710319	-	-	RNA-binding protein	3	0
lp_1894	1710375	1710833	-	-	membrane protein	3	0
lp_1897	1711806	1713566	-	pyk	pyruvate kinase	3	0
lp_1898	1713652	1714614	-	pfk	6-phosphofructokinase	3	0
lp_1899	1714728	1718078	-	dnaE	DNA-directed DNA polymerase III subunit alpha	3	0
lp_1900	1718439	1718639	+	-	membrane protein	3	0
lp_1903	1719286	1721889	-	clpB	ATP-dependent Clp protease, ATP-binding subunit ClpB	3	0
lp_1904	1722006	1723244	-	pepT	tripeptidase, M20B family	3	0
lp_1905	1723283	1724305	-	-	hypothetical protein	3	0
lp_1906	1724292	1724999	-	-	S-adenosyl-L-methionine-dependent methyltransferase	3	0
lp_1908	1725553	1726758	+	-	membrane protein	3	0
lp_1909	1726864	1727634	-	drrB	ABC transporter, permease protein, daunorubicin resistance family B (Drr)	3	0
lp_1910	1727649	1728590	-	drrA	ABC transporter, ATP-binding protein,daunorubicin resistance family A (Drr)	3	0
lp_1911	1728765	1729271	+	-	MarR family transcriptional regulator	3	0
lp_1912	1729426	1731822	-	pps	phosphoenolpyruvate synthase (pyruvate phosphate dikinase)	3	0
lp_1913	1732252	1732620	-	-	hypothetical protein	3	0
lp_1914	1732613	1733146	-	-	MarR family transcriptional regulator	3	0
lp_1915	1733489	1734634	+	-	lipoprotein	3	0
lp_1916	1734960	1736066	-	-	membrane protein	3	0
lp_1918	1736397	1737371	-	-	NAD(P)(H)-dependent oxidoreductase, quinone oxidoreductase (QOR) family	3	0
lp_1919	1737482	1739758	-	mntA	cadmium-/manganese-transporting P-type ATPase	3	0
lp_1920	1739826	1741115	-	enoA2	enolase (phosphopyruvate hydratase)	3	0
lp_1921	1741289	1742683	-	-	drug resistance transport protein, major facilitator subfamily (MFS), EmrB/QacA subfamily	3	0
lp_1922	1742849	1743298	+	-	MarR family transcriptional regulator	3	0
lp_1923	1743368	1744513	-	dapE1	succinyl-diaminopimelate desuccinylase	3	0
lp_1925	1744634	1746325	-	nox3	NADH oxidase	3	0
lp_1926	1746518	1747270	+	-	DeoR family transcriptional regulator	3	0
lp_1927	1747286	1747891	+	mutT	phosphohydrolase	3	0
lp_1928	1748090	1748491	-	spx2	RNA polymerase (RNAP)-binding regulatory protein, arsenate reductase (ArsC) family, Spx subfamily	3	0
lp_1929	1748657	1749046	-	-	hypothetical protein	3	0
lp_1930	1749276	1749908	-	-	oxidoreductase, atypical SDR family, subgroup 6	3	0
lp_1931	1750344	1752023	-	-	hypothetical protein	3	0
lp_1932	1752183	1752851	-	-	phosphohydrolase	3	0
lp_1933	1752844	1753452	-	thgA2	galactoside O-acetyltransferase	3	0
lp_1934	1753523	1754236	-	-	RpiR family transcriptional regulator	3	0
lp_1935	1754568	1755422	-	-	cell surface hydrolase, membrane-bound	3	0
lp_1936	1755561	1756202	-	-	oxidoreductase, atypical SDR family, subgroup 6	3	0
lp_1937	1756205	1756639	-	-	hypothetical protein	3	0
lp_1938	1756855	1757745	+	-	LysR family transcriptional regulator	3	0
lp_1939	1757909	1758853	+	-	oxidoreductase, medium chain dehydrogenases/reductase (MDR)/zinc-dependent alcohol dehydrogenase-like family	3	0
lp_1940	1758948	1759196	-	-	hypothetical protein	3	0
lp_1941	1759376	1760782	-	nox4	NADH oxidase	3	0
lp_1942	1760937	1761542	-	rrp6	two-component system response regulator, LuxR family	3	0
lp_1943	1761552	1762655	-	hpk6	two-component system histidine protein kinase; sensor protein	3	0
lp_1944	1762639	1763409	-	-	multidrug ABC transporter, permease protein	3	0
lp_1945	1763406	1764293	-	-	multidrug ABC transporter ATP-binding protein	3	0
lp_1946	1764497	1764808	-	-	membrane protein	3	0
lp_1947	1764940	1765407	+	-	GNAT family acetyltransferase	3	0
lp_1948	1765436	1765903	+	-	MarR family transcriptional regulator	3	0
lp_1949	1765900	1766568	+	-	membrane protein	3	0
lp_1952	1767080	1767280	-	-	hydrolase	3	0
lp_1953	1767319	1767732	-	-	hypothetical protein	3	0
lp_1954	1768313	1769212	+	-	ABC transporter ATP-binding protein	3	0
lp_1955	1769226	1769978	+	-	ABC transporter permease	3	0
lp_1956	1770051	1771109	-	-	ABC transporter permease	3	0
lp_1957	1771106	1772176	-	-	ABC transporter permease	3	0
lp_1958	1772178	1773071	-	-	acetoin ABC transporter, ATP-binding protein	3	0
lp_1959	1773055	1773444	-	-	acetoin transport repressor, GntR family	3	0
lp_1962	1774200	1775306	-	rpoD	DNA-directed RNA polymerase, sigma factor 42	3	0
lp_1963	1775388	1777268	-	dnaG	DNA primase DnaG	3	0
lp_1964	1777525	1779609	-	glyS	glycine-tRNA synthetase, beta chain	3	0
lp_1965	1779609	1780508	-	glyQ	glycine-tRNA synthetase, alpha chain	3	0
lp_1966	1780831	1781607	-	recO	DNA repair protein RecO	3	0
lp_1967	1781638	1782546	-	era	ribosome biogenesis GTPase, Era subfamily	3	0
lp_1968	1782587	1783003	-	dgk	diacylglycerol kinase	3	0
lp_1969	1782987	1783466	-	-	metal-binding protein	3	0
lp_1970	1783476	1784453	-	phoH	phosphate starvation-inducible protein	3	0
lp_1972	1784786	1785229	-	-	hypothetical protein	3	0
lp_1973	1785271	1785459	-	rpsU	30S ribosomal protein S21	3	0
lp_1974	1785692	1786510	+	-	transcription regulator of gluconeogenic genes	3	0
lp_1975	1786653	1787378	-	-	short-chain dehydrogenase	3	0
lp_1976	1787436	1788332	-	nfo	deoxyribonuclease IV	3	0
lp_1977	1788445	1789605	-	tagB3	glycosyl/glycerophosphate transferase, teichoic acid biosynthesis protein B precursor	3	0
lp_1978	1789978	1790853	-	-	membrane protein	3	0
lp_1979	1791056	1791586	-	msrA3	protein-methionine-S-oxide reductase	3	0
lp_1980	1791667	1793463	-	aspS	aspartate-tRNA synthetase	3	0
lp_1981	1793505	1794785	-	hisS	histidine-tRNA synthetase	3	0
lp_1982	1795176	1796024	+	lytH	N-acetylmuramoyl-L-alanine amidase	3	0
lp_1983	1796293	1797135	+	-	fructosamine kinase family protein	3	0
lp_1985	1797243	1797866	-	-	phosphohydrolase	3	0
lp_1986	1797939	1798385	-	dtd	D-Tyr-tRNA Tyr deacylase	3	0
lp_1987	1798395	1800662	-	relA	GTP pyrophosphokinase / pyrophosphohydrolase	3	0
lp_1988	1800743	1801078	-	-	membrane protein	3	0
lp_1989	1801149	1801901	-	rsmE	RsmE family RNA methyltransferase	3	0
lp_1990	1801914	1802864	-	-	50S ribosomal protein L11 methyltransferase	3	0
lp_1991	1802973	1803602	-	-	DNA-3-methyladenine glycosylase II	3	0
lp_1992	1803669	1803959	-	-	hypothetical protein	3	0
lp_1994	1804214	1804504	+	-	hypothetical protein	3	0
lp_1995	1804813	1805565	+	-	lipoprotein	3	0
lp_1998	1806948	1807142	+	-	hypothetical protein	3	0
lp_2000	1807170	1807982	+	-	hypothetical protein	3	0
lp_2001	1808033	1808245	-	-	membrane protein	3	0
lp_2002	1808474	1809142	+	-	hypothetical protein	3	0
lp_2003	1809120	1810247	+	-	zinc metallopeptidase	3	0
lp_2004	1810277	1811017	+	-	membrane protein	3	0
lp_2005	1811098	1811391	-	ISP1-5C	transposase, fragment	0	3
lp_2006	1811513	1813165	-	ISP2_3	transposase	0	3
lp_2011	1814575	1814922	+	-	transposase, fragment	3	0
lp_2011a	1814919	1815062	+	-	transposase, fragment	3	0
lp_2013	1815183	1815395	+	-	transposase, fragment	3	0
lp_2013a	1815392	1815586	+	-	transposase, fragment	3	0
lp_2014	1815573	1815812	+	-	transposase, fragment	3	0
lp_2015	1815868	1817703	-	lepA1	GTP-binding translation elongation factor LepA	3	0
lp_2016	1817867	1819144	-	dltD	poly(glycerophosphate chain) D-alanine transfer protein DltD	3	0
lp_2017	1819141	1819383	-	dltC1	D-alanine--poly(phosphoribitol) ligase subunit 2	3	0
lp_2018	1819407	1820621	-	dltB	D-alanyl transfer protein DltB	3	0
lp_2019	1820618	1822144	-	dltA	D-alanine--poly(phosphoribitol) ligase subunit 1	3	0
lp_2020	1822187	1822336	-	dltX	D-Ala-teichoic acid biosynthesis protein	3	0
lp_2021	1822368	1823543	-	pbpX2	serine-type D-Ala-D-Ala carboxypeptidase	3	0
lp_2026	1825334	1826476	-	dnaJ	chaperone protein DnaJ	3	0
lp_2027	1826578	1828446	-	dnaK	chaperone, heat shock protein DnaK	3	0
lp_2028	1828490	1829089	-	grpE	heat shock protein GrpE	3	0
lp_2029	1829110	1830153	-	hrcA	heat-inducible transcription repressor HrcA	3	0
lp_2030	1830543	1831253	-	aldB	alpha-acetolactate decarboxylase	3	0
lp_2031	1831254	1832255	-	ribC2	bifunctional protein: riboflavin kinase; FMN adenylyltransferase	3	0
lp_2032	1832268	1833191	-	truB	tRNA pseudouridine synthase B	3	0
lp_2033	1833676	1834197	-	aroI	shikimate kinase	3	0
lp_2034	1834200	1835297	-	tyrA	prephenate dehydrogenase	3	0
lp_2035	1835300	1836598	-	aroE	3-phosphoshikimate 1-carboxyvinyltransferase	3	0
lp_2036	1836612	1837139	-	-	aromatic amino acid biosynthesis enzyme	3	0
lp_2037	1837148	1838317	-	aroF	chorismate synthase	3	0
lp_2038	1838310	1839764	-	-	bifunctional protein: transport protein, MFS; chorismate mutase type II	3	0
lp_2039	1840413	1840766	-	rbfA	ribosome-binding factor A	3	0
lp_2040	1840789	1843365	-	infB	translation initiation factor IF-2	3	0
lp_2041	1843380	1843685	-	-	ribosomal protein HS6-type (S12/L30/L7a)	3	0
lp_2042	1843675	1843974	-	-	nucleic-acid-binding protein implicated in transcription termination	3	0
lp_2043	1844019	1845236	-	nusA	transcription termination-antitermination factor NusA	3	0
lp_2044	1845257	1845733	-	rimP	ribosome maturation protein RimP	3	0
lp_2045	1846029	1850342	-	polC	DNA-directed DNA polymerase III, alpha chain PolC-type	3	0
lp_2048	1850836	1852545	-	proS	proline-tRNA synthetase	3	0
lp_2049	1852585	1853862	-	-	zinc-dependent protease, membrane associated	3	0
lp_2050	1853900	1854685	-	cdsA	phosphatidate cytidylyltransferase	3	0
lp_2051	1854701	1855480	-	uppS	undecaprenyl pyrophosphate synthetase	3	0
lp_2052	1855600	1856163	-	rrf	ribosome recycling factor	3	0
lp_2053	1856165	1856887	-	pyrH	uridylate kinase	3	0
lp_2054	1857088	1857966	-	tsf	translation elongation factor Ts	3	0
lp_2055	1858069	1858872	-	rpsB	30S ribosomal protein S2	3	0
lp_2056	1859097	1859819	+	-	HAD-superfamily hydrolase	3	0
lp_2057	1860108	1861106	-	ldhD	D-lactate dehydrogenase	3	0
lp_2058	1861191	1861496	-	-	endonuclease, GIY-YIG nuclease superfamily	3	0
lp_2059	1861480	1862238	-	-	methyltransferase	3	0
lp_2060	1862350	1862985	+	plsC	1-acylglycerol-3-phosphate O-acyltransferase	3	0
lp_2061	1863042	1863278	-	-	hypothetical protein	3	0
lp_2062	1863376	1863615	-	-	hypothetical protein	3	0
lp_2063	1863767	1864399	+	lexA	transcription repressor and protease LexA of the SOS regulon	3	0
lp_2066	1865024	1865653	+	-	hypothetical protein	3	0
lp_2067	1865703	1866872	-	mvaS	hydroxymethylglutaryl-CoA synthase	3	0
lp_2068	1866908	1867300	-	-	hypothetical protein	3	0
lp_2069	1867464	1867856	+	-	hypothetical protein	3	0
lp_2071	1868303	1869244	+	-	family 2 glycosyltransferase	3	0
lp_2074	1869944	1870516	-	-	transposase, fragment	3	0
lp_2075	1870668	1871852	-	-	transcriptional attenuator, cell envelope-related, LytR family	3	0
lp_2076	1871833	1872624	-	-	nitrate/sulfonate/bicarbonate ABC transporter ATP-binding protein	3	0
lp_2077	1872643	1874385	-	-	nitrate/sulfonate/bicarbonate ABC transporter,permease protein	3	0
lp_2078	1874864	1876075	-	rodA1	rod-shape determining protein	3	0
lp_2081	1876941	1877147	-	-	hypothetical protein	3	0
lp_2082	1877322	1878083	-	-	methyltransferase	3	0
lp_2083	1878195	1878542	+	-	hypothetical protein	3	0
lp_2084	1878639	1879850	-	-	transport protein, major facilitator superfamily (MFS)	3	0
lp_2085	1879966	1880550	+	-	transcriptional regulator	3	0
lp_2086	1880693	1881211	-	apt	adenine phosphoribosyltransferase	3	0
lp_2087	1881230	1883566	-	recJ	single-strand DNA-specific exonuclease RecJ	3	0
lp_2088	1883588	1883938	-	-	membrane protein	3	0
lp_2089	1883951	1884742	-	-	short-chain dehydrogenase	3	0
lp_2090	1884752	1885687	-	elaC	ribonuclease Z	3	0
lp_2093	1886120	1886404	+	-	hypothetical protein	3	0
lp_2094	1886551	1887846	-	cgtA	rRNA maturation GTPase CgtA, Obg family	3	0
lp_2095	1888094	1888849	+	fruR	DeoR family transcriptional regulator	3	0
lp_2096	1888846	1889763	+	fruK	1-phosphofructokinase	3	0
lp_2097	1889785	1891752	+	fruA	PTS system, fructose-specific EIIABC component	3	0
lp_2098	1891892	1893214	+	-	metallophosphoesterase, lipoprotein precursor	3	0
lp_2099	1893322	1894773	-	cps4J	polysaccharide repeat unit transporter (flippase)	3	0
lp_2100	1894853	1895821	-	cps4I	glycosyltransferase, family 2 (GT2)	3	0
lp_2101	1895806	1897080	-	cps4H	polysaccharide polymerase	3	0
lp_2102	1897077	1898105	-	cps4G	glycosyltransferase, family 1 (GT1)	3	0
lp_2103	1898121	1899212	-	cps4F	glycosyltransferase, family 1 (GT1)	3	0
lp_2104	1899212	1899877	-	cps4E	polysaccharide biosynthesis polyprenyl glycosylphosphotransferase, priming glycosyltransferase	1	0
lp_2105	1899864	1900805	-	cps4D	UDP N-acetyl glucosamine 4-epimerase, NAD dependent	3	0
lp_2106	1900821	1901615	-	cps4C	polysaccharide biosynthesis protein; phosphatase	3	0
lp_2107	1901581	1902288	-	cps4B	polysaccharide biosynthesis protein	3	0
lp_2108	1902306	1903064	-	cps4A	polysaccharide biosynthesis protein, chain length regulator	3	0
lp_2109	1903487	1905301	-	uvrC	excinuclease ABC subunit C	3	0
lp_2110	1905484	1906224	-	glnQ3	glutamine ABC transporter ATP-binding protein	3	0
lp_2111	1906217	1907692	-	glnPH2	glutamine ABC transporter, substrate binding and permease protein	3	0
lp_2112	1907898	1908068	+	-	hypothetical protein	3	0
lp_2113	1908124	1908531	-	-	hypothetical protein	3	0
lp_2114	1908778	1909074	-	-	NTP pyrophosphohydrolase	3	0
lp_2115	1909076	1909669	-	-	ribosome biogenesis GTPase, YsxC/EngB family	3	0
lp_2116	1909828	1911093	-	clpX	ATP-dependent Clp protease ATP-binding subunit ClpX	3	0
lp_2118	1911388	1912710	-	tig	trigger factor / peptidylprolyl isomerase	3	0
lp_2119	1912914	1914101	-	tuf	translation elongation factor Tu	3	0
lp_2121	1914316	1915230	-	-	hypothetical protein	3	0
lp_2122	1915293	1917017	-	-	metallo-beta-lactamase superfamily protein	3	0
lp_2123	1917037	1917909	-	dapA1	dihydrodipicolinate synthase	3	0
lp_2124	1918027	1919229	-	-	transport protein, major facilitator superfamily (MFS)	3	0
lp_2125	1919366	1919635	-	rpsO	30S ribosomal protein S15	3	0
lp_2126	1919863	1920117	+	rpsT	30S ribosomal protein S20	3	0
lp_2128	1920294	1921355	-	holA	DNA-directed DNA polymerase III subunit delta	3	0
lp_2129	1921306	1923597	-	comEC	ComE operon protein 3, DNA transport protein	3	0
lp_2130	1923598	1924083	-	comEB	ComE operon protein 1, dCMP deaminase	3	0
lp_2131	1924138	1924863	-	comEA	ComE operon protein 1, DNA receptor	3	0
lp_2132	1924966	1926012	-	lon	extracellular protease Lon, peptidase S16 family, membrane-bound	3	0
lp_2133	1926005	1926496	-	kdtB	pantetheine-phosphate adenylyltransferase	3	0
lp_2134	1926500	1927063	-	-	N6-adenine-specific methylase	3	0
lp_2135	1927079	1927381	-	-	hypothetical protein	3	0
lp_2136	1927542	1930973	-	pycA	pyruvate carboxylase	3	0
lp_2137	1931004	1932170	-	ftsW	cell division protein FtsW	3	0
lp_2141	1932633	1934222	-	-	membrane protein	3	0
lp_2142	1934324	1935676	-	ica2	glycosyltransferase	3	0
lp_2143	1935676	1936275	-	-	exosortase	3	0
lp_2145	1937207	1938508	-	-	extracellular protein, cell-wall anchored	3	0
lp_2146	1938776	1940614	-	typA	translation elongation factor, GTPase,TypA/BipA family	3	0
lp_2147	1940804	1941577	-	suhB	myo-inositol-1(or 4)-monophosphatase	3	0
lp_2149	1941588	1941881	-	-	hypothetical protein	3	0
lp_2150	1941868	1942800	-	-	malate/L-lactate/L-2-hydroxyisocapronate dehydrogenase	3	0
lp_2151	1943205	1944617	-	pdhD	pyruvate dehydrogenase complex, E3 component; dihydrolipoamide dehydrogenase	3	0
lp_2152	1944625	1945920	-	pdhC	pyruvate dehydrogenase complex, E2 component; dihydrolipoamide S-acetyltransferase	3	0
lp_2153	1945978	1946955	-	pdhB	pyruvate dehydrogenase complex, E1 component,beta subunit	3	0
lp_2154	1946957	1948069	-	pdhA	pyruvate dehydrogenase complex, E1 component,alpha subunit	3	0
lp_2155	1948354	1948914	+	def1	formylmethionine deformylase	3	0
lp_2156	1948944	1949450	-	-	membrane protein	3	0
lp_2157	1949733	1949951	+	-	hypothetical protein	3	0
lp_2158	1949948	1951624	+	-	metallo-beta-lactamase superfamily protein	3	0
lp_2159	1951687	1952646	+	-	diacylglycerol/lipid kinase	3	0
lp_2160	1952868	1953071	-	-	hypothetical protein	3	0
lp_2162	1953245	1954735	-	-	extracellular protein, NlpC/P60 family,gamma-D-glutamate-meso-diaminopimelate muropeptidase	3	0
lp_2164	1955212	1956474	+	ISP1_7	transposase	0	0
lp_2166	1956536	1957501	-	prs2	ribose-phosphate pyrophosphokinase	3	0
lp_2168	1957656	1960205	-	recD	exodeoxyribonuclease V, alpha chain	3	0
lp_2169	1960221	1960895	-	-	hypothetical protein	3	0
lp_2170	1960916	1961581	-	pgm6	phosphoglycerate mutase family protein	3	0
lp_2173	1962105	1963553	-	-	cell surface protein, CscB family	3	0
lp_2174	1963560	1964594	-	-	cell surface protein precursor	3	0
lp_2175	1964653	1965384	-	-	cell surface protein, CscC family	3	0
lp_2176	1965666	1966328	-	ktrA	potassium uptake protein	3	0
lp_2177	1966338	1967696	-	ktrB	potassium uptake protein	3	0
lp_2178	1967886	1969010	-	trmU	tRNA (5-methyl aminomethyl-2-thiouridylate)-methyltransferase	3	0
lp_2179	1969127	1969468	-	-	cysteine desulfurase associated protein	3	0
lp_2180	1969471	1970631	-	iscS	cysteine desulfurase	3	0
lp_2181	1970690	1971382	-	mtn	methylthioadenosine nucleosidase; S-adenosylhomocysteine nucleosidase	3	0
lp_2182	1971403	1971654	-	-	hypothetical protein	3	0
lp_2183	1971654	1972208	-	-	ADP-ribose pyrophosphatase	3	0
lp_2185	1972403	1973401	-	dapF	diaminopimelate epimerase	3	0
lp_2187	1973735	1976533	-	ileS	isoleucine-tRNA synthetase	3	0
lp_2189	1976848	1977546	-	divIVA	cell division initiation protein DivIVA	3	0
lp_2190	1977564	1978349	-	-	cell division protein, RNA-binding S4 domain-containing protein	3	0
lp_2191	1978373	1978633	-	-	cell division protein	3	0
lp_2192	1978646	1979068	-	sepF	cell division protein	3	0
lp_2193	1979092	1980375	-	ftsZ	cell division protein FtsZ	3	0
lp_2194	1980405	1981751	-	ftsA	cell division protein FtsA	3	0
lp_2195	1981868	1982743	-	ftsQ	cell division initiation protein FtsQ	3	0
lp_2196	1982774	1983865	-	murG	UDP-N-acetylglucosamine-N-acetylmuramyl-(pentapeptide) pyrophosphoryl-undecaprenol N-acetylglucosamine transferase	3	0
lp_2197	1983865	1985244	-	murD	UDP-N-acetylmuramoylalanine--D-glutamate ligase	3	0
lp_2199	1985536	1986501	-	mraY	phospho-N-acetylmuramoyl-pentapeptide-transferase	3	0
lp_2200	1986530	1988671	-	pbp2B	transpeptidase, penicillin binding protein 2B	3	0
lp_2201	1988668	1989063	-	ftsL	cell division protein FtsL	3	0
lp_2202	1989085	1990044	-	mraW	S-adenosyl-methyltransferase MraW	3	0
lp_2203	1990078	1990503	-	mraZ	cell division protein MraZ	3	0
lp_2205	1990673	1991041	-	-	membrane protein	3	0
lp_2206	1991157	1992116	+	-	Mg2+ and Co2+ transport protein	3	0
lp_2210	1992621	1995008	-	ftsK2	cell division protein FtsK	3	0
lp_2211	1995121	1995633	-	cspR	23S rRNA methyltransferase	3	0
lp_2212	1995925	1996572	+	-	NADH-flavin reductase	3	0
lp_2213	1996907	1998256	+	brnT	branched-chain (Leu, Ile & Val) amino acid transporter, LIVCS family	3	0
lp_2215	1998604	1999458	-	rrmA	rRNA large subunit methyltransferase A	3	0
lp_2216	1999725	1999994	+	rpsN2	30S ribosomal protein S14	3	0
lp_2217	2000156	2001310	-	-	transporter	3	0
lp_2218	2001325	2001684	-	pts17A	PTS system, glucitol/sorbitol-specific EIIA component	3	0
lp_2219	2001816	2002835	+	-	6-phosphogluconolactonase	3	0
lp_2220	2002851	2003489	+	cutC	copper homeostasis protein	3	0
lp_2221	2003743	2004645	-	rluD2	pseudouridylate synthase	3	0
lp_2222	2004642	2005445	-	ppnK	inorganic polyphosphate/ATP-NAD kinase	3	0
lp_2223	2005442	2006104	-	-	GTP pyrophosphokinase	3	0
lp_2224	2006397	2007032	+	-	dithiol-disulfide isomerase, DsbA family,FrnE-like subfamily	3	0
lp_2225	2007247	2009058	-	pepF1	oligoendopeptidase F	3	0
lp_2226	2009136	2010221	-	-	competence protein/transcription factor,CoiA-like family	3	0
lp_2227	2010406	2011137	-	mecA	negative regulator of competence	3	0
lp_2228	2011273	2011671	-	spx3	RNA polymerase (RNAP)-binding regulatory protein, arsenate reductase (ArsC) family, Spx subfamily	3	0
lp_2229	2011958	2012701	-	-	beta-lactamase superfamily metal-dependent hydrolase	3	0
lp_2230	2012842	2013342	+	-	hypothetical protein	3	0
lp_2231a	2021158	2021538	-	-	hypothetical protein	3	0
lp_2231b	2021538	2021945	-	-	RNA-binding protein, S1-type	3	0
lp_2231c	2022075	2022659	-	ppiB	peptidyl-prolyl isomerase	3	0
lp_2232	2022823	2023479	+	-	membrane protein	3	0
lp_2234	2023570	2024211	-	-	membrane protein	3	0
lp_2235	2024195	2024986	-	-	HAD-superfamily hydrolase	3	0
lp_2236	2025008	2025637	-	-	hypothetical protein	3	0
lp_2237	2025656	2027041	-	-	bifunctional protein: 5'-nucleotidase; 2',3'-cyclic phosphodiesterase	3	0
lp_2238	2027111	2027719	-	-	metallophosphatase	3	0
lp_2240	2028235	2029620	-	-	amino acid transport protein	3	0
lp_2242	2029940	2031133	-	ack3	acetate kinase	3	0
lp_2243	2031145	2032155	-	-	type I restriction-modification system,adenine-specific methyltransferase subunit	3	0
lp_2244	2032367	2032951	-	-	bacterial type II secretion/trafficking system protein	3	0
lp_2246	2033026	2033499	-	-	bacterial type II secretion/trafficking system extracellular protein	3	0
lp_2247	2033489	2033845	-	-	bacterial type II secretion/trafficking system protein	3	0
lp_2248	2033842	2034891	-	-	bacterial type II secretion/trafficking system protein F	3	0
lp_2249	2034827	2035801	-	gspE	bacterial type II secretion/trafficking system protein E, ATPase	3	0
lp_2251	2036001	2036921	-	rbsK2	ribokinase	3	0
lp_2253	2037058	2037786	-	-	YebC/PmpR family DNA-binding regulatory protein	3	0
lp_2254	2038004	2038324	-	-	hypothetical protein	3	0
lp_2255	2038317	2039189	-	-	hypothetical protein	3	0
lp_2256	2039312	2040322	-	ccpA	catabolite control protein A	3	0
lp_2258	2040586	2041695	+	pepQ	Xaa-Pro dipeptidase	3	0
lp_2259	2041782	2042243	-	-	MerR family transcriptional regulator	3	0
lp_2260	2042313	2042825	-	-	extracellular protein	3	0
lp_2261	2042828	2043244	-	-	hypothetical protein	3	0
lp_2262	2043433	2044326	+	-	mechanosensitive ion channel family protein	3	0
lp_2263	2044594	2045748	-	-	N-acetyldiaminopimelate deacetylase	3	0
lp_2264	2045766	2046476	-	dapD	tetrahydrodipicolinate N-acetyltransferase	3	0
lp_2265	2046495	2046986	-	-	hypothetical protein	3	0
lp_2266	2047074	2047592	-	-	phosphoesterase	3	0
lp_2267	2047589	2048197	-	xtp1	xanthosine triphosphate pyrophosphatase	3	0
lp_2268	2048190	2049011	-	murI	glutamate racemase	3	0
lp_2269	2049049	2049732	+	-	hypothetical protein	3	0
lp_2270	2049900	2050211	-	trxA2	thioredoxin	3	0
lp_2271	2050367	2052730	-	mutS	DNA mismatch repair protein MutS2	3	0
lp_2272	2052790	2053041	-	zapA	cell-division Z-ring component, stimulator of FtsZ polymerization	3	0
lp_2273	2053173	2053469	-	-	hypothetical protein	3	0
lp_2274	2053482	2053916	-	-	endonuclease, resolvase	3	0
lp_2275	2053913	2054182	-	-	hypothetical protein	3	0
lp_2277	2054567	2057209	-	alaS	alanine-tRNA synthetase	3	0
lp_2278	2057537	2058880	-	rhe3	ATP-dependent RNA helicase	3	0
lp_2279	2058883	2059839	-	-	phosphoesterase, DHH family	3	0
lp_2280	2059932	2061065	-	dinP	DNA polymerase, DNA-damage-inducible protein P	3	0
lp_2281	2061184	2061567	-	yajC	preprotein translocase subunit YajC	3	0
lp_2282	2061645	2062787	-	tgt	queuine tRNA-ribosyltransferase	3	0
lp_2285	2063097	2064131	-	queA	S-adenosylmethionine tRNA ribosyltransferase-isomerase	3	0
lp_2286	2064149	2065159	-	ruvB	Holliday junction ATP-dependent DNA helicase RuvB	3	0
lp_2287	2065177	2065788	-	ruvA	Holliday junction ATP-dependent DNA helicase RuvA	3	0
lp_2289	2065989	2066507	+	-	hypothetical protein	3	0
lp_2290	2066641	2069709	-	-	membrane protein	3	0
lp_2292	2069863	2070270	-	-	hypothetical protein	3	0
lp_2297	2071309	2073345	-	hexB	DNA mismatch repair protein MutL/HexB	3	0
lp_2298	2073516	2076206	-	hexA	DNA mismatch repair protein MutS/HexA	3	0
lp_2299	2076234	2077040	-	-	metallophosphatase (MPP) superfamily protein	3	0
lp_2300	2077165	2078724	-	-	metal dependent phosphohydrolase, HD family	3	0
lp_2301	2078955	2080097	-	recA	recombinase A	3	0
lp_2302	2080189	2081451	-	cinA	competence-induced protein,molybdopterin-binding domain	3	0
lp_2303	2081719	2082303	-	pgsA	CDP-diacylglycerol--glycerol-3-phosphate 3-phosphatidyltransferase	3	0
lp_2304	2082326	2083198	-	-	Xre family transcriptional regulator	3	0
lp_2305	2083302	2084603	-	-	zinc-dependent proteinase, M16 family	3	0
lp_2306	2084600	2085865	-	-	non-proteolytic protein, peptidase family M16	3	0
lp_2308	2086075	2087427	+	thrA2	aspartate kinase	3	0
lp_2312	2088511	2089350	-	glnH2	glutamine/histidine ABC transporter, substrate binding protein	3	0
lp_2313	2089362	2090003	-	glnQ4	glutamine/histidine ABC transporter ATP-binding protein	3	0
lp_2314	2090016	2090657	-	glnP2	glutamine/histidine ABC transporter, permease protein	3	0
lp_2315	2091137	2091943	-	minD	septum site-determining protein MinD	3	0
lp_2316	2091943	2092611	-	minC	septum site-determining protein MinC	3	0
lp_2317	2092633	2093151	-	mreD	cell shape determining protein MreD	3	0
lp_2318	2093164	2094009	-	mreC	cell shape determining protein MreC	3	0
lp_2319	2094080	2095084	-	mreB1	cell shape determining protein MreB	3	0
lp_2320	2095311	2095946	-	radC	DNA repair protein	3	0
lp_2321	2096118	2097452	-	folC1	formylTHF-polyglutamate synthase / folyl-polyglutamate synthase / hydrofolate synthase	3	0
lp_2322	2097626	2100295	-	valS	valine-tRNA synthetase	3	0
lp_2323	2100619	2101113	-	tpx	thiol peroxidase	3	0
lp_2324	2101353	2102591	-	gshA	glutamate--cysteine ligase	3	0
lp_2325	2102796	2104013	-	thiI	thiamine biosynthesis protein ThiI, ATP pyrophosphatase	3	0
lp_2326	2104031	2105185	-	csd2	cysteine desulfurase	3	0
lp_2328	2105497	2107218	-	ezrA	septation ring formation regulator	3	0
lp_2330	2107390	2107851	+	-	signaling protein containing GAF domain	3	0
lp_2331	2108053	2108661	+	rpsD	30S ribosomal protein S4	3	0
lp_2332	2108720	2109346	-	-	hypothetical protein	3	0
lp_2333	2109479	2109943	+	-	hypothetical protein	3	0
lp_2334	2109999	2110625	-	-	membrane protein	3	0
lp_2335	2110625	2110903	-	-	ArsR family transcriptional regulator	3	0
lp_2336	2111070	2113325	-	gshAB	glutathione biosynthesis bifunctional protein: glutamate-cysteine ligase; glutathione synthetase	3	0
lp_2337	2113435	2114715	+	-	AAA ATPase	3	0
lp_2339	2115346	2115630	+	-	membrane protein	3	0
lp_2340	2115697	2116179	+	-	nucleotide-binding protein, universal stress protein UspA family	3	0
lp_2341	2116268	2117398	-	bla2	beta-lactamase, class A	3	0
lp_2342	2117515	2118411	-	-	Xre family transcriptional regulator	3	0
lp_2344	2118861	2120420	-	glpQ3	glycerophosphodiester phosphodiesterase	3	0
lp_2345	2120496	2121608	-	ddl	D-alanine--D-alanine ligase	3	0
lp_2346	2121710	2122738	-	-	alcohol dehydrogenase	3	0
lp_2347	2122760	2123734	-	-	hypothetical protein	3	0
lp_2349	2123933	2124850	-	hicD3	L-2-hydroxyisocaproate dehydrogenase	3	0
lp_2350	2125093	2125917	-	-	D-Methionine-like precursorABC transporter,substrate binding protein	3	0
lp_2351	2125943	2126635	-	-	D-Methionine-like precursor ABC transporter,permease protein	3	0
lp_2352	2126628	2127659	-	-	D-Methionine-like precursor ABC transporter ATP binding binding protein	3	0
lp_2353	2128027	2128323	-	gcsH2	glycine cleavage system, H protein	3	0
lp_2354	2128354	2129559	-	rodA2	rod-shape determining protein	3	0
lp_2357	2129707	2129934	-	-	hypothetical protein	3	0
lp_2358	2129918	2130190	-	-	hypothetical protein	3	0
lp_2359	2130197	2131198	-	mreB2	cell shape determining protein MreB	3	0
lp_2360	2131322	2131876	-	-	ribosomal protein serine-acetylating enzyme	3	0
lp_2361	2131984	2133300	-	murA2	UDP-N-acetylglucosamine 1-carboxyvinyltransferase	3	0
lp_2363	2134274	2134702	-	atpC	H(+)-transporting two-sector ATPase, epsilon subunit	3	0
lp_2364	2134714	2136117	-	atpD	H(+)-transporting two-sector ATPase, beta subunit	3	0
lp_2365	2136142	2137086	-	atpG	H(+)-transporting two-sector ATPase, gamma subunit	3	0
lp_2366	2137116	2138630	-	atpA	H(+)-transporting two-sector ATPase, alpha subunit	3	0
lp_2367	2138653	2139198	-	atpH	H(+)-transporting two-sector ATPase, delta subunit	3	0
lp_2368	2139188	2139703	-	atpF	H(+)-transporting two-sector ATPase, B subunit	3	0
lp_2369	2139757	2139969	-	atpE	H(+)-transporting two-sector ATPase, C subunit	3	0
lp_2370	2140007	2140720	-	atpB	H(+)-transporting two-sector ATPase, A subunit	3	0
lp_2371	2140998	2142278	-	pyrP	uracil transport protein	3	0
lp_2372	2142940	2143113	+	-	hypothetical protein	3	0
lp_2374	2143431	2144060	-	upp	uracil phosphoribosyltransferase	3	0
lp_2375	2144140	2145378	-	glyA	glycine hydroxymethyltransferase	3	0
lp_2376	2145437	2146456	-	-	translation factor, SUA5 family	3	0
lp_2377	2146747	2147613	-	-	S-adenosyl-L-methionine-dependent N(5)-glutamine methyltransferase, release factor-specific	3	0
lp_2378	2147606	2148688	-	prfA	peptide chain release factor 1	3	0
lp_2379	2148702	2149280	-	tdk	thymidine kinase	3	0
lp_2380	2149542	2150888	+	-	UDP-N-acetylmuramyl tripeptide synthase	3	0
lp_2382	2150891	2151613	+	-	glutamine amidotransferase, CobQ-like domain	3	0
lp_2384	2151874	2152839	-	pmi	mannose-6-phosphate isomerase	3	0
lp_2385	2152916	2153935	-	-	beta-lactamase family protein	3	0
lp_2388	2154106	2154291	-	-	hypothetical protein	3	0
lp_2390	2154543	2155571	-	bcaT	branched-chain amino acid aminotransferase	3	0
lp_2391	2155737	2156066	+	-	hypothetical protein	3	0
lp_2393	2156282	2157253	-	-	lipoprotein	3	0
lp_2394	2157268	2159157	-	-	ABC transporter ATP-binding protein/permease	3	0
lp_2395	2159157	2160887	-	-	ABC transporter ATP-binding protein/permease	3	0
lp_2396	2161115	2161507	-	-	extracellular protein	3	0
lp_2397	2161730	2162581	+	-	prophage P2a protein 59; extracellular polysaccharide deacetylase, lipid-anchored	3	0
lp_2399	2163938	2164315	-	-	prophage P2a protein 58, holin	3	0
lp_2400	2164302	2164598	-	-	prophage P2a protein 57	0	3
lp_2401	2164599	2165753	-	-	prophage P2a protein 56, lysin	3	0
lp_2402	2165765	2165884	-	-	prophage P2a protein 55	3	0
lp_2403	2165896	2166135	-	-	prophage P2a protein 54	3	0
lp_2404	2166132	2167274	-	-	prophage P2a protein 53	3	0
lp_2405	2167329	2169524	-	-	prophage P2a protein 52	3	0
lp_2406	2169514	2169771	-	-	prophage P2a protein 51	3	0
lp_2407	2169768	2170949	-	-	prophage P2a protein 50	3	0
lp_2408	2170946	2171842	-	-	prophage P2a protein 49	3	0
lp_2409	2171852	2175925	-	-	prophage P2a protein 48; tape measure protein	2	0
lp_2410	2175925	2176209	-	-	prophage P2a protein 47	2	0
lp_2411	2176254	2176742	-	-	prophage P2a protein 46	1	0
lp_2412	2176776	2177342	-	-	prophage P2a protein 45	3	0
lp_2413	2177354	2177740	-	-	prophage P2a protein 44	2	0
lp_2414	2177742	2178296	-	-	prophage P2a protein 43; head-tail joining protein	2	0
lp_2415	2178286	2178609	-	-	prophage P2a protein 42	0	3
lp_2416	2178614	2178979	-	-	prophage P2a protein 41	0	3
lp_2417	2178994	2180052	-	-	prophage P2a protein 40; major capsid protein	1	0
[truncated: 1,154 more rows]

## Sheet: Complete Genelist
Complete gene list
GeneName	GeneID	Gene.Symbol	Description	Accession
lp_0001	1061116	dnaA	chromosomal replication initiation protein DnaA	NC_004567.2
lp_0002	1061106	dnaN	DNA-directed DNA polymerase III subunit beta	NC_004567.2
lp_0004	1061118	lp_0004	hypothetical protein	NC_004567.2
lp_0005	1061119	recF	DNA repair and genetic recombination protein RecF	NC_004567.2
lp_0006	1061120	gyrB	DNA gyrase subunit B	NC_004567.2
lp_0007	1061121	gyrA	DNA gyrase subunit A	NC_004567.2
lp_0009	1061123	rpsF	30S ribosomal protein S6	NC_004567.2
lp_0010	1061124	ssb	single-strand DNA-binding protein	NC_004567.2
lp_0011	1061125	rpsR	30S ribosomal protein S18	NC_004567.2
lp_0012	1061126	lp_0012	phosphoesterase, DHH family	NC_004567.2
lp_0013	1061127	rplI	50S ribosomal protein L9	NC_004567.2
lp_0014	1061128	dnaC	replicative DNA helicase DnaC	NC_004567.2
lp_0015	1061283	lp_0015	transport protein, major facilitator superfamily (MFS)	NC_004567.2
lp_0016	1061284	proB	glutamate 5-kinase	NC_004567.2
lp_0017	1061286	proA	glutamate-5-semialdehyde dehydrogenase	NC_004567.2
lp_0018	1061288	lp_0018	oligopeptide ABC transporter,oligopeptide-binding protein	NC_004567.2
lp_0020	1061293	glgB	1,4-alpha-glucan-branching protein	NC_004567.2
lp_0021	1061258	glgC	glucose-1-P adenylyltransferase, enzymatic subunit	NC_004567.2
lp_0022	1061259	glgD	glucose-1-P adenylyltransferase, regulatory subunit	NC_004567.2
lp_0023	1061257	glgA	glycogen synthase, ADP-glucose transglycosylase	NC_004567.2
lp_0024	1061256	glgP	glycogen phosphorylase	NC_004567.2
lp_0025	1061255	malZ	maltodextrin glucosidase	NC_004567.2
lp_0026	1061254	lp_0026	hydrolase, HAD superfamily, Cof family	NC_004567.2
lp_0027	1061253	pgmB1	beta-phosphoglucomutase	NC_004567.2
lp_0028	1061252	lp_0028	kojibiose-like phosphorylase, specific	NC_004567.2
lp_0030	1061251	lp_0030	pyridoxamine 5'-phosphate oxidase family protein, FMN-binding	NC_004567.2
lp_0031	1061250	cspL	cold shock protein CspL	NC_004567.2
lp_0032	1061249	lp_0032	hypothetical protein	NC_004567.2
lp_0036	1061246	rrp1	two-component system response regulator	NC_004567.2
lp_0037	1061245	hpk1	two-component system histidine protein kinase; sensor protein	NC_004567.2
lp_0038	1061242	lp_0038	regulator of two-component system, YycH family	NC_004567.2
lp_0039	1061240	lp_0039	regulator of two-component system, YycI family	NC_004567.2
lp_0041	1061239	lp_0041	Zn-dependent hydrolase, beta-lactamase superfamily	NC_004567.2
lp_0043	1061238	htrA	serine protease HtrA	NC_004567.2
lp_0045	1061237	rlmH	ribosomal RNA large subunit methyltransferase H	NC_004567.2
lp_0046	1061236	lp_0046	TetR family transcriptional regulator	NC_004567.2
lp_0047	1061235	calB	coniferyl aldehyde dehydrogenase	NC_004567.2
lp_0048	1061234	lp_0048	uracil-DNA glycosylase family protein	NC_004567.2
lp_0050	1061233	pnbA	nitrobenzoate reductase	NC_004567.2
lp_0052	1061232	lp_0052	6-pyruvoyl-tetrahydropterin synthase family protein	NC_004567.2
lp_0053	1061229	lp_0053	fibronectin-binding protein	NC_004567.2
lp_0054	1061228	lp_0054	hypothetical protein	NC_004567.2
lp_0055	1061226	lp_0055	fumarate reductase, flavoprotein subunit	NC_004567.2
lp_0056	1061225	lp_0056	divalent anion:sodium (Na+) symporter, DASS family	NC_004567.2
lp_0057	1061224	lp_0057	LysR family transcriptional regulator	NC_004567.2
lp_0058	1061223	lp_0058	flavoprotein	NC_004567.2
lp_0059	1061222	arsC	arsenate reductase	NC_004567.2
lp_0060	1061221	lp_0060	short-chain dehydrogenase	NC_004567.2
lp_0061	1061220	adc	acetoacetate decarboxylase	NC_004567.2
lp_0062	1061219	lp_0062	nitroreductase family protein	NC_004567.2
lp_0063	1061282	lp_0063	hypothetical protein	NC_004567.2
lp_0066	1061279	pgmB2	beta-phosphoglucomutase	NC_004567.2
lp_0067	1061278	pva1	penicillin V acylase family protein	NC_004567.2
lp_0068	1061277	lp_0068	membrane protein	NC_004567.2
lp_0069	1061275	ptp1	protein-tyrosine phosphatase	NC_004567.2
lp_0070	1061274	lp_0070	4-hydroxyphenylacetate-3-hydroxylase,C-terminus (pseudogene)	NC_004567.2
lp_0071	1061272	lp_0071	4-hydroxyphenylacetate-3-hydroxylase,N-terminus (pseudogene)	NC_004567.2
lp_0072	1061271	lp_0072	RNA-binding protein, ASCH domain	NC_004567.2
lp_0073	1061268	lp_0073	glutamine amidotransferase	NC_004567.2
lp_0074	1061267	lp_0074	DeoR family transcriptional regulator	NC_004567.2
lp_0075	1061266	azoR1	FMN-dependent NADH-azoreductase	NC_004567.2
lp_0076	1061265	fusA1	elongation factor G	NC_004567.2
lp_0077	1061264	lp_0077	hypothetical protein	NC_004567.2
lp_0078	1061263	lp_0078	permease, drug/metabolite transporter (DMT) superfamily	NC_004567.2
lp_0080	1061262	lp_0080	GNAT family acetyltransferase	NC_004567.2
lp_0081	1061261	lp_0081	ThiJ/PfpI family protein, Type 1 glutamine amidotransferase (GATase1)-like domain	NC_004567.2
lp_0082	1061260	lp_0082	medium chain dehydrogenases/reductase (MDR)/zinc-dependent alcohol dehydrogenase-like family protein	NC_004567.2
lp_0083	1061113	lp_0083	ArsR family transcriptional regulator	NC_004567.2
lp_0085	1061114	lp_0085	multidrug extrusion protein (Na(+)/drug antiporter), MATE family of MDR efflux pumps	NC_004567.2
lp_0088	1064136	pepI	prolyl aminopeptidase	NC_004567.2
lp_0089	1061381	lp_0089	hypothetical protein	NC_004567.2
lp_0091	1061380	lp_0091	pyridoxamine 5'-phosphate oxidase family protein, FMN-binding	NC_004567.2
lp_0092	1061379	lp_0092	oligopeptide ABC transporter,lipoprotein-binding protein	NC_004567.2
lp_0096	1061377	lp_0096	hypothetical protein	NC_004567.2
lp_0098	1061376	lp_0098	adenylyl transferase	NC_004567.2
lp_0099	1061375	lp_0099	hypothetical protein	NC_004567.2
lp_0100	1061374	lp_0100	cobalt ABC transporter ATP-binding protein	NC_004567.2
lp_0101	1061370	lp_0101	cobalt ABC transporter permease	NC_004567.2
lp_0102	1061372	cbiM	cobalt ABC transporter, substrate-binding protein	NC_004567.2
lp_0103	1061368	lp_0103	Crp/FNR family transcriptional regulator	NC_004567.2
lp_0104	1061369	larA	lactate racemization operon protein LarA	NC_004567.2
lp_0105	1061366	larB	lactate racemization operon protein LarB	NC_004567.2
lp_0106	1061367	larC1	lactate racemization operon protein LarC,N-terminal domain	NC_004567.2
lp_0107	1061364	larC2	lactate racemization operon protein LarC,C-terminal domain	NC_004567.2
lp_0108	1061363	glpF1	glycerol uptake facilitator protein	NC_004567.2
lp_0109	1061362	larE	lactate racemization operon protein LarE	NC_004567.2
lp_0111	1061360	lp_0111	medium chain dehydrogenases/reductase (MDR)/zinc-dependent alcohol dehydrogenase-like family protein	NC_004567.2
lp_0113	1061358	thiM	hydroxyethylthiazole kinase	NC_004567.2
lp_0114	1061357	thiD	phosphomethylpyrimidine kinase & hydroxymethylpyrimidine kinase	NC_004567.2
lp_0115	1061356	thiE	thiamine-phosphate pyrophosphorylase	NC_004567.2
lp_0116	1061355	thiP	hydroxymethylpyrimidine permease	NC_004567.2
lp_0117	1061354	lp_0117	glutamine amidotransferase	NC_004567.2
lp_0118	1061353	lp_0118	DNA-binding protein with HIRAN domain	NC_004567.2
lp_0119	1061351	lp_0119	NTP pyrophosphohydrolase	NC_004567.2
lp_0120	1061349	lp_0120	amino acid/polyamine transport protein, APC family	NC_004567.2
lp_0121	1061348	lp_0121	hypothetical protein	NC_004567.2
lp_0122	1061347	lp_0122	alpha-beta hydrolase superfamily	NC_004567.2
lp_0124	1061346	pacL1	cation transporting P-type ATPase	NC_004567.2
lp_0125	1061345	lp_0125	purine nucleoside phosphorylase	NC_004567.2
lp_0126	1061343	lp_0126	stress-responsive transcription regulator	NC_004567.2
lp_0127	1061342	lp_0127	NADPH-dependent FMN reductase family protein	NC_004567.2
lp_0128	1061341	lp_0128	MarR family transcriptional regulator	NC_004567.2
lp_0129	1061340	hsp1	small heat shock protein	NC_004567.2
lp_0130	1061339	lp_0130	two-component system sensor protein	NC_004567.2
lp_0131	1061338	lp_0131	two-component system response regulator	NC_004567.2
lp_0132	1061337	lp_0132	multidrug-efflux transporter, major facilitator superfamily (MFS)	NC_004567.2
lp_0133	1061335	lp_0133	ArsR family transcriptional regulator	NC_004567.2
lp_0134	1061336	lp_0134	transport protein, major facilitator superfamily (MFS)	NC_004567.2
lp_0136	1061333	lp_0136	2,5 diketo-D-gluconic acid-like reductase,NADP dependent, promiscuous	NC_004567.2
lp_0137	1061331	lp_0137	aldo/keto reductase family protein	NC_004567.2
lp_0138	1061330	lp_0138	nucleoside 2-deoxyribosyltransferase	NC_004567.2
lp_0139	1061329	lai	linoleic acid isomerase	NC_004567.2
lp_0141	1061328	lp_0141	extracellular protein	NC_004567.2
lp_0145	1061324	lp_0145	hypothetical protein	NC_004567.2
lp_0146	1061322	lp_0146	NADH:flavin oxidoreductase	NC_004567.2
lp_0148	1061321	lp_0148	cobalt (or cobalamine) ABC transporter,permease protein	NC_004567.2
lp_0149	1061320	lp_0149	cobalt (or cobalamine) ABC transporter ATP-binding protein	NC_004567.2
lp_0150	1061319	lp_0150	cobalt (or cobalamine) ABC transporter,accessory protein	NC_004567.2
lp_0152	1061317	lp_0152	GntR family transcriptional regulator	NC_004567.2
lp_0154	1061316	lp_0154	PadR family transcriptional regulator	NC_004567.2
lp_0155	1061315	lp_0155	hypothetical protein	NC_004567.2
lp_0156	1061314	lp_0156	hypothetical protein	NC_004567.2
lp_0158	1061313	lp_0158	hypothetical protein	NC_004567.2
lp_0159	1061312	lp_0159	short-chain dehydrogenase	NC_004567.2
lp_0160	1061311	lp_0160	ABC transporter ATP-binding protein	NC_004567.2
lp_0161	1061310	lp_0161	ABC transporter permease	NC_004567.2
lp_0162	1061309	lp_0162	TetR family transcriptional regulator	NC_004567.2
lp_0163	1061305	lp_0163	acyl-CoA dehydrogenase	NC_004567.2
lp_0164	1061304	lp_0164	membrane protein	NC_004567.2
lp_0165	1061303	lp_0165	TetR family transcriptional regulator	NC_004567.2
lp_0166	1061302	dak1A	dihydroxyacetone phosphotransferase,dihydroxyacetone binding sub-unit	NC_004567.2
lp_0168	1061299	dak1B	dihydroxyacetone phosphotransferase,dihydroxyacetone binding subunit	NC_004567.2
lp_0169	1061298	dak2	dihydroxyacetone phosphotransferase,ADP-binding subunit	NC_004567.2
lp_0170	1061297	dak3	dihydroxyacetone phosphotransferase, phosphoryl donor protein	NC_004567.2
lp_0171	1061296	dhaP	dihydroxyacetone transport protein	NC_004567.2
lp_0172	1061295	lp_0172	LacI family transcriptional regulator,maltose-related	NC_004567.2
lp_0173	1061465	lp_0173	LacI family transcriptional regulator	NC_004567.2
lp_0174	1061464	malA1	maltase/sucrase	NC_004567.2
lp_0175	1061463	mdxE	maltodextrin ABC transporter, substrate binding protein	NC_004567.2
lp_0176	1061462	mdxF	maltodextrin ABC transporter, permease protein	NC_004567.2
lp_0177	1061461	mdxG	maltodextrin ABC transporter, permease protein	NC_004567.2
lp_0178	1061460	lp_0178	maltodextrin ABC transporter, accessory protein	NC_004567.2
lp_0179	1061459	malS	alpha-amylase, maltodextrins and cyclomaltodextrins	NC_004567.2
lp_0180	1061458	msmX	maltodextrin ABC transporter, ATP-binding protein	NC_004567.2
lp_0181	1061457	mapB	maltose phosphorylase	NC_004567.2
lp_0182	1061453	lp_0182	endo-beta-N-acetylglucosaminidase	NC_004567.2
lp_0183	1061451	lp_0183	membrane protein	NC_004567.2
lp_0184	1061449	sacK1	fructokinase	NC_004567.2
lp_0185	1061447	pts1BCA	PTS system, oligosucrose-specific EIIBCA component	NC_004567.2
lp_0187	1061446	scrB	sucrose-6-phosphate hydrolase	NC_004567.2
lp_0188	1061444	scrR	oligosucrose operon repressor	NC_004567.2
lp_0189	1061442	lp_0189	raffinose-6-phosphate hydrolase & stachyose-6-phosphate hydrolase	NC_004567.2
lp_0190	1061441	lp_0190	medium chain dehydrogenases/reductase (MDR)/zinc-dependent alcohol dehydrogenase-like family protein	NC_004567.2
lp_0192	1061439	nha1	tyrosine-related transport protein, NHAC family	NC_004567.2
lp_0193	1061438	lp_0193	exo alfa-1,4-glucosidase or trehalase	NC_004567.2
lp_0194	1061437	lp_0194	LysR family transcriptional regulator	NC_004567.2
lp_0197	1061436	lp_0197	cell surface protein precursor, LPXTG-motif cell wall anchor	NC_004567.2
lp_0199	1061435	lp_0199	Xre family transcriptional regulator	NC_004567.2
lp_0200	1061432	lp_0200	ABC transporter substrate-binding protein	NC_004567.2
lp_0201	1061429	lp_0201	ABC transporter substrate-binding protein	NC_004567.2
lp_0202	1061428	lp_0202	GNAT family acetyltransferase	NC_004567.2
lp_0203	1061427	serA	D-3-phosphoglycerate dehydrogenase	NC_004567.2
lp_0204	1061425	serC	phosphoserine aminotransferase	NC_004567.2
lp_0205	1061424	pgm1	phosphoglycerate mutase family protein	NC_004567.2
lp_0206	1061423	lp_0206	oxidoreductase, aldo/keto reductase family	NC_004567.2
lp_0207	1061422	lp_0207	hypothetical protein	NC_004567.2
lp_0208	1061421	lp_0208	hypothetical protein	NC_004567.2
lp_0209	1061419	lp_0209	RNA-binding protein	NC_004567.2
lp_0210	1061418	ack1	acetate kinase	NC_004567.2
lp_0213	1061416	lp_0213	chromosome condensation protein	NC_004567.2
lp_0214	1061414	lp_0214	chromosome condensation protein	NC_004567.2
lp_0215	1061413	lp_0215	ABC transporter ATP-binding protein	NC_004567.2
lp_0216	1061412	ISP2_1	transposase	NC_004567.2
lp_0217	1061411	lp_0217	ABC transporter permease	NC_004567.2
lp_0218	1061410	lp_0218	ABC transporter ATP-binding protein	NC_004567.2
lp_0219	1061408	lp_0219	ABC transporter permease	NC_004567.2
lp_0220	1061406	gpo	glutathione peroxidase	NC_004567.2
lp_0221	1061405	lp_0221	2,5 diketo-D-gluconic acid-like reductase,NADP dependent (promiscuous)	NC_004567.2
lp_0223	1061403	greA1	transcription elongation factor GreA	NC_004567.2
lp_0224	1061402	lp_0224	membrane protein	NC_004567.2
lp_0225	1061401	lp_0225	Cro/CI family transcriptional regulator	NC_004567.2
lp_0226	1061399	nagB	glucosamine-6-phosphate isomerase/deaminase	NC_004567.2
lp_0228	1061398	pepD1	dipeptidase	NC_004567.2
lp_0230	1061397	pts2CB	PTS system, mannitol-specific EIICB component	NC_004567.2
lp_0231	1061396	mtlR	BglG family transcriptional regulator	NC_004567.2
lp_0232	1061394	pts2A	PTS system, mannitol-specific EIIA component	NC_004567.2
lp_0233	1061392	mtlD	mannitol-1-phosphate 5-dehydrogenase	NC_004567.2
lp_0235	1061390	lp_0235	hypothetical protein	NC_004567.2
lp_0236	1061389	trxA1	thioredoxin	NC_004567.2
lp_0237	1061388	lp_0237	membrane protein	NC_004567.2
lp_0239	1061387	lp_0239	hypothetical protein	NC_004567.2
lp_0240	1061386	lp_0240	hypothetical protein	NC_004567.2
lp_0242	1061385	ndk	nucleoside-diphosphate kinase	NC_004567.2
lp_0243	1061383	lp_0243	hypothetical protein	NC_004567.2
lp_0244	1061218	lp_0244	NADPH-dependent FMN reductase family protein	NC_004567.2
lp_0245	1061217	lp_0245	GntR family transcriptional regulator	NC_004567.2
lp_0247	1061216	pts3C	PTS system, cellobiose-specific EIIC component	NC_004567.2
lp_0248	1061213	lp_0248	hypothetical protein	NC_004567.2
lp_0249	1061212	lp_0249	PTS-associated protein	NC_004567.2
lp_0250	1061211	lp_0250	metallo-dependent hydrolase, subgroup B	NC_004567.2
lp_0251	1061210	lp_0251	L-seryl-tRNA(Sec) selenium transferase-related protein, pyridoxal phosphate-dependent	NC_004567.2
lp_0252	1061209	lp_0252	hypothetical protein	NC_004567.2
lp_0253	1061208	kdgK	2-keto-3-deoxygluconate kinase	NC_004567.2
lp_0254	1061204	cysE	serine O-acetyltransferase	NC_004567.2
lp_0255	1061203	cblB	cystathionine beta-lyase / cystathionine gamma-lyase	NC_004567.2
lp_0256	1061202	cbs	cystathionine beta-synthase	NC_004567.2
lp_0257	1061200	pepM	methionyl aminopeptidase	NC_004567.2
lp_0259	1061197	pnuC1	nicotinamide mononucleotide transporter	NC_004567.2
lp_0260	1061194	lp_0260	hypothetical protein	NC_004567.2
lp_0261	1061191	lp_0261	membrane protein	NC_004567.2
lp_0262	1061190	treR	trehalose operon transcriptional repressor,GntR family	NC_004567.2
lp_0263	1061188	treA	trehalose-6-phosphate hydrolase	NC_004567.2
lp_0264	1061187	pts4ABC	PTS system trehalose-specific transporter subunit IIBC	NC_004567.2
lp_0265	1061186	pts5ABC	PTS system trehalose-specific transporter subunit IIBC	NC_004567.2
lp_0266	1061184	lp_0266	hypothetical protein	NC_004567.2
lp_0267	1061183	tagD1	glycerol-3-phosphate cytidylyltransferase	NC_004567.2
lp_0268	1061182	tagF1	CDP-glycerol glycerophosphotransferase	NC_004567.2
lp_0269	1061181	tagF2	CDP-glycerol glycerophosphotransferase / glycosyltransferase	NC_004567.2
lp_0271	1061178	lp_0271	aromatic acid carboxylyase, subunit B	NC_004567.2
lp_0272	1061175	lp_0272	aromatic acid carboxylyase, subunit D	NC_004567.2
lp_0273	1061174	lp_0273	Rrf2 family transcriptional regulator	NC_004567.2
lp_0274	1061172	lp_0274	TetR family transcriptional regulator	NC_004567.2
lp_0275	1061171	mntH1	manganese transport protein MntH, Nramp superfamily	NC_004567.2
lp_0276	1061170	lp_0276	hypothetical protein	NC_004567.2
lp_0277	1061169	lp_0277	extracellular protein	NC_004567.2
lp_0279	1061168	lp_0279	hypothetical protein	NC_004567.2
lp_0280	1061165	lp_0280	transport protein, major facilitator superfamily (MFS)	NC_004567.2
lp_0281	1061164	lp_0281	MerR family transcriptional regulator	NC_004567.2
lp_0282	1061163	hpk2	two-component system histidine protein kinase; sensor protein	NC_004567.2
lp_0283	1061162	rrp2	two-component system response regulator	NC_004567.2
lp_0284	1061161	lp_0284	hypothetical protein	NC_004567.2
lp_0285	1061160	lp_0285	RpiR family transcriptional regulator	NC_004567.2
lp_0286	1061159	pts6C	PTS system, cellobiose-specific EIIC component	NC_004567.2
lp_0287	1061157	lp_0287	hypothetical protein	NC_004567.2
lp_0289	1061155	lp_0289	hypothetical protein	NC_004567.2
lp_0290	1061154	lp_0290	transcriptional attenuator, cell envelope-related, LytR family	NC_004567.2
lp_0291	1061153	glcD	glycolate dehydrogenase, subunit GlcD,FAD-binding	NC_004567.2
lp_0292	1061152	lp_0292	hypothetical protein	NC_004567.2
lp_0293	1061151	lp_0293	GTP pyrophosphokinase	NC_004567.2
lp_0294	1061149	lp_0294	TetR family transcriptional regulator	NC_004567.2
lp_0295	1061148	lp_0295	transport protein, MMPL family	NC_004567.2
lp_0296	1061147	tag1	DNA-3-methyladenine glycosylase I	NC_004567.2
lp_0297	1061146	lp_0297	extracellular protein, CscC family	NC_004567.2
lp_0298	1061143	lp_0298	ABC transporter permease	NC_004567.2
lp_0299	1061142	lp_0299	ABC transporter ATP-binding protein	NC_004567.2
lp_0300	1061141	lp_0300	membrane-bound protease, CAAX family	NC_004567.2
lp_0301	1061140	lp_0301	membrane-bound protease, CAAX family	NC_004567.2
lp_0302	1061136	lp_0302	extracellular transglycosylase	NC_004567.2
lp_0304	1061134	lp_0304	extracellular transglycosylase	NC_004567.2
lp_0305	1061133	gcsH1	glycine cleavage system, H protein	NC_004567.2
lp_0306	1061132	lp_0306	hypothetical protein	NC_004567.2
lp_0307	1061130	lp_0307	hypothetical protein	NC_004567.2
lp_0308	1064061	lp_0308	DNA helicase	NC_004567.2
lp_0309	1062134	lp_0309	membrane protein	NC_004567.2
lp_0310	1061294	ack2	acetate kinase	NC_004567.2
lp_0311	1062139	lp_0311	GNAT family acetyltransferase	NC_004567.2
lp_0312	1062141	lp_0312	MarR family transcriptional regulator	NC_004567.2
lp_0313	1062140	ndh1	NADH dehydrogenase	NC_004567.2
lp_0314	1064059	lp_0314	membrane protein	NC_004567.2
lp_0315	1062145	potD	spermidine/putrescine ABC transporter,substrate binding protein	NC_004567.2
lp_0316	1062144	potC	spermidine/putrescine ABC transporter permease	NC_004567.2
lp_0317	1062142	potB	spermidine/putrescine ABC transporter permease	NC_004567.2
lp_0318	1064060	potA	spermidine/putrescine ABC transporter ATP-binding protein	NC_004567.2
lp_0319	1062146	lp_0319	spermidine/putrescine transport operon transcriptional regulator	NC_004567.2
lp_0320	1062147	lp_0320	hypothetical protein	NC_004567.2
lp_0321	1062160	lp_0321	GNAT family acetyltransferase	NC_004567.2
lp_0322	1062152	lp_0322	GNAT family acetyltransferase	NC_004567.2
lp_0324	1062149	lp_0324	hypothetical protein	NC_004567.2
lp_0325	1062164	lp_0325	acetoin transport repressor, GntR family	NC_004567.2
lp_0326	1062163	lp_0326	acetoin ABC transporter, ATP-binding protein	NC_004567.2
lp_0327	1062167	lp_0327	acetoin ABC transporter, permease protein	NC_004567.2
lp_0329	1062166	acdH	acetaldehyde dehydrogenase	NC_004567.2
lp_0330	1062165	fba	fructose-bisphosphate aldolase	NC_004567.2
lp_0331	1062169	xylP1	carbohydrate (isoprimoverose like)/proton symporter, GPH family	NC_004567.2
lp_0332	1062168	lp_0332	membrane protein	NC_004567.2
lp_0333	1064062	lp_0333	hypothetical protein	NC_004567.2
lp_0334	1062170	pepD2	dipeptidase	NC_004567.2
lp_0335	1062172	lp_0335	hypothetical protein	NC_004567.2
lp_0336	1062171	lp_0336	biotin transporter	NC_004567.2
lp_0337	1062138	birA1	biotin-[acetyl-CoA-carboxylase] ligase and biotin operon repressor	NC_004567.2
lp_0338	1062136	lp_0338	CHY zinc finger family protein	NC_004567.2
lp_0339	1062135	dapC	LL-diaminopimelate aminotransferase, AAT family, PLP-dependent	NC_004567.2
lp_0340	1062137	lp_0340	hypothetical protein	NC_004567.2
lp_0343	1062197	tagG	teichoic acid ABC transporter, permease protein	NC_004567.2
lp_0344	1062178	tagH	teichoic acid ABC transporter, ATP-binding protein	NC_004567.2
lp_0346	1064063	lp_0346	membrane protein	NC_004567.2
lp_0347	1062182	lp_0347	PadR family transcriptional regulator	NC_004567.2
lp_0348	1062179	lp_0348	multidrug-efflux transporter, major facilitator superfamily (MFS), EmrB family	NC_004567.2
lp_0349	1062189	amtB	ammonium transport protein	NC_004567.2
lp_0350	1062187	hicD1	L-2-hydroxyisocaproate dehydrogenase	NC_004567.2
lp_0351	1062183	lp_0351	membrane protein	NC_004567.2
lp_0353	1062191	zmp1	extracellular zinc metalloproteinase, M10 family	NC_004567.2
lp_0354	1062190	rpiA2	ribose 5-phosphate epimerase	NC_004567.2
lp_0355	1062192	lp_0355	multicopper oxidase	NC_004567.2
lp_0357	1062194	lp_0357	membrane protein	NC_004567.2
lp_0358	1062193	lp_0358	phospholipid-binding protein	NC_004567.2
lp_0359	1064064	lp_0359	hypothetical protein	NC_004567.2
lp_0360	1062196	lp_0360	Rrf2 family transcriptional regulator	NC_004567.2
lp_0361	1062195	lp_0361	hypothetical protein	NC_004567.2
lp_0362	1062198	accB3	acetyl-CoA carboxylase, biotin carboxyl carrier protein	NC_004567.2
lp_0363	1064065	lp_0363	purine nucleosidase	NC_004567.2
lp_0364	1062173	lp_0364	short-chain dehydrogenase	NC_004567.2
lp_0365	1064017	lp_0365	membrane protein	NC_004567.2
lp_0366	1064213	lp_0366	ribonuclease H-like protein	NC_004567.2
lp_0367	1062133	choS	glycine betaine/carnitine/choline ABC transporter, substrate binding and permease protein	NC_004567.2
lp_0368	1061122	choQ	glycine betaine/carnitine/choline ABC transporter, ATP-binding protein	NC_004567.2
lp_0369	1064211	gshR1	glutathione reductase	NC_004567.2
lp_0370	1064209	glpK	glycerol kinase	NC_004567.2
lp_0371	1061131	glpD	glycerol-3-phosphate dehydrogenase,FAD-dependent	NC_004567.2
lp_0372	1064207	glpF3	glycerol uptake facilitator protein	NC_004567.2
lp_0373	1064206	lp_0373	cell surface protein precursor, LPXTG-motif cell wall anchor	NC_004567.2
lp_0374	1061138	lp_0374	extracellular protein, lysine-rich	NC_004567.2
lp_0375	1061137	lp_0375	hypothetical protein	NC_004567.2
lp_0376	1061139	lp_0376	membrane protein	NC_004567.2
lp_0377	1064205	lp_0377	membrane protein	NC_004567.2
lp_0379	1061145	lp_0379	hypothetical protein	NC_004567.2
lp_0381	1064203	lp_0381	ankyrin repeat family protein	NC_004567.2
lp_0382	1064200	lp_0382	membrane protein	NC_004567.2
lp_0383	1061156	lp_0383	membrane protein	NC_004567.2
lp_0384	1064202	lp_0384	hypothetical protein	NC_004567.2
lp_0385	1064201	lp_0385	hypothetical protein	NC_004567.2
lp_0386	17494175	lp_0386	NADH azoreductase	NC_004567.2
lp_0388	1064198	lp_0388	hypothetical protein	NC_004567.2
lp_0391	1061167	lp_0391	membrane protein	NC_004567.2
lp_0393	1064196	thgA1	galactoside O-acetyltransferase	NC_004567.2
lp_0394	1061176	lp_0394	transport protein, major facilitator superfamily (MFS)	NC_004567.2
lp_0395	1064197	lp_0395	hydrolase, HAD superfamily, Cof family	NC_004567.2
lp_0396	1061173	lp_0396	AraC family transcriptional regulator	NC_004567.2
lp_0397	1061185	lp_0397	hydrolase, HAD superfamily, Cof family	NC_004567.2
lp_0399	1064193	valT	branched-chain (main: valine) amino acid transporter, LIVCS family	NC_004567.2
lp_0400	1061189	napA1	Na(+)/H(+) antiporter	NC_004567.2
lp_0402	1061193	lp_0402	hypothetical protein	NC_004567.2
lp_0403	1064191	plnR	plantaricin biosynthesis protein PlnR	NC_004567.2
lp_0404	1061196	plnL	bacteriocin immunity protein PlnL	NC_004567.2
lp_0405	1064190	plnK	bacteriocin precursor peptide PlnK	NC_004567.2
lp_0406	1064185	plnJ	bacteriocin precursor peptide PlnJ	NC_004567.2
lp_0409	1061205	plnM	bacteriocin immunity protein PlnM	NC_004567.2
lp_0410	1064186	plnN	bacteriocin precursor peptide PlnN	NC_004567.2
lp_0411	1061215	plnO	plantaricin biosynthesis protein PlnO	NC_004567.2
lp_0412	1061231	plnP	bacteriocin immunity protein PlnP,membrane-bound protease CAAX family	NC_004567.2
lp_0413	1061273	plnQ	plantaricin biosynthesis protein PlnQ	NC_004567.2
lp_0415	1064174	plnA	plantaricin A precursor peptide, induction factor	NC_004567.2
lp_0416	1061276	plnB	two-componet system histidine protein kinase PlnB; sensor protein	NC_004567.2
lp_0417	1061285	plnC	two-component response regulator PlnC,activator	NC_004567.2
lp_0418	1064173	plnD	two-component response regulator PlnD,repressor	NC_004567.2
lp_0419	1061281	plnI	bacteriocin immunity protein PlnI,membrane-bound protease CAAX family	NC_004567.2
lp_0421	1061287	plnF	bacteriocin precursor peptide PlnF	NC_004567.2
lp_0422	1064171	plnE	bacteriocin precursor peptide PlnE	NC_004567.2
lp_0423	1061291	plnG	bacteriocin ABC-transporter, ATP-binding and permease protein PlnG	NC_004567.2
lp_0424	1061300	plnH	bacteriocin ABC transporter, accessory factor PlnH	NC_004567.2
lp_0426	1061308	plnU	membrane protein PlnU	NC_004567.2
lp_0428	1061306	plnV	membrane protein plnV	NC_004567.2
lp_0429	1064167	plnW	membrane protein PlnW	NC_004567.2
lp_0430	1064166	txe	toxin-antitoxin system, toxin, HigB family (pseudogene)	NC_004567.2
lp_0431	1061323	axe	toxin-antitoxin system, antitoxin, HigA family	NC_004567.2
lp_0432	1064165	lp_0432	DNA helicase	NC_004567.2
lp_0433	1061327	lp_0433	carbon-nitrogen hydrolase family protein	NC_004567.2
lp_0434	1061325	trpS	tryptophan-tRNA synthetase	NC_004567.2
lp_0435	1064164	lp_0435	GntR family transcriptional regulator	NC_004567.2
lp_0436	1061332	pts7C	PTS system, cellobiose-specific EIIC component	NC_004567.2
lp_0438	1064162	lp_0438	hypothetical protein	NC_004567.2
lp_0439	1064160	pts8C	PTS system, cellobiose-specific EIIC component	NC_004567.2
lp_0440	1064159	pbg1	6-phospho-beta-glucosidase	NC_004567.2
lp_0441	1061350	lp_0441	bifunctional protein: transcription regulator; sugar kinase, ROK family	NC_004567.2
lp_0442	1064155	lp_0442	RpiR family transcriptional regulator	NC_004567.2
lp_0443	1064157	dus1	tRNA-dihydrouridine synthase	NC_004567.2
lp_0444	1061361	lp_0444	hypothetical protein	NC_004567.2
lp_0445	1064156	lp_0445	hypothetical protein	NC_004567.2
lp_0446	1061359	ppx1	exopolyphosphatase	NC_004567.2
lp_0447	1064154	mvaA	hydroxymethylglutaryl-CoA reductase	NC_004567.2
lp_0448	1061365	lp_0448	hypothetical protein	NC_004567.2
lp_0449	1064153	lp_0449	NAD-dependent deacetylase, SIR2 family	NC_004567.2
lp_0450	1064150	lp_0450	hypothetical protein	NC_004567.2
lp_0452	1061378	lp_0452	phosphohydrolase	NC_004567.2
lp_0454	1064149	metS	methionine-tRNA synthetase	NC_004567.2
lp_0455	1061384	lp_0455	drug resistance transpor protein, major facilitator superfamily (MFS), Bcr/CflA subfamily	NC_004567.2
lp_0456	1061382	lp_0456	TatD family Dnase	NC_004567.2
lp_0457	1064148	lp_0457	topoisomerase/primase family protein	NC_004567.2
lp_0458	1064147	lp_0458	dimethyladenosine transferase	NC_004567.2
lp_0459	1061391	lp_0459	hypothetical protein	NC_004567.2
lp_0460	1064146	ispE	4-diphosphocytidyl-2-C-methyl-D-erythritol kinase	NC_004567.2
lp_0461	1064144	lp_0461	cell surface hydrolase, membrane-bound	NC_004567.2
lp_0463	1061395	znuC	zinc/iron ABC transporter, ATP-binding protein	NC_004567.2
lp_0464	1064145	znuB	zinc/iron ABC transporter, permease protein	NC_004567.2
lp_0466	1061400	purR	purine biosynthesis operon repressor,phosphoribosyltransferase	NC_004567.2
lp_0467	1064143	glmU	UDP-N-acetylglucosamine pyrophosphorylase	NC_004567.2
lp_0469	1061404	bla1	beta-lactamase	NC_004567.2
lp_0471	1061409	prs1	ribose-phosphate pyrophosphokinase	NC_004567.2
lp_0472	1064142	lp_0472	membrane protein	NC_004567.2
lp_0473	1061407	lp_0473	lipoprotein	NC_004567.2
lp_0475	1061415	lp_0475	hydrolase, HAD superfamily, Cof family	NC_004567.2
lp_0476	1064141	lp_0476	metal-dependent phosphohydrolase, HD family	NC_004567.2
lp_0477	1061420	lp_0477	lipoate-protein ligase A	NC_004567.2
lp_0479	1061433	lp_0479	hypothetical protein	NC_004567.2
lp_0480	1064139	rpoE	DNA-directed RNA polymerase subunit delta	NC_004567.2
lp_0481	1061431	pyrG	CTP synthase	NC_004567.2
lp_0482	1061440	lp_0482	Rgg/GadR/MutR family transcriptional activator	NC_004567.2
lp_0483	1064133	lp_0483	lysine biosynthesis protein LysW	NC_004567.2
lp_0484	1061443	lp_0484	ATP-dependent carboxylate-amine/thiol ligase family protein	NC_004567.2
lp_0485	1061454	lp_0485	hypothetical protein	NC_004567.2
lp_0486	1064066	lp_0486	pyridoxal-phosphate-dependent aminotransferase	NC_004567.2
lp_0487	1061450	argC1	N-acetyl-gamma-glutamyl-phosphate reductase	NC_004567.2
lp_0488	1061467	lp_0488	bifunctional protein: acetyl-glutamate kinase; acetyl-ornithine deacetylase	NC_004567.2
lp_0489	1062230	tkt1A	transketolase	NC_004567.2
lp_0490	1061471	lp_0490	NADPH-dependent FMN reductase	NC_004567.2
lp_0491	1061472	tkt1B	transketolase, pyrimidine-binding domain	NC_004567.2
lp_0492	1061474	lp_0492	transport protein, major facilitator superfamily (MFS)	NC_004567.2
lp_0493	1063313	lp_0493	hypothetical protein	NC_004567.2
lp_0495	1061475	deoR	deoxyribonucleoside regulator, putative inducer deoxyribose 5-P	NC_004567.2
lp_0497	1061480	deoC	deoxyribose-phosphate aldolase	NC_004567.2
lp_0498	1061481	deoP	deoxyribose transporter	NC_004567.2
lp_0499	1061483	deoM	deoxyribose mutarotase	NC_004567.2
lp_0500	1061484	deoK	deoxyribokinase	NC_004567.2
lp_0501	1061485	serS1	serine-tRNA synthetase	NC_004567.2
lp_0502	1061487	sdaC	serine transporter	NC_004567.2
lp_0505	1061489	sdhB	L-serine dehydratase subunit beta	NC_004567.2
lp_0506	1061492	sdhA	L-serine dehydratase subunit alpha	NC_004567.2
lp_0507	1061493	lp_0507	hypothetical protein	NC_004567.2
lp_0509	1061499	lp_0509	hypothetical protein	NC_004567.2
lp_0510	1061497	murA1	UDP-N-acetylglucosamine 1-carboxyvinyltransferase	NC_004567.2
lp_0511	1061500	rho	transcription terminator factor Rho	NC_004567.2
lp_0512	1061502	rpmE	50S ribosomal protein L31	NC_004567.2
lp_0513	1061504	lp_0513	hypothetical protein	NC_004567.2
lp_0514	1061503	srtA	sortase A	NC_004567.2
lp_0515	1061508	lp_0515	hypothetical protein	NC_004567.2
lp_0516	1064137	htpX	cell surface zinc metalloproteinase	NC_004567.2
lp_0517	1061796	lp_0517	hypothetical protein	NC_004567.2
lp_0518	1061788	murF	UDP-N-acetylmuramoyl-tripeptide--D-alanyl-D-alanine ligase	NC_004567.2
lp_0520	1061824	rhe1	ATP-dependent RNA helicase	NC_004567.2
lp_0522	1061816	acpS	holo-(acyl-carrier-protein) synthase	NC_004567.2
lp_0523	1061815	alr	alanine racemase	NC_004567.2
lp_0524	1061813	lp_0524	toxin-antitoxin system, toxin component DNA-binding protein, PemK/MazF family	NC_004567.2
lp_0525	1061850	kup1	potassium uptake protein	NC_004567.2
lp_0526	1061848	carB	carbamoyl-phosphate synthase large subunit	NC_004567.2
lp_0527	1061839	carA	carbamoyl-phosphate synthase small subunit	NC_004567.2
lp_0528	1061865	argC2	N-acetyl-gamma-glutamyl-phosphate reductase	NC_004567.2
lp_0529	1061854	argJ	bifunctional protein: ornithine acetyltransferase; N-acetylglutamate synthase	NC_004567.2
lp_0530	1061853	argB	acetylglutamate kinase	NC_004567.2
lp_0531	1061852	argD	acetylornithine aminotransferase	NC_004567.2
lp_0532	1061878	argF	ornithine carbamoyltransferase	NC_004567.2
lp_0533	1061874	lp_0533	transport protein, QueT family	NC_004567.2
lp_0535	1061870	lp_0535	hypothetical protein	NC_004567.2
lp_0536	1061885	lp_0536	cell surface protein, ErfK/YbiS/YcfS/YnhG family	NC_004567.2
lp_0537	1061886	ldhL1	L-lactate dehydrogenase	NC_004567.2
lp_0538	1061883	pth	peptidyl-tRNA hydrolase	NC_004567.2
lp_0539	1061882	mfd	transcription-repair coupling factor	NC_004567.2
lp_0540	1061893	lp_0540	polysaccharide transporter	NC_004567.2
lp_0541	1061892	lp_0541	ribosome-associated heat shock protein	NC_004567.2
lp_0542	1061890	divIC	septum formation initiator	NC_004567.2
lp_0543	1061900	lp_0543	RNA binding protein, contains ribosomal protein S1 domain	NC_004567.2
lp_0545	1061899	tilS	tRNA(Ile)-lysidine synthase	NC_004567.2
lp_0546	1061896	hprT	hypoxanthine-guanine phosphoribosyltransferase	NC_004567.2
lp_0547	1061904	ftsH	cell division protein FtsH, ATP-dependent zinc metallopeptidase	NC_004567.2
lp_0548	1061902	hsp33	heat shock protein HSP33	NC_004567.2
lp_0549	1061901	dus2	tRNA-dihydrouridine synthase	NC_004567.2
lp_0550	1061906	lysS	lysine-tRNA synthetase	NC_004567.2
lp_0551	1064224	dtpT	di-/tripeptide transport protein	NC_004567.2
lp_0552	1064223	lp_0552	phosphoesterase	NC_004567.2
lp_0554	1064220	lp_0554	hypothetical protein	NC_004567.2
lp_0555	1064219	lp_0555	hypothetical protein	NC_004567.2
lp_0556	1064218	lp_0556	hypothetical protein	NC_004567.2
lp_0557	1064226	lp_0557	serine/threonine protein phosphatase	NC_004567.2
lp_0558	1064227	lp_0558	di-and tricarboxylate transporter	NC_004567.2
lp_0559	1064228	pnuC2	ribosyl nicotinamide transporter, PnuC-like	NC_004567.2
lp_0561	1064229	proC	pyrroline-5-carboxylate reductase	NC_004567.2
lp_0562	1064231	nagA	N-acetylglucosamine-6-phosphate deacetylase	NC_004567.2
lp_0563	1064230	lp_0563	GntR family transcriptional regulator	NC_004567.2
lp_0564	1064232	tagA	N-acetylglucosaminyl-diphospho-undecaprenol N-acetyl-beta-D-mannosaminyltransferase	NC_004567.2
lp_0565	1064234	nadC1	nicotinate phosphoribosyltransferase	NC_004567.2
lp_0566	1064235	nadE	NAD synthase	NC_004567.2
lp_0567	1064236	pacL2	cation transporting P-type ATPase	NC_004567.2
lp_0568	1064237	lp_0568	hypothetical protein	NC_004567.2
lp_0569	1064238	tex	transcription accessory protein, contains S1 RNA binding domain	NC_004567.2
lp_0570	1064239	lp_0570	SprT family metallopeptidase	NC_004567.2
lp_0571	1064233	hom2	homoserine dehydrogenase	NC_004567.2
lp_0572	1064240	thrB	homoserine kinase	NC_004567.2
lp_0574	1061524	lp_0574	extracellular protein	NC_004567.2
lp_0575	1061523	pts9AB	PTS system, mannose-specific EIIAB component	NC_004567.2
lp_0576	1061530	pts9C	PTS system, mannose-specific EIIC component	NC_004567.2
lp_0577	1061529	pts9D	PTS system, mannose-specific EIID component	NC_004567.2
lp_0578	1061532	npsA	non-ribosomal peptide synthetase NpsA	NC_004567.2
lp_0579	1061538	panD	aspartate 1-decarboxylase	NC_004567.2
lp_0580	1061533	lp_0580	metal-dependent phosphohydrolase, HD family	NC_004567.2
lp_0581	1061536	npsB	non-ribosomal peptide synthetase NpsB	NC_004567.2
lp_0582	1061542	npsC	4'-phosphopantetheinyl transferase	NC_004567.2
lp_0583	1061541	lp_0583	hypothetical protein	NC_004567.2
lp_0584	1061537	lp_0584	transport protein, major facilitator superfamily (MFS)	NC_004567.2
lp_0585	1061540	manR	sigma54 activator, mannose PTS operon regulator	NC_004567.2
lp_0586	1061539	pts10A	PTS system, mannose-specific EIIAcomponent	NC_004567.2
lp_0587	1061552	pts10B	PTS system, mannose-specific EIIB component	NC_004567.2
lp_0588	1061551	fabH1	3-oxoacyl-ACP synthase	NC_004567.2
lp_0589	1061547	accB1	acetyl-CoA carboxylase, biotin carboxyl carrier protein	NC_004567.2
lp_0590	1061544	accC1	acetyl-CoA carboxylase, biotin carboxylase subunit	NC_004567.2
lp_0591	1061543	accD1	acetyl-CoA carboxylase, carboxyl transferase subunit beta	NC_004567.2
lp_0592	1061563	accA1	acetyl-CoA carboxylase, carboxyl transferase subunit alpha	NC_004567.2
lp_0593	1061550	lp_0593	transcriptional attenuator, cell envelope-related, LytR family	NC_004567.2
lp_0594	1061554	mleP1	malate transport protein	NC_004567.2
lp_0595	1061553	lp_0595	permease, drug/metabolite transporter (DMT) superfamily	NC_004567.2
lp_0597	1061573	pgm2	phosphoglycerate mutase family protein	NC_004567.2
lp_0600	1061566	zmp2	extracellular zinc metalloproteinase, M10 family	NC_004567.2
lp_0601	1061565	pepC1	aminopeptidase C	NC_004567.2
lp_0602	1061583	rpiA1	ribose 5-phosphate epimerase	NC_004567.2
lp_0603	1061577	lp_0603	GNAT family acetyltransferase	NC_004567.2
lp_0604	1061576	dut	deoxyuridine 5'-triphosphate nucleotidohydrolase	NC_004567.2
lp_0606	1061574	radA	DNA repair protein RadA	NC_004567.2
lp_0607	1061588	lp_0607	PilT family ATPase	NC_004567.2
lp_0609	1061586	gltX	glutamate-tRNA synthetase	NC_004567.2
lp_0610	1061584	cysS	cysteine-tRNA synthetase	NC_004567.2
lp_0611	1061604	lp_0611	ribonuclease III	NC_004567.2
lp_0612	1061598	trmH	tRNA/rRNA methyltransferase, TrmH family	NC_004567.2
lp_0613	1061597	lp_0613	nuclease, NYN_YacP family	NC_004567.2
lp_0614	1061613	sigH	DNA-directed RNA polymerase, sigma-H factor	NC_004567.2
lp_0615	1061603	rpmG	50S ribosomal protein L33	NC_004567.2
lp_0616	1061606	secE	Preprotein translocase subunit SecE	NC_004567.2
lp_0617	1061622	nusG	transcription antitermination protein NusG	NC_004567.2
lp_0618	1061621	lp_0618	cell surface hydrolase	NC_004567.2
lp_0619	1061614	rplK	50S ribosomal protein L11	NC_004567.2
lp_0620	1061634	rplA	50S ribosomal protein L1	NC_004567.2
lp_0621	1061633	rplJ	50S ribosomal protein L10	NC_004567.2
lp_0622	1061624	rplL	50S ribosomal protein L12/L7	NC_004567.2
lp_0624	1061623	lp_0624	prophage P1 protein 1, integrase	NC_004567.2
lp_0625	1061638	lp_0625	prophage P1 protein 2, mitogenic factor, cell surface lipoprotein	NC_004567.2
lp_0627	1061636	lp_0627	prophage P1 protein 4	NC_004567.2
lp_0628	1061658	lp_0628	prophage P1 protein 5, superinfection exclusion (cell surface N-anchored)	NC_004567.2
lp_0629	1061657	lp_0629	prophage P1 protein 6	NC_004567.2
lp_0630	1061745	lp_0630	prophage P1 protein 7	NC_004567.2
lp_0631	1061721	lp_0631	prophage P1 protein 8, phage Cro/CI family transcriptional regulator	NC_004567.2
lp_0632	1061712	lp_0632	prophage P1 protein 9, phage Cro/CI family transcriptional regulator	NC_004567.2
lp_0633	1061706	lp_0633	prophage P1 protein 10	NC_004567.2
lp_0634	1061755	lp_0634	prophage P1 protein 11, phage transcription regulator	NC_004567.2
lp_0635	1061759	lp_0635	prophage P1 protein 12, phage transcription regulator	NC_004567.2
lp_0636	1061753	lp_0636	prophage P1 protein 13	NC_004567.2
lp_0637	1061751	lp_0637	prophage P1 protein 14	NC_004567.2
lp_0638	1061774	lp_0638	prophage P1 protein 15	NC_004567.2
lp_0639	11933289	lp_0639	prophage P1 protein 16	NC_004567.2
lp_0640	1061781	lp_0640	prophage P1 protein 17	NC_004567.2
lp_0641	1061771	lp_0641	prophage P1 protein 18, DNA single-strand annealing protein RecT	NC_004567.2
lp_0642	1061800	lp_0642	prophage P1 protein 19	NC_004567.2
lp_0643	1061799	lp_0643	prophage P1 protein 20	NC_004567.2
lp_0644	1061802	lp_0644	prophage P1 protein 21	NC_004567.2
lp_0646	1062095	lp_0646	prophage P1 protein 23	NC_004567.2
lp_0647	1062094	lp_0647	prophage P1 protein 24, holliday junction resolvase	NC_004567.2
lp_0648	1062087	lp_0648	prophage P1 protein 25	NC_004567.2
lp_0649	1062086	lp_0649	prophage P1 protein 26	NC_004567.2
lp_0650	1062085	lp_0650	prophage P1 protein 27	NC_004567.2
lp_0651	1062081	lp_0651	prophage P1 protein 28	NC_004567.2
lp_0652	1062072	lp_0652	prophage P1 protein 29	NC_004567.2
lp_0653	1062071	lp_0653	prophage P1 protein 30	NC_004567.2
lp_0654	1062070	lp_0654	prophage P1 protein 31	NC_004567.2
lp_0655	1062058	lp_0655	prophage P1 protein 32	NC_004567.2
lp_0656	1062056	lp_0656	prophage P1 protein 33, phage ArpU family transcriptional regulator	NC_004567.2
lp_0658	1062040	lp_0658	prophage P1 protein 35	NC_004567.2
lp_0659	1062039	lp_0659	prophage P1 protein 36	NC_004567.2
lp_0660	1062035	lp_0660	prophage P1 protein 37, terminase small subunit TerS	NC_004567.2
lp_0661	1062028	lp_0661	prophage P1 protein 38, terminase large subunit TerL	NC_004567.2
lp_0662	1062025	lp_0662	prophage P1 protein 39, portal protein	NC_004567.2
lp_0663	1062024	lp_0663	prophage P1 protein 40, minor head protein	NC_004567.2
lp_0664	1062019	lp_0664	prophage P1 protein 41, scaffold protein	NC_004567.2
lp_0665	1062012	lp_0665	prophage P1 protein 42, major capsid protein	NC_004567.2
lp_0666	1062011	lp_0666	prophage P1 protein 43	NC_004567.2
lp_0667	1062010	lp_0667	prophage P1 protein 44	NC_004567.2
lp_0668	1062001	lp_0668	prophage P1 protein 45, head-tail joining protein	NC_004567.2
lp_0669	1062000	lp_0669	prophage P1 protein 46	NC_004567.2
lp_0670	1061999	lp_0670	prophage P1 protein 47, major tail protein 2 family	NC_004567.2
lp_0671	1061993	lp_0671	prophage P1 protein 48	NC_004567.2
lp_0672	1061991	lp_0672	prophage P1 protein 49	NC_004567.2
lp_0673	1061990	lp_0673	prophage P1 protein 50, tape measure protein	NC_004567.2
lp_0674	1061977	lp_0674	prophage P1 protein 51	NC_004567.2
lp_0675	1061973	lp_0675	prophage P1 protein 52, endolysin	NC_004567.2
lp_0676	1061969	lp_0676	prophage P1 protein 53, GDSL-like lipase/acylhydrolase family	NC_004567.2
lp_0677	1061946	lp_0677	prophage P1 protein 54, minor head protein	NC_004567.2
lp_0678	1061945	lp_0678	prophage P1 protein 55	NC_004567.2
lp_0679	1061944	lp_0679	prophage P1 protein 56	NC_004567.2
lp_0680	1061935	lp_0680	prophage P1 protein 57	NC_004567.2
lp_0681	1061933	lp_0681	prophage P1 protein 58, lysin	NC_004567.2
lp_0682	1061932	lp_0682	prophage P1 protein 59	NC_004567.2
lp_0683	1061920	lp_0683	prophage P1 protein 60, holin	NC_004567.2
lp_0684	1062254	lp_0684	prophage P1 protein 61	NC_004567.2
lp_0686	1062255	lp_0686	prophage P1 protein 63	NC_004567.2
lp_0687	1062266	lp_0687	prophage P1 protein 64	NC_004567.2
lp_0688	1062287	lp_0688	DNA entry nuclease	NC_004567.2
lp_0689	1062288	lp_0689	cell surface protein, lipoprotein precursor	NC_004567.2
lp_0690	1062390	lp_0690	membrane protein	NC_004567.2
lp_0691	1062401	lp_0691	hypothetical protein	NC_004567.2
lp_0692	1062402	nrdF	ribonucleoside-diphosphate reductase, beta chain	NC_004567.2
lp_0693	1062406	nrdE	ribonucleoside-diphosphate reductase subunit alpha	NC_004567.2
lp_0694	1062426	nrdH	glutaredoxin-like protein nrdH	NC_004567.2
lp_0695	1062435	rsmC	16S rRNA methyltransferase	NC_004567.2
lp_0696	1062437	lp_0696	cytidine/deoxycytidylate deaminase	NC_004567.2
lp_0698	1062506	dnaX	DNA-directed DNA polymerase III subunit gamma/tau	NC_004567.2
lp_0699	1062507	lp_0699	hypothetical protein	NC_004567.2
lp_0700	1062508	recR	recombination protein RecR	NC_004567.2
lp_0701	1062511	lp_0701	hypothetical protein	NC_004567.2
lp_0703	1062598	tmk	thymidylate kinase	NC_004567.2
lp_0704	1062609	lp_0704	hypothetical protein	NC_004567.2
lp_0705	1062624	holB	DNA-directed DNA polymerase III subunit delta'	NC_004567.2
lp_0706	1062799	lp_0706	DNA replication intiation control protein	NC_004567.2
lp_0707	1062817	lp_0707	methyltransferase	NC_004567.2
lp_0708	1062819	lp_0708	acyl-[acyl-carrier protein] thioesterase	NC_004567.2
lp_0709	1062846	galE1	UDP-glucose 4-epimerase	NC_004567.2
lp_0710	1062849	phnW	(2-aminoethyl)phosphonate-pyruvate aminotransferase	NC_004567.2
lp_0711	1062857	phnX	phosphonoacetaldehyde hydrolase	NC_004567.2
lp_0712	1062991	phnE1	phosphonates ABC transporter permease	NC_004567.2
lp_0713	1062992	phnE2	phosphonates ABC transporter permease	NC_004567.2
lp_0714	1062994	phnC	phosphonates ABC transporter ATP-binding protein	NC_004567.2
lp_0715	1063001	phnD	phosphonates ABC transporter, substrate binding protein	NC_004567.2
lp_0717	1063037	gpp	glycoprotein endopeptidase, M22 family	NC_004567.2
lp_0718	1063321	rimI1	ribosomal-protein-alanine N-acetyltransferase	NC_004567.2
lp_0720	1063322	rimI2	ribosomal-protein-alanine N-acetyltransferase	NC_004567.2
lp_0721	1063334	gcp	O-sialoglycoprotein endopeptidase	NC_004567.2
lp_0723	1063352	lp_0723	ABC transporter ATP-binding protein	NC_004567.2
lp_0725	1063358	lp_0725	redox-sensitive transcription regulator	NC_004567.2
lp_0726	1063371	lp_0726	membrane-bound protease, CAAX family	NC_004567.2
lp_0727	1063373	groES	GroES co-chaperonin	NC_004567.2
lp_0728	1063384	groEL	GroEL chaperonin	NC_004567.2
lp_0729	1063387	lp_0729	amino acid transport protein	NC_004567.2
lp_0730	1063389	tagO	undecaprenyl-phosphate N-acetyl-glucosaminyl transferase	NC_004567.2
lp_0733	1063421	pstF	phosphate ABC transporter substrate-binding protein	NC_004567.2
lp_0734	1063422	lp_0734	hypothetical protein	NC_004567.2
lp_0735	1063424	comFA	late competence protein, ATP-dependent DNA helicase/translocase	NC_004567.2
lp_0736	1063447	comFC	late competence protein,phosphoribosyltransferase	NC_004567.2
lp_0737	1063452	lp_0737	sigma 54 modulation protein/ribosomal protein S30EA	NC_004567.2
lp_0739	1063458	secA	Preprotein translocase subunit SecA	NC_004567.2
lp_0740	1063492	prfB-N	peptide chain release factor 2, N-terminal fragment (natural frameshift)	NC_004567.2
lp_0741	1063494	prfB-C	peptide chain release factor 2, C-terminal fragment (natural frameshift)	NC_004567.2
lp_0742	1063506	lp_0742	membrane protein	NC_004567.2
lp_0743	1063526	rrp3	two-component system response regulator,phosphate transport regulon	NC_004567.2
lp_0744	1063531	hpk3	two-component system histidine kinase, sensor protein, phosphate transport regulon	NC_004567.2
lp_0746	1063532	pstE	phosphate ABC transporter substrate-binding protein	NC_004567.2
lp_0747	1063560	pstD	phosphate ABC transporter permease	NC_004567.2
lp_0748	1063561	pstC	phosphate ABC transporter permease	NC_004567.2
lp_0749	1063562	pstB	phosphate ABC transporter ATP-binding protein	NC_004567.2
lp_0750	1063570	pstA	phosphate ABC transporter ATP-binding protein	NC_004567.2
lp_0751	1063589	phoU	phosphate transport system regulatory protein	NC_004567.2
lp_0752	1063590	lp_0752	stress-responsive transcription regulator	NC_004567.2
lp_0753	1063591	lp_0753	membrane protein	NC_004567.2
lp_0754	1063592	hprK	bifunctional protein: HPr kinase; P-ser-HPr phosphatase	NC_004567.2
lp_0755	1063666	lgt	prolipoprotein diacylglyceryl transferase	NC_004567.2
lp_0756	1063667	gspA	glycerol-3-phosphate dehydrogenase (NAD(P)+)	NC_004567.2
lp_0757	1063670	galU	UTP-glucose-1-phosphate uridylyltransferase	NC_004567.2
lp_0758	1063680	lp_0758	diguanylate cyclase/phosphodiesterase, EAL domain	NC_004567.2
lp_0760	1063681	nox1	NADH oxidase	NC_004567.2
lp_0761	1063683	trxB	thioredoxin reductase	NC_004567.2
lp_0762	1063686	lp_0762	membrane protein	NC_004567.2
lp_0763	1063691	lp_0763	hypothetical protein	NC_004567.2
lp_0764	1063692	pgm	phosphoglucomutase	NC_004567.2
lp_0765	1063693	lp_0765	diguanylate cyclase/phosphodiesterase, EAL domain	NC_004567.2
lp_0766	1063695	nox2	NADH oxidase	NC_004567.2
lp_0769	1063741	aad	D-alanyl-D-alanine dipeptidase	NC_004567.2
lp_0770	1063743	lp_0770	multidrug transport protein, major facilitator superfamily (MFS)	NC_004567.2
lp_0771	1063744	lp_0771	metal-dependent phosphohydrolase, HD family	NC_004567.2
lp_0772	1063751	uvrB	excinuclease ABC subunit B	NC_004567.2
lp_0773	1063752	uvrA1	excinuclease ABC subunit A	NC_004567.2
lp_0774	1063754	luxS	S-ribosylhomocysteine lyase/autoinducer production protein LuxS	NC_004567.2
lp_0775	1063757	argG	argininosuccinate synthase	NC_004567.2
lp_0776	1063764	argH	argininosuccinate lyase	NC_004567.2
lp_0778	1063765	lp_0778	membrane protein	NC_004567.2
lp_0779	1063766	lp_0779	P-loop ATPase family protein	NC_004567.2
lp_0780	1063775	lp_0780	hypothetical protein	NC_004567.2
lp_0781	1063776	lp_0781	hypothetical protein	NC_004567.2
lp_0783	1063777	lp_0783	oligopeptide ABC transporter substrate binding protein	NC_004567.2
lp_0785	1063780	lp_0785	2-hydroxyacid dehydrogenase	NC_004567.2
lp_0786	1063787	clpP	endopeptidase Clp, proteolytic subunit	NC_004567.2
lp_0787	1063796	rpoN	DNA-directed RNA polymerase, sigma factor 54	NC_004567.2
lp_0788	1063798	cggR	central glycolytic genes regulator	NC_004567.2
lp_0789	1063799	gapB	glyceraldehyde 3-phosphate dehydrogenase	NC_004567.2
lp_0790	1063805	pgk	phosphoglycerate kinase	NC_004567.2
lp_0791	1063807	tpiA	triosephosphate isomerase	NC_004567.2
lp_0792	1063808	enoA1	enolase (phosphopyruvate hydratase)	NC_004567.2
lp_0792a	11933291	lp_0792a	hypothetical protein	NC_004567.2
lp_0793	1063828	lp_0793	hypothetical protein	NC_004567.2
lp_0794	1063830	eriC	chloride channel protein	NC_004567.2
lp_0795	1063833	secG	preprotein translocase subunit SecG	NC_004567.2
lp_0796	1063853	lp_0796	carboxylesterase	NC_004567.2
lp_0797	1063856	lp_0797	exoribonuclease II	NC_004567.2
lp_0799	1063857	smpB	SSRA RNA binding protein	NC_004567.2
lp_0800	1063868	lp_0800	cell surface protein precursor, LPXTG-motif cell wall anchor	NC_004567.2
lp_0802	1063874	lp_0802	polar amino acid ABC transporter, substrate binding and permease protein	NC_004567.2
lp_0803	1063875	glnQ1	glutamine ABC transporter ATP-binding protein	NC_004567.2
lp_0804	1063883	lp_0804	hypothetical protein	NC_004567.2
lp_0805	1063884	lp_0805	hydrolase, HAD superfamily, Cof family	NC_004567.2
lp_0806	1063885	ung	uracil-DNA glycosylase	NC_004567.2
lp_0807	1063897	pta	phosphate acetyltransferase	NC_004567.2
lp_0809	1063898	lp_0809	ATP/GTP hydrolase	NC_004567.2
lp_0810	1063904	lp_0810	GNAT family acetyltransferase	NC_004567.2
lp_0811	1063906	lp_0811	DNA-directed DNA polymerase III subunit epsilon	NC_004567.2
lp_0812	1063915	exoA	exodeoxyribonuclease III	NC_004567.2
lp_0813	1063917	lp_0813	oxidoreductase, NAD-dependent	NC_004567.2
lp_0814	1063918	murB	UDP-N-acetylmuramate dehydrogenase	NC_004567.2
lp_0815	1063926	nhaP1	Na(+)/H(+) antiporter	NC_004567.2
lp_0816	1063925	lp_0816	MarR family transcriptional regulator	NC_004567.2
lp_0817	1063927	lp_0817	membrane protein	NC_004567.2
lp_0818	1063928	lp_0818	membrane protein	NC_004567.2
lp_0819	1063934	lp_0819	cell surface protein, YbbR-like family	NC_004567.2
lp_0820	1063935	glmM	phosphoglucosamine mutase	NC_004567.2
lp_0822	1063937	glmS1	glutamine-fructose-6-phosphate transaminase	NC_004567.2
lp_0823	1063939	lp_0823	diguanylate cyclase/phosphodiesterase, EAL domain	NC_004567.2
lp_0824	1063944	lp_0824	hydrolase, HAD superfamily, Cof family	NC_004567.2
lp_0825	1063945	lp_0825	TetR family transcriptional regulator	NC_004567.2
lp_0826	1063946	galM1	aldose 1-epimerase	NC_004567.2
lp_0827	1063952	lp_0827	hypothetical protein	NC_004567.2
lp_0828	1063955	lp_0828	hypothetical protein	NC_004567.2
lp_0829	1063957	lp_0829	nitroreductase family protein	NC_004567.2
lp_0834	1064018	gykA	glycerol kinase	NC_004567.2
lp_0835	1064026	lp_0835	hypothetical protein	NC_004567.2
lp_0836	1061941	spx1	RNA polymerase (RNAP)-binding regulatory protein, arsenate reductase (ArsC) family, Spx subfamily	NC_004567.2
lp_0837	1062588	lp_0837	hypothetical protein	NC_004567.2
lp_0838	1061866	lp_0838	membrane protein	NC_004567.2
lp_0840	1061873	lp_0840	multi drug transporter, major facilitator superfamily (MFS), EmrB/QacA subfamily	NC_004567.2
lp_0841	1064028	ppx2	exopolyphosphatase	NC_004567.2
lp_0842	1061875	ppk	polyphosphate kinase	NC_004567.2
lp_0843	1061835	ppx3	exopolyphosphatase	NC_004567.2
lp_0844	1062619	licD	lipooligosaccharide cholinephosphotransferase	NC_004567.2
lp_0845	1061992	lp_0845	MarR family transcriptional regulator	NC_004567.2
lp_0846	1062604	lp_0846	hypothetical protein	NC_004567.2
lp_0848	1062613	lp_0848	purine transport protein	NC_004567.2
lp_0849	1061989	pox1	pyruvate oxidase	NC_004567.2
lp_0850	1062600	ribC1	bifunctional protein: riboflavin kinase; FMN adenylyltransferase	NC_004567.2
lp_0852	1062614	pox2	pyruvate oxidase	NC_004567.2
lp_0853	1061862	pepR1	prolyl aminopeptidase	NC_004567.2
lp_0854	1061908	birA2	biotin-[acetyl-CoA-carboxylase] ligase and biotin operon repressor	NC_004567.2
lp_0856	1062684	lp_0856	acyltransferase	NC_004567.2
lp_0857	1061984	pepX	Xaa-Pro dipeptidyl-peptidase	NC_004567.2
lp_0858	1061812	lp_0858	redox protein, regulator of disulfide bond formation	NC_004567.2
lp_0860	1061880	lp_0860	transposase, fragment	NC_004567.2
lp_0861	1061828	bcaP	branched-chain amino acid permease	NC_004567.2
lp_0862	1061851	lp_0862	hypothetical protein	NC_004567.2
lp_0863	1064132	pdxK	pyridoxine kinase	NC_004567.2
lp_0864	1061808	lp_0864	phosphohydrolase	NC_004567.2
lp_0865	1062672	lp_0865	hypothetical protein	NC_004567.2
lp_0866	1061506	gmk2	guanylate kinase	NC_004567.2
lp_0868	1062976	lp_0868	metal uptake regulator	NC_004567.2
lp_0869	1061954	lp_0869	extracellular protein, Ser/Thr-rich	NC_004567.2
lp_0871	1062687	lp_0871	membrane protein	NC_004567.2
lp_0872	1062260	gph1	phosphohydrolase	NC_004567.2
lp_0874	1061514	lp_0874	bifunctional protein: aminotransferase (pyridoxal-phosphate-dependent) ; 2-hydroxyacid dehydrogenase	NC_004567.2
lp_0875	1061868	lp_0875	hypothetical protein	NC_004567.2
lp_0878	1061981	glnQ2	glutamine ABC transporter ATP-binding protein	NC_004567.2
lp_0881	1061150	glnH1	glutamine ABC transporter, substrate binding protein	NC_004567.2
lp_0882	1062392	glnM	glutamine ABC transporter, permease protein	NC_004567.2
lp_0883	1062595	glnP1	glutamine ABC transporter, permease protein	NC_004567.2
lp_0884	1064192	pts11A	PTS system transporter subunit IIA	NC_004567.2
lp_0885	1061195	bglG1	transcription antiterminator, BlgB family	NC_004567.2
lp_0886	1062564	pts11BC	PTS system, beta-glucosides-specific EIIBC component	NC_004567.2
lp_0887	1062122	lp_0887	PTS-related protein	NC_004567.2
lp_0888	1064189	lp_0888	threonine transporter, APC family	NC_004567.2
lp_0889	1061199	lp_0889	MarR family transcriptional regulator	NC_004567.2
lp_0891	1062626	lp_0891	anion exporter, TauE/SafE family	NC_004567.2
lp_0892	1061206	lp_0892	MarR family transcriptional regulator	NC_004567.2
lp_0893	1062627	lp_0893	multidrug transport protein, major facilitator superfamily (MFS)	NC_004567.2
lp_0894	1062985	lp_0894	anion exporter, TauE/SafE family	NC_004567.2
lp_0895	1062810	lp_0895	TetR family transcriptional regulator	NC_004567.2
lp_0896	1062774	lp_0896	GTPase, HflX subfamily	NC_004567.2
lp_0897	1062521	lp_0897	phosphohydrolase	NC_004567.2
lp_0898	1061561	smr	cation transporter, small multidrug resistance (SMR) family	NC_004567.2
lp_0899	1062589	lp_0899	membrane protein	NC_004567.2
lp_0900	1061860	pgm3	phosphoglycerate mutase family protein	NC_004567.2
lp_0901	1063142	pgm4	phosphoglycerate mutase family protein	NC_004567.2
lp_0902	1062229	napA2	Na(+)/H(+) antiporter	NC_004567.2
lp_0903	1061741	lp_0903	phosphohydrolase	NC_004567.2
lp_0904	1061975	bglG2	transcription antiterminator, BglB family	NC_004567.2
lp_0905	1061930	pts12BCA	PTS system, beta-glucosides-specific EIIBCA component	NC_004567.2
lp_0906	1062543	pbg2	6-phospho-beta-glucosidase	NC_004567.2
lp_0907	1061974	lp_0907	membrane protein	NC_004567.2
lp_0910	1061473	lp_0910	DNA helicase	NC_004567.2
lp_0911	1061912	ISP2_2	transposase	NC_004567.2
lp_0912	1061968	lp_0912	enoyl-[acyl-carrier protein] reductase (NADH)	NC_004567.2
lp_0913	1062106	coaA	pantothenate kinase	NC_004567.2
lp_0914	1061959	guaA	GMP synthase	NC_004567.2
lp_0915	1061970	lp_0915	phage protein	NC_004567.2
lp_0917	1061925	lp_0917	phage Cro/CI family transcriptional regulator	NC_004567.2
lp_0918	1061965	lp_0918	superfamily I DNA/RNA helicase	NC_004567.2
lp_0919	1061956	lp_0919	membrane-bound protease, CAAX family	NC_004567.2
lp_0921	1061955	lp_0921	MarR family transcriptional regulator	NC_004567.2
lp_0922	1062075	lp_0922	carbohydrate (prephenate-like) transport protein, major facilitator superfamily (MFS)	NC_004567.2
lp_0923	1061961	lp_0923	cell surface protein precursor, LPXTG-motif cell wall anchor	NC_004567.2
lp_0924	1061872	lp_0924	extracellular protein, MORN repeat family	NC_004567.2
lp_0925	1061821	lp_0925	acyltransferase	NC_004567.2
lp_0926	1061953	lp_0926	membrane protein	NC_004567.2
lp_0927	1061923	lp_0927	membrane protein	NC_004567.2
lp_0928	1064033	lp_0928	hypothetical protein	NC_004567.2
lp_0929	1061895	asp1	alkaline shock protein	NC_004567.2
lp_0930	1064021	asp2	alkaline shock protein	NC_004567.2
lp_0931	1064032	lp_0931	fumarylacetoacetate hydrolase family protein	NC_004567.2
lp_0932	1064037	lp_0932	extracellular lipoprotein precursor	NC_004567.2
lp_0934	1064029	lp_0934	PTS system transporter subunit IIA	NC_004567.2
lp_0935	1064027	lp_0935	hypothetical protein	NC_004567.2
lp_0937	1063999	pepN	membrane alanine aminopeptidase (aminopeptidase N)	NC_004567.2
lp_0938	1064000	hsdR	type I restriction-modification system,restriction subunit	NC_004567.2
lp_0939	1064004	hsdM	type I restriction-modification system,methylation subunit	NC_004567.2
lp_0940	1063987	hsdS1	type I restriction-modification system,specificity subunit	NC_004567.2
lp_0941	1063980	lp_0941	phage integrase	NC_004567.2
lp_0942	1063991	hsdS2	type I restriction-modification system,specificity subunit (fragment)	NC_004567.2
lp_0943	1063994	hsdS3	type I restriction-modification system,specificity subunit (fragment)	NC_004567.2
lp_0945	1063972	lp_0945	histidine phosphatase superfamily protein	NC_004567.2
lp_0946	1063978	lp_0946	mucus-binding protein, LPXTG-motif cell wall anchor	NC_004567.2
lp_0947	1063988	lp_0947	hypothetical protein	NC_004567.2
lp_0948	1063964	lp_0948	hypothetical protein	NC_004567.2
lp_0949	1063973	lp_0949	Cro/CI family transcriptional regulator	NC_004567.2
lp_0950	1063959	lp_0950	Cro/CI family transcriptional regulator	NC_004567.2
lp_0951	1063953	lp_0951	LysR family transcriptional regulator	NC_004567.2
lp_0952	1063965	lp_0952	fumarate reductase, flavoprotein subunit	NC_004567.2
lp_0954	1063933	lp_0954	MarR family transcriptional regulator	NC_004567.2
lp_0955	1063954	azoR2	FMN-dependent NADH-azoreductase	NC_004567.2
lp_0956	1063894	asnS1	asparagine-tRNA synthetase	NC_004567.2
lp_0957	1063901	asnA	aspartate-ammonia ligase	NC_004567.2
lp_0959	1063855	pepD3	dipeptidase	NC_004567.2
lp_0960	1063860	lp_0960	hypothetical protein	NC_004567.2
lp_0960a	11933292	lp_0960a	hypothetical protein	NC_004567.2
lp_0961	1063859	lp_0961	transposase, fragment	NC_004567.2
lp_0962	1063838	recQ1	ATP-dependent DNA helicase RecQ	NC_004567.2
lp_0963	1063835	rluE	ribosomal large subunit pseudouridine synthase	NC_004567.2
lp_0965	1063827	lp_0965	ArsR family transcriptional regulator	NC_004567.2
lp_0966	1063822	lp_0966	NADPH-dependent FMN reductase	NC_004567.2
lp_0967	1063843	lp_0967	hypothetical protein	NC_004567.2
lp_0968	1063840	lp_0968	membrane protein	NC_004567.2
lp_0969	1063789	lp_0969	membrane protein	NC_004567.2
lp_0970	1063832	lp_0970	GNAT family acetyltransferase	NC_004567.2
lp_0971	1063831	lp_0971	phosphoglycerate mutase family protein	NC_004567.2
lp_0972	1063697	lp_0972	bacteriocin immunity protein	NC_004567.2
lp_0973	1063734	lp_0973	esterase (short chain)	NC_004567.2
lp_0975	1063736	xylP2	carbohydrate (isoprimoverose-like)/proton symporter, GPH family	NC_004567.2
lp_0977	1063760	murE1	UDP-N-acetylmuramoylalanyl-D-glutamate--2,6-diaminopimelate ligase	NC_004567.2
lp_0979	1063655	thrA1	aspartate kinase	NC_004567.2
lp_0980	1063731	asnB1	asparagine synthase	NC_004567.2
lp_0981	1063718	brnE	branched-chain amino acid transport protein	NC_004567.2
lp_0982	1063671	brnF	branched-chain amino acid transport protein	NC_004567.2
lp_0984	1063651	lp_0984	hypothetical protein	NC_004567.2
lp_0988	1063652	lp_0988	extracellular lipoprotein precursor, Asp-rich	NC_004567.2
lp_0989	1063654	lp_0989	membrane protein	NC_004567.2
lp_0990	1063650	lp_0990	hypothetical protein	NC_004567.2
lp_0991	1063640	lp_0991	multidrug transport protein, major facilitator superfamily (MFS)	NC_004567.2
lp_0992	1063642	lp_0992	MerR family transcriptional regulator	NC_004567.2
lp_0995	1063636	lp_0995	hypothetical protein	NC_004567.2
lp_0996	1063621	lp_0996	metal-dependent regulator	NC_004567.2
lp_0997	1063635	cspC	cold shock protein CspC	NC_004567.2
lp_0998	1063631	lp_0998	membrane protein	NC_004567.2
lp_0999	1063610	lp_0999	membrane protein	NC_004567.2
lp_1000	1063613	lp_1000	transcriptional attenuator, cell envelope-related, LytR family	NC_004567.2
lp_1001	1063612	lp_1001	phosphatase, PAP2 family	NC_004567.2
lp_1002	1063602	lp_1002	lipase/esterase	NC_004567.2
lp_1003	1063601	lp_1003	GNAT family acetyltransferase	NC_004567.2
lp_1004	1063604	lp_1004	Rrf2 family transcriptional regulator	NC_004567.2
lp_1005	1063603	als	acetolactate synthase	NC_004567.2
lp_1008	1063549	lysP	lysine transport protein	NC_004567.2
lp_1010	1063548	dacB	serine-type D-Ala-D-Ala carboxypeptidase	NC_004567.2
lp_1011	1063542	dgk1	deoxyadenosine kinase / deoxyguanosine kinase	NC_004567.2
lp_1012	1063430	serS2	serine-tRNA synthetase	NC_004567.2
lp_1018	1062856	ctsR	transcription repressor of class III stress genes	NC_004567.2
lp_1019	1063011	clpC	ATP-dependent Clp protease, ATP-binding subunit ClpC	NC_004567.2
lp_1020	1062943	lp_1020	TetR family transcriptional regulator	NC_004567.2
lp_1021	1062809	rpoB	DNA-directed RNA polymerase subunit beta	NC_004567.2
lp_1022	1062844	rpoC	DNA-directed RNA polymerase subunit beta'	NC_004567.2
lp_1023	1062944	lp_1023	type 4 prepilin-like proteins leader peptide processing enzyme	NC_004567.2
lp_1025	1062769	rpsL	30S ribosomal protein S12	NC_004567.2
lp_1026	1062792	rpsG	30S ribosomal protein S7	NC_004567.2
lp_1027	1062860	fusA2	elongation factor G	NC_004567.2
lp_1032	1062667	rpsJ	30S ribosomal protein S10	NC_004567.2
lp_1033	1062703	rplC	50S ribosomal protein L3	NC_004567.2
lp_1034	1062816	rplD	50S ribosomal protein L4	NC_004567.2
lp_1035	1062656	rplW	50S ribosomal protein L23	NC_004567.2
lp_1036	1062631	rplB	50S ribosomal protein L2	NC_004567.2
lp_1038	1062768	rpsS	30S ribosomal protein S19	NC_004567.2
lp_1039	1061107	rplV	50S ribosomal protein L22	NC_004567.2
lp_1040	1063523	rpsC	30S ribosomal protein S3	NC_004567.2
lp_1041	1063522	rplP	50S ribosomal protein L16	NC_004567.2
lp_1043	1063521	rpmC	50S ribosomal protein L29	NC_004567.2
lp_1044	1063517	rpsQ	30S ribosomal protein S17	NC_004567.2
lp_1045	1063512	rplN	50S ribosomal protein L14	NC_004567.2
lp_1046	1063510	rplX	50S ribosomal protein L24	NC_004567.2
lp_1047	1063508	rplE	50S ribosomal protein L5	NC_004567.2
lp_1048	1063505	rpsN	30S ribosomal protein S14	NC_004567.2
lp_1050	1063499	rpsH	30S ribosomal protein S8	NC_004567.2
lp_1051	1063498	rplF	50S ribosomal protein L6	NC_004567.2
lp_1052	1063497	rplR	50S ribosomal protein L18	NC_004567.2
lp_1053	1063488	rpsE	30S ribosomal protein S5	NC_004567.2
lp_1054	1063487	rpmD	50S ribosomal protein L30	NC_004567.2
lp_1055	1063485	rplO	50S ribosomal protein L15	NC_004567.2
lp_1056	1063478	secY	preprotein translocase subunit SecY	NC_004567.2
lp_1058	1063477	adk	adenylate kinase	NC_004567.2
lp_1059	1063476	infA	translation initiation factor IF-1	NC_004567.2
lp_1059a	1063474	rpmJ	50S ribosomal protein L36	NC_004567.2
lp_1060	1063467	rpsM	30S ribosomal protein S13	NC_004567.2
lp_1061	1063464	rpsK	30S ribosomal protein S11	NC_004567.2
lp_1062	1063463	rpoA	DNA-directed RNA polymerase subunit alpha	NC_004567.2
lp_1063	1063456	rplQ	50S ribosomal protein L17	NC_004567.2
lp_1066	1063454	hepB1	heptaprenyl diphosphate synthase component II	NC_004567.2
lp_1067	1063445	hepA	heptaprenyl diphosphate synthase component I	NC_004567.2
lp_1068	1063442	lp_1068	extracellular protein	NC_004567.2
lp_1069	1063441	ndh2	NADH dehydrogenase, membrane-anchored	NC_004567.2
lp_1070	1063433	lp_1070	lipoprotein precursor, FMN-binding protein	NC_004567.2
lp_1072	1063429	apbE1	thiamin biosynthesis lipoprotein ApbE	NC_004567.2
lp_1073	1063428	lp_1073	ABC transporter ATP-binding protein	NC_004567.2
lp_1074	1063425	lp_1074	ABC transporter ATP-binding protein	NC_004567.2
lp_1075	1063416	lp_1075	ABC transporter permease	NC_004567.2
lp_1076	1063415	truA	tRNA pseudouridine synthase A	NC_004567.2
lp_1077	1063414	rplM	50S ribosomal protein L13	NC_004567.2
lp_1078	1063406	rpsI	30S ribosomal protein S9	NC_004567.2
lp_1079	1063405	lp_1079	fatty acid-binding protein, DegV family	NC_004567.2
lp_1081	1063404	lp_1081	hypothetical protein	NC_004567.2
lp_1082	1063397	lp_1082	malate / lactate dehydrogenase	NC_004567.2
lp_1083	1063395	tkt2	transketolase	NC_004567.2
lp_1084	1063391	aroD1	shikimate 5-dehydrogenase	NC_004567.2
lp_1085	1063382	aroA	phospho-2-dehydro-3-deoxyheptonate aldolase / chorismate mutase	NC_004567.2
lp_1086	1063379	aroB	3-dehydroquinate synthase	NC_004567.2
lp_1087	1063378	ttdP	tartrate transport protein	NC_004567.2
lp_1088	1063369	lp_1088	hypothetical protein	NC_004567.2
lp_1089	1063368	ttdB	L(+)-tartrate dehydratase, subunit B	NC_004567.2
lp_1090	1063367	ttdA	L(+)-tartrate dehydratase, subunit A	NC_004567.2
lp_1092	1063361	ttdR	transcription regulator tartrate operon, AraC family	NC_004567.2
lp_1093	1063360	citG	2-(5''-triphosphoribosyl)-3'-dephosphocoenzyme-A synthase	NC_004567.2
lp_1095	1063356	mtsC	manganese ABC transporter, ATP-binding protein	NC_004567.2
lp_1096	1063353	mtsB	manganese ABC transporter, permease protein	NC_004567.2
lp_1097	1063345	mtsA	manganese/zinc ABC transporter, substrate binding protein	NC_004567.2
lp_1098	1063344	lp_1098	hypothetical protein	NC_004567.2
lp_1101	1063343	ldhL2	L-lactate dehydrogenase	NC_004567.2
lp_1102	1063335	citP	citrate transport protein	NC_004567.2
lp_1103	1063333	citR	citrate lyase regulator, SorC family	NC_004567.2
lp_1105	1063331	mae	malic enzyme, NAD-dependent	NC_004567.2
lp_1106	1063323	citC	[citrate (pro-3S)-lyase] ligase	NC_004567.2
lp_1107	1063320	citD	citrate lyase, gamma chain, acyl carrier protein	NC_004567.2
lp_1108	1063316	citE	citrate lyase, beta chain	NC_004567.2
lp_1109	1063312	citF	citrate lyase, alpha chain	NC_004567.2
lp_1112	1063306	fum	fumarate hydratase	NC_004567.2
lp_1113	1063304	lp_1113	fumarate reductase flavoprotein subunit	NC_004567.2
lp_1114	1063302	citX	apo-citrate lyase phosphoribosyl-dephospho-CoA transferase	NC_004567.2
lp_1115	1063295	mleR2	malolactic regulator, LysR family	NC_004567.2
lp_1116	1063294	mleR1	malolactic regulator, LysR family	NC_004567.2
lp_1118	1063292	mleS	malolactic protein	NC_004567.2
lp_1119	1063291	mleP2	malate transport protein	NC_004567.2
lp_1120	1063286	lp_1120	amino acid transport protein	NC_004567.2
lp_1121	1063285	lp_1121	membrane protein	NC_004567.2
lp_1123	11933293	lp_1123	hypothetical protein	NC_004567.2
lp_1124	1063284	lp_1124	cell surface hydrolase, LPXTG-motif cell wall anchor	NC_004567.2
lp_1125	1063277	cydA	cytochrome D ubiquinol oxidase, subunit I	NC_004567.2
lp_1126	1063276	cydB	cytochrome D ubiquinol oxidase subunit II	NC_004567.2
lp_1128	1063275	cydC	cytochrome D ABC transporter, ATP-binding and permease protein	NC_004567.2
lp_1129	1063269	cydD	cytochrome D ABC transporter, ATP-binding and permease protein	NC_004567.2
lp_1134	1063266	hepB2	heptaprenyl diphosphate synthase component II	NC_004567.2
lp_1135	1063257	lp_1135	1,4-dihydroxy-2-naphthoate octaprenyltransferase	NC_004567.2
lp_1136	1063255	lp_1136	oxidoreductase, NAD(P)-dependent	NC_004567.2
lp_1138	1063254	acm1	cell wall hydrolase/muramidase	NC_004567.2
lp_1139	1063247	xpt	xanthine phosphoribosyltransferase	NC_004567.2
lp_1140	1063246	lp_1140	membrane protein	NC_004567.2
lp_1141	1063245	purK2	phosphoribosylaminoimidazole carboxylase,ATPase subunit	NC_004567.2
lp_1144	1063243	pcrA	ATP-dependent DNA helicase PcrA	NC_004567.2
lp_1145	1063237	ligA	DNA ligase	NC_004567.2
lp_1146	1063236	lp_1146	lipoprotein, pheromone precursor	NC_004567.2
lp_1147	1063229	gatC	aspartyl/glutamyl-tRNA amidotransferase subunit C	NC_004567.2
lp_1148	1063235	gatA	aspartyl/glutamyl-tRNA amidotransferase subunit A	NC_004567.2
lp_1149	1063228	gatB	aspartyl/glutamyl-tRNA amidotransferase subunit B	NC_004567.2
lp_1150	1063227	lp_1150	diacylglycerol kinase family protein	NC_004567.2
lp_1151	1063225	rumA	23S rRNA methyltransferase, TrmA family	NC_004567.2
lp_1153	1063220	lp_1153	TetR family transcriptional regulator	NC_004567.2
lp_1154	1063219	lp_1154	cation transporting P-type ATPase	NC_004567.2
lp_1155	1063218	pts13C	PTS system, cellobiose-specific EIIC component	NC_004567.2
lp_1156	1063212	lp_1156	cell surface hydrolase	NC_004567.2
lp_1157	1063211	lp_1157	RpiR family transcriptional regulator	NC_004567.2
lp_1158	1063210	lys	lysozyme	NC_004567.2
lp_1159	1063204	lp_1159	extracellular protein, membrane-bound	NC_004567.2
lp_1160	1063203	cspP	cold shock protein CspP	NC_004567.2
lp_1161	1063202	lp_1161	oxidoreductase, NAD-dependent	NC_004567.2
lp_1162	1063196	rhe2	ATP-dependent RNA helicase	NC_004567.2
lp_1163	1063189	lp_1163	nucleotide-binding protein, universal stress protein UspA family	NC_004567.2
lp_1164	1063188	pts14C	PTS system, cellobiose-specific EIIC component	NC_004567.2
lp_1165	1063187	lp_1165	cell surface hydrolase	NC_004567.2
lp_1165a	11933295	lp_1165a	hypothetical protein	NC_004567.2
lp_1166	1063181	lp_1166	hypothetical protein	NC_004567.2
lp_1168	1063180	lp_1168	hypothetical protein	NC_004567.2
lp_1169	1063179	gdh	glutamate dehydrogenase	NC_004567.2
lp_1171	1063173	pbpX1	serine-type D-Ala-D-Ala carboxypeptidase	NC_004567.2
lp_1173	1063172	lp_1173	UDP-N-acetylglucosamine 2-epimerase	NC_004567.2
lp_1174	1063171	lp_1174	ribonuclease BN family protein	NC_004567.2
lp_1175	1063169	glpF4	glycerol uptake facilitator protein	NC_004567.2
lp_1176	1063164	glf1	UDP-galactopyranose mutase	NC_004567.2
lp_1177	1063163	cps1A	polysaccharide biosynthesis protein	NC_004567.2
lp_1178	1063162	cps1B	glycosyltransferase, family 1 (GT1)	NC_004567.2
lp_1179	1063159	cps1C	oligosaccharide transporter (flippase)	NC_004567.2
lp_1180	1063158	cps1D	glycosyltransferase	NC_004567.2
lp_1181	1063157	cps1E	acyltransferase/acetyltransferase	NC_004567.2
lp_1182	1063154	cps1F	polysaccharide biosynthesis protein, chain length regulator	NC_004567.2
lp_1183	1063150	cps1G	glycosyltransferase, family 1 (GT1)	NC_004567.2
lp_1184	1063147	cps1H	glycosyltransferase (rhamnosyltransferase),family 2 (GT2)	NC_004567.2
lp_1185	1063148	cps1I	polysaccharide polymerase	NC_004567.2
lp_1186	1063140	rfbA	glucose-1-phosphate thymidylyltransferase	NC_004567.2
lp_1187	1063139	lp_1187	glycosylhydrolase	NC_004567.2
lp_1188	1063137	rfbC	dTDP-4-dehydrorhamnose 3,5-epimerase	NC_004567.2
lp_1189	1063131	rfbB	dTDP-glucose 4,6-dehydratase	NC_004567.2
lp_1190	1063130	rfbD	dTDP-4-dehydrorhamnose reductase	NC_004567.2
lp_1191	1063129	lp_1191	transposase, fragment	NC_004567.2
lp_1192	1063122	lp_1192	transposase, fragment	NC_004567.2
lp_1193	1063121	lp_1193	transposase, fragment	NC_004567.2
lp_1194	1063120	lp_1194	transposase, fragment	NC_004567.2
lp_1195	1063118	lp_1195	transposase, fragment	NC_004567.2
lp_1196	1063114	lp_1196	integrase/recombinase	NC_004567.2
lp_1197	1063113	cps2A	polysaccharide biosynthesis protein, chain length regulator	NC_004567.2
lp_1198	1063111	cps2B	polysaccharide biosynthesis protein,regulator	NC_004567.2
lp_1199	1063109	cps2C	polysaccharide biosynthesis protein,phosphotyrosine-protein phosphatase	NC_004567.2
lp_1200	1063104	cps2D	UDP N-acetyl glucosamine 4-epimerase, NAD dependent	NC_004567.2
lp_1201	1063103	cps2E	priming glycosyltransferase, polyprenyl glycosylphosphotransferase	NC_004567.2
lp_1202	1063102	cps2F	glycosyltransferase, family 1 (GT1)	NC_004567.2
lp_1203	1063100	cps2G	polysaccharide biosynthesis protein	NC_004567.2
lp_1204	1063095	cps2H	polysaccharide polymerase	NC_004567.2
lp_1205	1063094	cps2I	oligosaccharide transporter (flippase)	NC_004567.2
lp_1206	1063093	cps2J	glycosyltransferase, family 1 (GT1)	NC_004567.2
lp_1207	1063090	cps2K	polysaccharide biosynthesis protein	NC_004567.2
lp_1210	1063084	lp_1210	hypothetical protein	NC_004567.2
lp_1211	1063083	lp_1211	hypothetical protein	NC_004567.2
lp_1213	1063076	lp_1213	transposase, fragment	NC_004567.2
lp_1214	1063075	lp_1214	transposase, fragment	NC_004567.2
lp_1215	1063074	cps3A	glycosyltransferase, family 2 (GT2)	NC_004567.2
lp_1216	1063068	cps3B	glycosyltransferase, family 2 (GT2)	NC_004567.2
lp_1219	1063067	glf2	UDP-galactopyranose mutase	NC_004567.2
lp_1220	1063066	cps3D	polysaccharide biosynthesis protein	NC_004567.2
lp_1221	1063064	cps3E	polysaccharide biosynthesis protein	NC_004567.2
lp_1225	1063056	cps3H	polysaccharide biosynthesis protein	NC_004567.2
lp_1226	1063054	cps3I	O-acetyltransferase	NC_004567.2
lp_1227	1063049	cps3J	glycosyltransferase	NC_004567.2
lp_1228	1063048	lp_1228	AraC family transcriptional regulator	NC_004567.2
lp_1229	1063047	msa	mannose-specific adhesin, LPXTG-motif cell wall anchor	NC_004567.2
lp_1230	1063040	lp_1230	MarR family transcriptional regulator	NC_004567.2
lp_1231	1063039	lp_1231	oligosaccharide transporter (flippase)	NC_004567.2
lp_1233	1063038	lp_1233	priming glycosyltransferase,undecaprenyl-phosphate beta-glucosephosphotransferase	NC_004567.2
lp_1234	1063036	lp_1234	hypothetical protein	NC_004567.2
lp_1235	1063031	lp_1235	hypothetical protein	NC_004567.2
lp_1236	1063030	lp_1236	hypothetical protein	NC_004567.2
lp_1237	1063029	lp_1237	hypothetical protein	NC_004567.2
lp_1238	1063023	lp_1238	hypothetical protein	NC_004567.2
lp_1239	1063022	lp_1239	hypothetical protein	NC_004567.2
lp_1240	1063021	recX	regulatory protein recX	NC_004567.2
lp_1241	1063015	lp_1241	hypothetical protein	NC_004567.2
lp_1242	1063014	lp_1242	extracellular protein, NlpC/P60 family,gamma-D-glutamate-meso-diaminopimelate muropeptidase	NC_004567.2
lp_1243	1063013	lp_1243	Cro/CI family transcriptional regulator	NC_004567.2
lp_1244	1062993	lp_1244	hypothetical protein	NC_004567.2
lp_1245	1062989	hicD2	L-2-hydroxyisocaproate dehydrogenase	NC_004567.2
lp_1247	1062986	lp_1247	transport protein	NC_004567.2
lp_1248	1062979	tagD2	glycerol-3-phosphate cytidylyltransferase	NC_004567.2
lp_1249	1062978	gntP	gluconate transport protein	NC_004567.2
lp_1250	1062977	gntK	gluconokinase	NC_004567.2
lp_1251	1062968	lp_1251	6-phosphogluconate dehydrogenase	NC_004567.2
lp_1253	1062967	gshR2	glutathione reductase	NC_004567.2
lp_1255	1062966	prfC	peptide chain release factor 3	NC_004567.2
lp_1256	1062964	lp_1256	extracellular protein	NC_004567.2
lp_1257	1062957	lp_1257	hypothetical protein	NC_004567.2
lp_1258	1062958	lp_1258	LysR family transcriptional regulator	NC_004567.2
lp_1259	1062956	lp_1259	anion exporter, TauE/SafE family	NC_004567.2
lp_1260	1062949	lp_1260	membrane protein	NC_004567.2
lp_1261	1062948	oppA	oligopeptide ABC transporter substrate binding protein	NC_004567.2
lp_1262	1062947	oppB	oligopeptide ABC transporter permease	NC_004567.2
lp_1263	1062936	oppC	oligopeptide ABC transporter permease	NC_004567.2
lp_1264	1062935	oppD	oligopeptide ABC transporter ATP-binding protein	NC_004567.2
lp_1265	1062934	oppF	oligopeptide ABC transporter ATP-binding protein	NC_004567.2
lp_1267	1062924	lp_1267	MarR family transcriptional regulator	NC_004567.2
lp_1268	1062923	lp_1268	integrase/recombinase	NC_004567.2
lp_1269	1062922	clpE	ATP-dependent Clp protease, ATP-binding subunit ClpE	NC_004567.2
lp_1273	1062916	ptsH	phosphocarrier protein Hpr	NC_004567.2
lp_1274	1062915	ptsI	phosphoenolpyruvate-protein phosphotransferase	NC_004567.2
lp_1275	1062914	lp_1275	1,2-diacylglycerol 3-glucosyltransferase	NC_004567.2
lp_1276	1062905	lp_1276	glucosyl-diacylglycerol 6-beta-glucosyltransferase	NC_004567.2
lp_1277	1062904	lp_1277	membrane protein	NC_004567.2
lp_1278	1062903	dacA2	serine-type D-Ala-D-Ala carboxypeptidase	NC_004567.2
lp_1280	1062896	araT1	aromatic amino acid specific aminotransferase	NC_004567.2
lp_1281	1062895	lp_1281	hypothetical protein	NC_004567.2
lp_1283	1062893	lp_1283	membrane sulfatase, alkaline phosphatase superfamily protein	NC_004567.2
lp_1289	1062790	lp_1289	purine/pyrimidine phosphoribosyltransferase	NC_004567.2
lp_1290	1062789	lp_1290	purine/pyrimidine permease	NC_004567.2
lp_1291	1062788	lp_1291	hypothetical protein	NC_004567.2
lp_1292	1062779	lp_1292	GNAT family acetyltransferase	NC_004567.2
lp_1293	1062778	lp_1293	metallo-phosphoesterase	NC_004567.2
lp_1295	1062777	mntH2	manganese transport protein MntH, Nramp superfamily	NC_004567.2
lp_1296	1062775	hemH	ferrochelatase	NC_004567.2
lp_1297	1062767	lp_1297	S-methylmethionine transport protein	NC_004567.2
lp_1298	1062765	metH	homocysteine S-methyltransferase (cobalamin-dependent)	NC_004567.2
lp_1299	1062764	tagE1	poly(glycerol-phosphate) alpha-glucosyltransferase	NC_004567.2
lp_1300	1062757	lp_1300	membrane protein	NC_004567.2
lp_1301	1062756	metK	methionine adenosyltransferase	NC_004567.2
lp_1302	1062755	lp_1302	methionine transport protein	NC_004567.2
lp_1303a	1062753	lp_1303a	hypothetical protein	NC_004567.2
lp_1310	1062751	lp_1310	glycosyl transferase, group I	NC_004567.2
lp_1311	1062748	tagE2	poly(glycerol-phosphate) alpha-glucosyltransferase	NC_004567.2
lp_1312	1062747	tagE3	poly(glycerol-phosphate) alpha-glucosyltransferase	NC_004567.2
lp_1313	1062744	lp_1313	hypothetical protein	NC_004567.2
lp_1314	1062739	lp_1314	methyltransferase, SAM-dependent	NC_004567.2
lp_1315	1062738	lp_1315	membrane-associated phospholipid phosphatase	NC_004567.2
lp_1316	1062737	leuS	leucine-tRNA synthetase	NC_004567.2
lp_1317	1062730	lp_1317	polysaccharide export protein	NC_004567.2
lp_1319	1062736	rsuA	ribosomal small subunit pseudouridine synthase A	NC_004567.2
lp_1320	1062729	lp_1320	sugar kinase	NC_004567.2
lp_1321	1062728	pepV	Xaa-His dipeptidase	NC_004567.2
lp_1322	1062722	lp_1322	nucleotide-binding protein, universal stress protein UspA family	NC_004567.2
lp_1324	1062721	ugpC	glycerol-3-phosphate ABC transporter ATP-binding protein	NC_004567.2
lp_1325	1062720	ugpA	glycerol-3-phosphate ABC transporter permease	NC_004567.2
lp_1326	1062718	ugpE	glycerol-3-phosphate ABC transporter permease	NC_004567.2
lp_1327	1062714	ugpB	glycerol-3-phosphate ABC transporter, substrate binding protein	NC_004567.2
lp_1328	1062713	glpQ1	glycerophosphodiester phosphodiesterase	NC_004567.2
lp_1329	1062712	dgk2	deoxynucleoside kinase	NC_004567.2
lp_1330	1062706	mscL	large conductance mechanosensitive channel	NC_004567.2
lp_1332	1062705	lp_1332	membrane protein	NC_004567.2
lp_1333	1062704	lp_1333	hypothetical protein	NC_004567.2
lp_1334	1062701	lp_1334	ABC transporter permease	NC_004567.2
lp_1335	1062695	lp_1335	ABC transporter ATP-binding protein	NC_004567.2
lp_1336	1062694	lp_1336	bifunctional protein: ABC transporter ATP-binding protein; transcription regulator, LytR family	NC_004567.2
lp_1339	1062693	mrsA1	protein-methionine-sulfoxide reductase	NC_004567.2
lp_1341	1062685	lp_1341	MerR family transcriptional regulator	NC_004567.2
lp_1342	1062683	lp_1342	short-chain dehydrogenase/oxidoreductase,NAD(P)-dependent	NC_004567.2
lp_1343	1062682	lp_1343	transport protein, EamA family	NC_004567.2
lp_1346	1062676	asd1	aspartate-semialdehyde dehydrogenase	NC_004567.2
lp_1347	1062675	lp_1347	hypothetical protein	NC_004567.2
lp_1348	1062674	lp_1348	hypothetical protein	NC_004567.2
lp_1350	1062671	lp_1350	NADH:flavin oxidoreductase	NC_004567.2
lp_1351	1062665	lp_1351	thioredoxin-fold protein, DsbA family,FrnE-like subfamily	NC_004567.2
lp_1352	1062664	lp_1352	MarR family transcriptional regulator	NC_004567.2
lp_1353	1062663	lp_1353	hydrolase, HAD superfamily, Cof family	NC_004567.2
lp_1354	1062661	lp_1354	hypothetical protein	NC_004567.2
lp_1354a	1062654	pltA	peptide pheromone precursor	NC_004567.2
lp_1355	1062653	pltK	two-component system histidine protein kinase; sensor protein	NC_004567.2
lp_1356	1062652	pltR	two-component system response regulator	NC_004567.2
lp_1357	1062644	lp_1357	extracellular protein, membrane-anchored	NC_004567.2
lp_1358	1062643	lp_1358	membrane protein	NC_004567.2
lp_1359	1062642	lp_1359	membrane-bound protease, CAAX family	NC_004567.2
lp_1360	1062635	lp_1360	MarR family transcriptional regulator	NC_004567.2
lp_1362	1062633	lp_1362	hypothetical protein	NC_004567.2
lp_1363	1062632	lp_1363	hypothetical protein	NC_004567.2
lp_1364	1062615	uvrA2	excinuclease ABC subunit A	NC_004567.2
lp_1369	1062581	lp_1369	lipoprotein	NC_004567.2
lp_1370	11933296	lp_1370	hypothetical protein	NC_004567.2
lp_1371	1062580	lp_1371	extracellular protein, membrane-anchored	NC_004567.2
lp_1372	1062578	gtcA1	teichoic acid glycosylation protein	NC_004567.2
lp_1373	1062573	lp_1373	membrane protein	NC_004567.2
lp_1374	1062572	lp_1374	bifunctional protein: homocysteine methyltransferase (cobalamin-dependent); methylenetetrahydrofolate reductase	NC_004567.2
lp_1375	1062571	metE	homocysteine S-methyltransferase (cobalamin-independent)	NC_004567.2
lp_1377	1062568	lp_1377	hypothetical protein	NC_004567.2
lp_1378	1062563	cysD	sulfate adenylyltransferase	NC_004567.2
lp_1379	1062562	cysC	adenylylsulfate kinase	NC_004567.2
lp_1380	1062556	lp_1380	phosphoesterase, DHH family	NC_004567.2
lp_1381	1062555	astA	arylsulfate sulfotransferase	NC_004567.2
lp_1385	1062554	lp_1385	sodium/sulfate symport protein	NC_004567.2
lp_1386	1062548	lp_1386	Na+ driven multidrug efflux protein, MATE family	NC_004567.2
lp_1388	1062546	lp_1388	hypothetical protein	NC_004567.2
lp_1390	1062535	lp_1390	GNAT family acetyltransferase	NC_004567.2
lp_1391	1062530	argS	arginine-tRNA synthetase	NC_004567.2
lp_1392	1062529	lp_1392	hypothetical protein	NC_004567.2
lp_1393	1062528	lp_1393	ABC transporter ATP-binding protein/permease	NC_004567.2
lp_1396	1062520	lp_1396	LuxR family transcriptional regulator	NC_004567.2
lp_1397	1062519	lp_1397	hypothetical protein	NC_004567.2
lp_1398	1062509	pts15A	PTS system, beta-glucosides-specific EIIA component	NC_004567.2
lp_1399	1062505	pts15B	PTS system, beta-glucosides-specific EIIB component	NC_004567.2
lp_1400	1062504	pts15C	PTS system, beta-glucosides-specific EIIC component	NC_004567.2
lp_1401	1062498	pbg3	6-phospho-beta-glucosidase	NC_004567.2
lp_1402	1062497	lp_1402	transport protein, major facilitator subfamily (MFS)	NC_004567.2
lp_1403	1062496	lp_1403	cell surface protein, ErfK family	NC_004567.2
lp_1406	1062490	dltC2	D-alanine-poly(phosphoribitol) ligase, subunit 2	NC_004567.2
lp_1407	1062489	lp_1407	aminotransferase (PLP-dependent) with N-terminal regulator domain, GntR family	NC_004567.2
lp_1409	1062488	lp_1409	amino acid efflux protein	NC_004567.2
lp_1410	1062482	arcT	aminotransferase (PLP-dependent)	NC_004567.2
lp_1411	1062481	argR1	arginine catabolic regulator	NC_004567.2
lp_1412	1062480	lp_1412	hypothetical protein	NC_004567.2
lp_1413	1062475	pbp2A	transpeptidase-transglycosylase (penicillin binding protein 2A)	NC_004567.2
lp_1415	1062474	lp_1415	hypothetical protein	NC_004567.2
lp_1416	1062473	lp_1416	phosphoesterase	NC_004567.2
lp_1417	1062466	lp_1417	membrane protein	NC_004567.2
lp_1418	1062465	lp_1418	metal-dependent phosphohydrolase, HD family	NC_004567.2
lp_1419	1062464	lp_1419	hypothetical protein	NC_004567.2
lp_1420	1062461	lp_1420	carboxyterminal processing proteinase, S41 family, membrane-anchored	NC_004567.2
lp_1422	1062456	lp_1422	LysR family transcriptional regulator	NC_004567.2
lp_1424	1062455	lp_1424	NADPH-dependent FMN reductase family protein	NC_004567.2
lp_1425	1062454	lp_1425	fumarate reductase/succinate dehydrogenase,FAD-binding flavoprotein; NADPH-dependent FMN reductase	NC_004567.2
lp_1426	1062448	lp_1426	hypothetical protein	NC_004567.2
lp_1427	1062447	lp_1427	nucleoside 2-deoxyribosyltransferase	NC_004567.2
lp_1430	1062440	lp_1430	family 2 glycosyltransferase	NC_004567.2
lp_1431	1062439	lp_1431	membrane protein	NC_004567.2
lp_1433	1062431	lp_1433	phosphohydrolase, MutT/NudX family	NC_004567.2
lp_1435	1062430	lp_1435	membrane protein	NC_004567.2
lp_1436	1062429	ribB	riboflavin synthase, alpha chain	NC_004567.2
lp_1437	1062427	ribA	3,4-dihydroxy-2-butanone 4-phosphate synthase /GTP cyclohydrolase II	NC_004567.2
lp_1438	1062420	ribH	riboflavin synthase, beta chain	NC_004567.2
lp_1439	1062419	lp_1439	nucleotidyltransferase superfamily protein	NC_004567.2
lp_1440	1062417	lp_1440	hypothetical protein	NC_004567.2
lp_1442	1062415	lp_1442	Crp/FNR family transcriptional regulator	NC_004567.2
lp_1443	1062407	lp_1443	TetR family transcriptional regulator	NC_004567.2
lp_1445	1062405	npr1	NADH peroxidase	NC_004567.2
lp_1446	1062404	lp_1446	cell surface protein, CscB family	NC_004567.2
lp_1447	1062403	lp_1447	cell surface protein precursor, CscD family,LPXTG-motif cell wall anchor	NC_004567.2
lp_1448	1062396	lp_1448	cell surface protein precursor	NC_004567.2
lp_1449	1062395	lp_1449	cell surface protein, CscB family	NC_004567.2
lp_1450	1062394	lp_1450	cell surface protein, CscB family	NC_004567.2
lp_1452	1062391	prtM1	peptidyl-prolyl isomerase	NC_004567.2
lp_1453	1062388	lp_1453	extracellular protein, membrane-anchored	NC_004567.2
lp_1454	1062385	lp_1454	nucleotide-binding protein, histidine triad family	NC_004567.2
lp_1455	1062383	lp_1455	ABC transporter ATP-binding protein	NC_004567.2
lp_1456	1062381	lp_1456	ABC transporter permease	NC_004567.2
lp_1457	1062379	lp_1457	aminoglycoside 3'-phosphotransferase	NC_004567.2
lp_1458	1062373	trmB	tRNA (m(7)G46) methyltransferase	NC_004567.2
lp_1459	1062371	lp_1459	extracellular protein, membrane-anchored	NC_004567.2
lp_1460	1062370	lp_1460	tRNA binding domain-containing protein	NC_004567.2
lp_1461	1062364	ftsK1	FtsK/SpoIIIE family protein	NC_004567.2
lp_1462	1062363	murC	UDP-N-acetylmuramate-alanine ligase	NC_004567.2
lp_1465	11933297	lp_1465	hypothetical protein	NC_004567.2
lp_1466	1062356	feoB	ferrous iron transport protein B	NC_004567.2
lp_1467	1062355	feoA	ferrous iron transport protein A	NC_004567.2
lp_1468	1062354	sufC	ABC transporter, ATP-binding protein,iron-sulfur cluster assembly ATPase protein SufC	NC_004567.2
lp_1469	1062353	sufD	ABC transporter, iron-sulfur cluster assembly protein SufD	NC_004567.2
lp_1470	1062348	sufS	cysteine desulfurase	NC_004567.2
lp_1471	1062347	sufU	NifU family SUF system FeS assembly protein	NC_004567.2
lp_1472	1062346	sufB	ABC transporter component, iron-sulfur cluster assembly protein SufB, iron regulated	NC_004567.2
lp_1473	1062340	fecB	iron chelatin ABC transporter, substrate binding protein	NC_004567.2
lp_1475	1062339	fecE	iron chelatin ABC transporter, ATP-binding protein	NC_004567.2
lp_1476	1062338	fecD	iron chelatin ABC transporter, permease protein	NC_004567.2
lp_1477	1062336	lp_1477	flavodoxin	NC_004567.2
lp_1478	1062332	moaE	molybdopterin converting factor, large subunit	NC_004567.2
lp_1479	1062331	moaD	molybdopterin converting factor, small subunit	NC_004567.2
lp_1480	1062330	moaA	molybdopterin precursor synthase MoaA	NC_004567.2
lp_1481	1062324	narK	nitrite extrusion protein	NC_004567.2
lp_1482	1062323	lp_1482	FeS assembly SUF system protein	NC_004567.2
lp_1483	1062322	lp_1483	Xre family transcriptional regulator	NC_004567.2
lp_1484	1062316	lp_1484	hypothetical protein	NC_004567.2
lp_1485	1062315	lp_1485	hypothetical protein	NC_004567.2
lp_1486	1062314	lp_1486	hypothetical protein	NC_004567.2
lp_1487	1062307	rrp4	two-component system response regulator, LuxR family	NC_004567.2
lp_1488	1062306	hpk4	two-component system histidine protein kinase; sensor protein	NC_004567.2
lp_1489	1062305	lp_1489	hypothetical protein	NC_004567.2
lp_1490	1062299	lp_1490	hypothetical protein	NC_004567.2
lp_1491	1062298	mobA	molybdopterin-guanine dinucleotide biosynthesis protein MobA	NC_004567.2
lp_1492	1062297	moaC	molybdopterin precursor synthase MoaC	NC_004567.2
lp_1493	1062291	mobB	molybdopterin-guanine dinucleotide biosynthesis protein MobB	NC_004567.2
lp_1494	1062290	moeA	molybdopterin biosynthesis protein MoeA	NC_004567.2
lp_1495	1062281	moaB	molybdopterin biosynthesis protein MoaB	NC_004567.2
lp_1496	1062289	moeB	molybdopterin biosynthesis protein MoeB	NC_004567.2
lp_1497	1062280	narG	nitrate reductase subunit alpha	NC_004567.2
lp_1498	1062279	narH	nitrate reductase subunit beta	NC_004567.2
lp_1499	1062273	narJ	nitrate reductase subunit delta	NC_004567.2
lp_1500	1062272	narI	nitrate reductase subunit gamma	NC_004567.2
lp_1502	1062271	lp_1502	hypothetical protein	NC_004567.2
lp_1503	1062261	lp_1503	hypothetical protein	NC_004567.2
lp_1505	1063380	lp_1505	membrane protein	NC_004567.2
lp_1506	1062158	lp_1506	Cro/CI family transcriptional regulator	NC_004567.2
lp_1507	1061498	lp_1507	membrane protein	NC_004567.2
lp_1508	1061822	polA	DNA-directed DNA polymerase I	NC_004567.2
lp_1509	1063357	fpg	formamidopyrimidine-DNA glycosylase	NC_004567.2
lp_1510	1061452	coaE	dephospho-CoA kinase	NC_004567.2
lp_1511	1064152	nrdR	transcription regulator NrdR, ATP cone family	NC_004567.2
lp_1512	1061371	dnaB	replication initiation and membrane attachment protein DnaB	NC_004567.2
lp_1513	1061466	dnaI	primosomal protein DnaI	NC_004567.2
lp_1514	1064188	thrS	threonyl-tRNA synthetase	NC_004567.2
lp_1515	1061201	infC	translation initiation factor IF-3	NC_004567.2
lp_1516	1061110	rpmI	50S ribosomal protein L35	NC_004567.2
lp_1517	1064215	rplT	50S ribosomal protein L20	NC_004567.2
lp_1518	1061825	lp_1518	hypothetical protein	NC_004567.2
lp_1519	1064184	lp_1519	AAA ATPase	NC_004567.2
lp_1521	1061207	lp_1521	alcohol dehydrogenase	NC_004567.2
lp_1522	1061590	lp_1522	MarR family transcriptional regulator	NC_004567.2
lp_1523	1064158	racD	aspartate racemase	NC_004567.2
lp_1524	1061352	ica1	family 2 glycosyltransferase	NC_004567.2
lp_1525	1064163	lp_1525	membrane protein	NC_004567.2
lp_1527	1061903	lp_1527	HAD-superfamily hydrolase	NC_004567.2
lp_1528	1064161	lp_1528	ribosome biogenesis GTPase, YqeH family	NC_004567.2
lp_1529	1061344	lp_1529	RNA binding protein, YhbY family	NC_004567.2
lp_1530	1064140	nadD	nicotinate-nucleotide adenylyltransferase	NC_004567.2
lp_1531	1061426	lp_1531	HAD-superfamily hydrolase	NC_004567.2
lp_1532	1064182	lp_1532	hypothetical protein	NC_004567.2
lp_1533	1061214	lp_1533	methyltransferase	NC_004567.2
lp_1534	1063679	lp_1534	hypothetical protein	NC_004567.2
lp_1535	1064181	lp_1535	hypothetical protein	NC_004567.2
lp_1535a	1061227	rpmF	50S ribosomal protein L32	NC_004567.2
lp_1539	1061834	lp_1539	lipoprotein	NC_004567.2
lp_1540	1064073	czcD	cobalt-zinc-cadmium cation transport protein	NC_004567.2
lp_1541	1062157	gnd2	phosphogluconate dehydrogenase (decarboxylating)	NC_004567.2
lp_1543	1064170	rarA	recombination factor protein RarA; ATPase, AAA family	NC_004567.2
lp_1544	1061292	rrp5	two-component system response regulator	NC_004567.2
lp_1545	1061727	hpk5	two-component system histidine protein kinase; sensor protein	NC_004567.2
lp_1546	1061731	lp_1546	1,4-dihydroxy-2-naphthoate octaprenyltransferase, UbiA family	NC_004567.2
lp_1548	1061726	sbcC	exonuclease SbcC	NC_004567.2
lp_1549	1061730	sbcD	exonuclease SbcD	NC_004567.2
lp_1552	1061819	lp_1552	membrane protein	NC_004567.2
lp_1553	1061856	yidC1	preprotein translocase, YidC subunit	NC_004567.2
lp_1554	1061867	lp_1554	acylphosphatase	NC_004567.2
lp_1555	1061898	lp_1555	SpoU family rRNA methyltransferase	NC_004567.2
lp_1556	1061928	lp_1556	metal-dependent phosphohydrolase, HD family	NC_004567.2
lp_1557	1062245	lp_1557	MarR family transcriptional regulator	NC_004567.2
lp_1558	1064071	pheS	phenylalanyl-tRNA synthetase subunit alpha	NC_004567.2
lp_1559	1064070	pheT	phenylalanyl-tRNA synthetase subunit beta	NC_004567.2
lp_1561	1064072	lp_1561	aminodeoxychorismate lyase	NC_004567.2
lp_1562	1064138	udk	uridine kinase	NC_004567.2
lp_1563	1061434	greA2	transcription elongation factor GreA	NC_004567.2
lp_1564	1063000	lp_1564	membrane protein	NC_004567.2
lp_1565	1063599	lp_1565	LytTr family transcriptional regulator	NC_004567.2
lp_1566	1064178	lp_1566	hypothetical protein	NC_004567.2
lp_1567	1061244	lp_1567	membrane protein	NC_004567.2
lp_1568	1062249	pbp2x	transpeptidase (penicillin binding protein 2B)	NC_004567.2
lp_1569	11933298	lp_1569	50S ribosomal protein L33 type 1	NC_004567.2
lp_1570	1062121	fthC	5-formyltetrahydrofolate cyclo-ligase	NC_004567.2
lp_1571	1062185	lp_1571	membrane-bound protease, rhomboid family	NC_004567.2
lp_1572	1062112	lp_1572	hypothetical protein	NC_004567.2
lp_1573	1062176	lp_1573	bifunctional protein: transcription regulator; sugar kinase, ROK family	NC_004567.2
lp_1574	1061468	pepE	dipeptidase	NC_004567.2
lp_1576	1062115	lp_1576	rhodanese family protein	NC_004567.2
lp_1577	1062005	lp_1577	hypothetical protein	NC_004567.2
lp_1578	1063408	glpQ2	glycerophosphodiester phosphodiesterase	NC_004567.2
lp_1579	1061495	miaA	tRNA isopentenylpyrophosphate transferase	NC_004567.2
lp_1580	1063409	glnR	glutamine synthetase repressor, MerR family	NC_004567.2
lp_1581	1061486	glnA	glutamate--ammonia ligase	NC_004567.2
lp_1583	1061479	lp_1583	hypothetical protein	NC_004567.2
lp_1584	1063448	lp_1584	hypothetical protein	NC_004567.2
lp_1585	1063002	lp_1585	2-deoxyuridine 5-triphosphate nucleotidohydrolase (dUTPase)	NC_004567.2
lp_1586	1063535	lp_1586	hypothetical protein	NC_004567.2
lp_1587	1063504	lp_1587	hypothetical protein	NC_004567.2
lp_1590	1063552	lp_1590	hypothetical protein	NC_004567.2
lp_1591	1063550	lp_1591	TetR family transcriptional regulator	NC_004567.2
lp_1592	1063556	rplU	50S ribosomal protein L21	NC_004567.2
lp_1593	1063559	lp_1593	ribosomal protein	NC_004567.2
lp_1594	1063563	rpmA	50S ribosomal protein L27	NC_004567.2
lp_1595	1062209	pepP	Xaa-Pro aminopeptidase	NC_004567.2
lp_1596	1063564	efp	elongation factor P	NC_004567.2
lp_1597	1063588	lp_1597	general stress protein, Gls24 family	NC_004567.2
lp_1598	1063579	nusB	transcription termination factor NusB	NC_004567.2
lp_1599	1063585	folD	bifunctional protein: methylenetetrahydrofolate dehydrogenase; methenyltetrahydrofolate cyclohydrolase	NC_004567.2
lp_1600	1063609	xseA	exodeoxyribonuclease VII large subunit	NC_004567.2
lp_1601	1063615	xseB	exodeoxyribonuclease VII small subunit	NC_004567.2
lp_1602	1063614	lp_1602	polyprenyl synthetase	NC_004567.2
lp_1603	1063626	lp_1603	rRNA methylase	NC_004567.2
lp_1604	1063628	argR2	arginine catabolic regulator	NC_004567.2
lp_1605	1063625	recN	DNA repair protein RecN	NC_004567.2
lp_1607	1063629	opuA	glycine betaine/carnitine/choline ABC transporter, ATP-binding protein	NC_004567.2
lp_1608	1063659	opuB	glycine betaine/carnitine/choline ABC transporter, permease protein	NC_004567.2
lp_1609	1063656	opuC	glycine betaine/carnitine/choline ABC transporter, substrate binding protein	NC_004567.2
lp_1610	1063658	opuD	glycine betaine/carnitine/choline ABC transporter, permease protein	NC_004567.2
lp_1611	1063698	lp_1611	hypothetical protein	NC_004567.2
lp_1612	1063703	gmk1	guanylate kinase	NC_004567.2
lp_1613	1063677	rpoZ	DNA-directed RNA polymerase subunit omega	NC_004567.2
lp_1614	1063705	coaBC	bifunctional protein: phosphopantothenoylcysteine decarboxylase; phosphopantothenate-cysteine ligase	NC_004567.2
lp_1615	1062181	priA	helicase, primosomal protein N'	NC_004567.2
lp_1616	1062180	fmt	methionyl-tRNA formyltransferase	NC_004567.2
lp_1617	1063708	sunL	16S rRNA m(5)C 967 methyltransferase	NC_004567.2
lp_1618	1063707	pppL	serine/threonine specific protein phosphatase	NC_004567.2
lp_1619	1063711	pkn1	serine/threonine protein kinase	NC_004567.2
lp_1620	1063713	lp_1620	translation factor, GTPase	NC_004567.2
lp_1621	1063720	rpe	ribulose-phosphate 3-epimerase	NC_004567.2
lp_1622	1063722	tpk	thiamin pyrophosphokinase	NC_004567.2
lp_1623	17494177	lp_1623	hypothetical protein	NC_004567.2
lp_1624	1063721	rpmB	50S ribosomal protein L28	NC_004567.2
lp_1625	1063719	lp_1625	general stress protein, Gls24 family	NC_004567.2
lp_1626	1063724	lp_1626	phosphatase, dihydroxyacetone kinase family	NC_004567.2
lp_1627	1063997	recG	ATP-dependent DNA helicase RecG	NC_004567.2
lp_1628	1063781	plsX	fatty acid/phospholipid synthesis protein PlsX	NC_004567.2
lp_1629	1063817	acpA1	acyl carrier protein	NC_004567.2
lp_1631	1063816	rnc	ribonuclease III	NC_004567.2
lp_1632	1063813	smc	cell division protein Smc	NC_004567.2
lp_1633	1063837	ftsY	signal recognition particle receptor FtsY	NC_004567.2
lp_1634	1063846	lp_1634	signal recognition particle associated protein	NC_004567.2
lp_1635	1063845	ffh	signal recognition particle protein Ffh	NC_004567.2
lp_1636	1063871	rpsP	30S ribosomal protein S16	NC_004567.2
lp_1637	1063867	lp_1637	RNA binding protein	NC_004567.2
lp_1638	1062156	rimM	16S rRNA processing protein	NC_004567.2
lp_1639	1063903	trmD	tRNA (guanine-N1-)-methyltransferase	NC_004567.2
lp_1640	1062155	rplS	50S ribosomal protein L19	NC_004567.2
lp_1642	1064010	lp_1642	hypothetical protein	NC_004567.2
lp_1643	1063923	lp_1643	mucus-binding protein precursor, LPXTG-motif cell wall anchor	NC_004567.2
lp_1645	1062211	lp_1645	alcohol dehydrogenase	NC_004567.2
lp_1648	1061818	lp_1648	ABC transporter ATP-binding protein	NC_004567.2
lp_1649	1064042	lp_1649	ABC transporter permease	NC_004567.2
lp_1652	1064044	trpE	anthranilate synthase, component I	NC_004567.2
lp_1653	1061511	trpG	anthranilate synthase component II	NC_004567.2
lp_1654	1062154	trpD	anthranilate phosphoribosyltransferase	NC_004567.2
lp_1655	1062151	trpC	Indole-3-glycerol phosphate synthase	NC_004567.2
lp_1656	1061516	trpF	phosphoribosylanthranilate isomerase	NC_004567.2
lp_1657	1061519	trpA	tryptophan synthase subunit beta	NC_004567.2
lp_1658	1061790	trpB	tryptophan synthase subunit alpha	NC_004567.2
lp_1659	1061521	lp_1659	isochorismatase	NC_004567.2
lp_1660	1061780	lp_1660	alcohol dehydrogenase	NC_004567.2
lp_1662	1061557	lp_1662	acetyltransferase	NC_004567.2
lp_1663	1061773	lp_1663	membrane protein	NC_004567.2
lp_1664	1061778	lp_1664	zinc-dependent amidohydrolase, M20 family	NC_004567.2
lp_1665	1061600	adh1	alcohol dehydrogenase	NC_004567.2
lp_1667	1061615	lp_1667	membrane protein	NC_004567.2
lp_1668	1064212	lp_1668	short-chain dehydrogenase	NC_004567.2
lp_1669	1061115	lp_1669	AraC family transcriptional regulator	NC_004567.2
lp_1670	1061766	fabZ1	(3R)-hydroxyacyl-[acyl carrier protein] dehydratase	NC_004567.2
lp_1671	1064006	fabH2	3-oxoacyl-ACP synthase	NC_004567.2
lp_1672	1061849	acpA2	acyl carrier protein	NC_004567.2
lp_1673	1062127	fabD	[acyl-carrier protein] S-malonyltransferase	NC_004567.2
lp_1674	1061758	fabG1	3-oxoacyl-ACP reductase	NC_004567.2
lp_1675	1062128	fabF	3-oxoacyl-ACP synthase	NC_004567.2
lp_1676	1061917	accB2	acetyl-CoA carboxylase, biotin carboxyl carrier protein	NC_004567.2
lp_1677	1061750	fabZ2	(3R)-hydroxymyristoyl-ACP dehydratase	NC_004567.2
lp_1678	1061749	accC2	acetyl-CoA carboxylase, biotin carboxylase subunit	NC_004567.2
lp_1679	1062006	accD2	acetyl-CoA carboxylase, carboxyl transferase subunit beta	NC_004567.2
lp_1680	1061743	accA2	acetyl-CoA carboxylase, carboxyl transferase subunit alpha	NC_004567.2
lp_1681	1062043	fabI	enoyl-[acyl-carrier protein] reductase (NADH)	NC_004567.2
lp_1682	1062108	lp_1682	phosphopantetheinyltransferase	NC_004567.2
lp_1684	1061739	lp_1684	membrane protein	NC_004567.2
lp_1685	1061740	lp_1685	LysR family transcriptional regulator	NC_004567.2
lp_1686	1062099	lp_1686	acyl-CoA hydrolase	NC_004567.2
lp_1687	1061738	rsgA	ribosome small subunit-dependent GTPase A	NC_004567.2
lp_1688	1061546	lp_1688	TetR family transcriptional regulator	NC_004567.2
lp_1689	1061736	lp_1689	drug resistance transport protein, major facilitator superfamily (MFS), EmrB/QacA subfamily	NC_004567.2
lp_1690	1063584	lp_1690	membrane protein	NC_004567.2
lp_1692	1062203	lp_1692	membrane protein	NC_004567.2
lp_1693	1061719	lp_1693	transcription regulator, N-terminal fragment	NC_004567.2
lp_1693a	1061732	lp_1693a	transcription regulator, C-terminal fragment	NC_004567.2
lp_1694	1062204	lp_1694	hypothetical protein	NC_004567.2
lp_1695	1061709	lp_1695	membrane protein	NC_004567.2
lp_1696	1061718	cfa1	cyclopropane-fatty-acyl-phospholipid synthase	NC_004567.2
lp_1697	1062217	lp_1697	adherence protein, chitin-binding domain	NC_004567.2
lp_1698	1062223	lp_1698	antibiotic biosynthesis monooxygenase family protein	NC_004567.2
lp_1699	1064130	lp_1699	hypothetical protein	NC_004567.2
lp_1700	1062224	lp_1700	membrane protein	NC_004567.2
lp_1701	1062233	lp_1701	nucleotide-binding protein, universal stress protein UspA family	NC_004567.2
lp_1702	1064127	lp_1702	membrane protein	NC_004567.2
lp_1703	1061716	lp_1703	diacylglycerol kinase family protein	NC_004567.2
lp_1704	1062109	lp_1704	membrane protein	NC_004567.2
lp_1705	1064129	lp_1705	hypothetical protein	NC_004567.2
lp_1706	1061707	lp_1706	membrane protein	NC_004567.2
lp_1708	1061713	lp_1708	hypothetical protein	NC_004567.2
lp_1709	1064126	lp_1709	membrane protein	NC_004567.2
lp_1711	1062103	pepD4	dipeptidase	NC_004567.2
lp_1712	1061704	xylH	4-oxalocrotonate tautomerase	NC_004567.2
lp_1713	1062098	lysA	diaminopimelate decarboxylase	NC_004567.2
lp_1715	1061702	lp_1715	1,4-dihydroxy-2-naphthoate octaprenyltransferase, UbiA prenyltransferase family	NC_004567.2
lp_1716	1061703	lp_1716	potassium/ion channel protein	NC_004567.2
lp_1717	1062854	lp_1717	hypothetical protein	NC_004567.2
lp_1718	1061699	lp_1718	membrane protein	NC_004567.2
lp_1721	1063778	gabT	4-aminobutyrate aminotransferase	NC_004567.2
lp_1722	1064121	lp_1722	4-aminobutanoate transport protein	NC_004567.2
lp_1723	1064119	lp_1723	hydrolase, HAD superfamily, Cof family	NC_004567.2
lp_1724	1061667	lp_1724	23S rRNA methylase	NC_004567.2
lp_1726	1062412	lp_1726	hypothetical protein	NC_004567.2
lp_1729	1064117	malT	carbohydrate/proton transporter	NC_004567.2
lp_1730	1064118	mapA	maltose phosphorylase	NC_004567.2
lp_1731	1063869	galM2	aldose 1-epimerase	NC_004567.2
lp_1732	1064116	idi1	isopentenyl diphosphate delta-isomerase	NC_004567.2
lp_1733	1061555	mvaK2	phosphomevalonate kinase	NC_004567.2
lp_1734	1062083	mvaD	diphosphomevalonate decarboxylase	NC_004567.2
lp_1735	1062080	mvaK1	mevalonate kinase	NC_004567.2
lp_1736	1062251	lp_1736	hypothetical protein	NC_004567.2
lp_1737	1061680	dinG	ATP-dependent helicase DinG	NC_004567.2
lp_1738	1061679	lp_1738	extracellular protein	NC_004567.2
lp_1739	1062243	aspAT	aspartate aminotransferase	NC_004567.2
lp_1740	1064108	asnS2	asparagine-tRNA synthetase	NC_004567.2
lp_1741	1064105	dnaD	DNA replication protein DnaD	NC_004567.2
lp_1742	1062078	lp_1742	hypothetical protein	NC_004567.2
lp_1744	1064106	lp_1744	D-methionine ABC transporter, ATP binding protein	NC_004567.2
lp_1745	1064082	lp_1745	D-methionine ABC transporter permease	NC_004567.2
lp_1746	1061793	lp_1746	D-methionine ABC transporter, substrate binding protein	NC_004567.2
lp_1747	1061673	lp_1747	nucleotide-binding protein, universal stress protein UspA family	NC_004567.2
lp_1748	1061670	lp_1748	iron ABC transporter permease	NC_004567.2
lp_1749	1064104	lp_1749	iron ABC transporter substrate binding protein	NC_004567.2
lp_1750	1061668	lp_1750	iron ABC transporter ATP-binding protein	NC_004567.2
lp_1751	1061674	pbp1A	transpeptidase-transglycosylase (penicillin binding protein 1A)	NC_004567.2
lp_1752	1061666	recU	recombinase	NC_004567.2
lp_1753	1062159	lp_1753	hypothetical protein	NC_004567.2
lp_1754	1064097	gpsB	cell division initiation protein DivIVA	NC_004567.2
lp_1756	1062215	lp_1756	RNA methyltransferase	NC_004567.2
lp_1757	1061664	lp_1757	ArsR family transcriptional regulator	NC_004567.2
lp_1759	1061663	lp_1759	drug resistance transport protein, major facilitator subfamily (MFS), EmrB/QacA subfamily	NC_004567.2
lp_1760	1064092	lp_1760	lipase/esterase	NC_004567.2
lp_1762	1062611	lp_1762	hypothetical protein	NC_004567.2
lp_1763	1062126	lp_1763	glycosyltransferase	NC_004567.2
lp_1764	1062125	lp_1764	muramoyl-tetrapeptide carboxypeptidase, S66 family	NC_004567.2
lp_1767	1064089	lp_1767	glycosyl hydrolase family protein	NC_004567.2
lp_1768	1063593	lp_1768	muramoyl-tetrapeptide carboxypeptidase, S66 family	NC_004567.2
lp_1770	1064031	lp_1770	membrane protein	NC_004567.2
lp_1771	1061654	lp_1771	ABC transporter ATP-binding protein	NC_004567.2
lp_1773	1064086	lp_1773	membrane protein	NC_004567.2
lp_1774	1064085	lp_1774	alpha/beta hydrolase	NC_004567.2
lp_1776	1062054	lp_1776	oxidoreductase, FAD-dependent	NC_004567.2
lp_1777	1062051	lp_1777	RNase H-like family protein	NC_004567.2
lp_1778	1064083	lp_1778	membrane protein	NC_004567.2
lp_1779	1064084	fhs	formate-tetrahydrofolate ligase	NC_004567.2
lp_1780	1064177	lspA	signal peptidase II	NC_004567.2
lp_1781	1061651	rluD1	RNA pseudouridylate synthase	NC_004567.2
lp_1782	1063520	pyrR2	pyrimidine operon regulator	NC_004567.2
lp_1783	1061649	pyrAA2	carbamoyl-phosphate synthase (glutamine-hydrolysing), small chain	NC_004567.2
lp_1784	1062247	pyrAB2	carbamoyl-phosphate synthase (glutamine-hydrolysing), large chain	NC_004567.2
lp_1785	1064081	pgm5	phosphoglycerate mutase family protein	NC_004567.2
lp_1786	1064194	lp_1786	hypothetical protein	NC_004567.2
lp_1787	1061179	cat	chloramphenicol O-acetyltransferase	NC_004567.2
lp_1788	1061643	lp_1788	hypothetical protein	NC_004567.2
lp_1789	1064078	lp_1789	hypothetical protein	NC_004567.2
lp_1790	1061517	lp_1790	phosphohydrolase	NC_004567.2
lp_1791	1061513	lp_1791	ABC transporter ATP-binding protein	NC_004567.2
lp_1792	1061393	lp_1792	ABC transporter permease	NC_004567.2
lp_1793	1061512	lp_1793	fibrinogen-binding family protein	NC_004567.2
lp_1795	1061625	lp_1795	MarR family transcriptional regulator	NC_004567.2
lp_1796	1064035	lp_1796	DegV family protein	NC_004567.2
lp_1797	1063725	lp_1797	GNAT family acetyltransferase	NC_004567.2
lp_1798	1064001	lp_1798	membrane protein	NC_004567.2
lp_1799	1064011	lp_1799	hypothetical protein	NC_004567.2
lp_1800	1061595	lp_1800	RNA-binding protein	NC_004567.2
lp_1801	1064047	lp_1801	galactose-1-phosphate uridylyltransferase, HIT family	NC_004567.2
lp_1803	1063864	lp_1803	transport protein, major facilitator subfamily (MFS)	NC_004567.2
lp_1805	1061592	lp_1805	hypothetical protein	NC_004567.2
lp_1806	1062027	lp_1806	hypothetical protein	NC_004567.2
lp_1807	1061570	lp_1807	membrane protein	NC_004567.2
lp_1809	1064056	lp_1809	membrane protein	NC_004567.2
lp_1811	1064054	lp_1811	amino acid transport protein	NC_004567.2
lp_1812	1061531	lp_1812	lipoprotein	NC_004567.2
lp_1813	1061528	lp_1813	hypothetical protein	NC_004567.2
lp_1814	1062021	lp_1814	L-lactate transport protein	NC_004567.2
lp_1815	1064051	lp_1815	membrane protein	NC_004567.2
lp_1816	1063386	tarI	D-ribitol-5-phosphate cytidylyltransferase	NC_004567.2
lp_1817	1063332	tarJ	ribitol-5-phosphate 2-dehydrogenase	NC_004567.2
lp_1818	1063319	tarK	ribitolphosphotransferase	NC_004567.2
lp_1819	1062225	tarL	ribitolphosphotransferase	NC_004567.2
lp_1820	1063318	lp_1820	GNAT family acetyltransferase	NC_004567.2
lp_1821	1063149	lp_1821	MarR family transcriptional regulator	NC_004567.2
lp_1822	1062997	gshR3	glutathione reductase	NC_004567.2
lp_1823	1062995	lp_1823	membrane protein	NC_004567.2
lp_1824	1062906	lp_1824	family 2 glycosyltransferase	NC_004567.2
lp_1825	1062910	lp_1825	membrane protein	NC_004567.2
lp_1833	1062980	lp_1833	integrase, N-terminal SAM-like	NC_004567.2
lp_1834	1062228	lp_1834	hypothetical protein	NC_004567.2
lp_1835	1062998	msrA2	protein-methionine-S-oxide reductase	NC_004567.2
lp_1836	1063073	mrsB	protein-methionine-S-oxide reductase	NC_004567.2
lp_1837	1062937	lp_1837	inorganic pyrophosphatase, Mn-dependent	NC_004567.2
lp_1838	1062933	lp_1838	LysR family transcriptional regulator	NC_004567.2
lp_1839	1063328	parC	topoisomerase IV, subunit A	NC_004567.2
lp_1840	1063354	parE	topoisomerase IV, subunit B	NC_004567.2
lp_1842	1062227	lp_1842	acyl-phosphate glycerol 3-phosphate acyltransferase	NC_004567.2
lp_1843	1063317	lp_1843	aldose 1-epimerase family protein	NC_004567.2
lp_1845	1064050	hslU	ATP-dependent Hsl protease, ATP-binding subunit HslU	NC_004567.2
lp_1846	1062023	hslV	ATP-dependent protease HslV	NC_004567.2
lp_1847	1062222	lp_1847	integrase/recombinase, XerC/CodV family	NC_004567.2
lp_1848	1064052	gidC	glucose-inhibited division protein GidC	NC_004567.2
lp_1850	1062220	topA	DNA topoisomerase	NC_004567.2
lp_1852	1063348	dprA	DNA processing protein	NC_004567.2
lp_1853	1064053	rnhB	ribonuclease HII	NC_004567.2
lp_1854	1061535	lp_1854	ribosome biogenesis GTP-binding protein	NC_004567.2
lp_1856	1064055	lp_1856	5-methyltetrahydropteroyltriglutamate-homocysteine methyltransferase (cobalamine-independent methonine synthase)	NC_004567.2
lp_1857	1061526	lp_1857	LysR family transcriptional regulator	NC_004567.2
lp_1858	1061548	mrr	mrr restriction system protein	NC_004567.2
lp_1859	1061559	lp_1859	NADP oxidoreductase coenzyme, F420-dependent	NC_004567.2
lp_1860	1064057	lp_1860	flavin monooxygenase, luciferase-like monooxygenase family	NC_004567.2
lp_1863	1062150	lp_1863	drug resistance transport protein, major facilitator subfamily (MFS), EmrB/QacA subfamily	NC_004567.2
lp_1864	1064013	ctpA	carboxy-terminal proteinase, S41 family,peptidoglycan-bound	NC_004567.2
lp_1865	1061585	lp_1865	hypothetical protein	NC_004567.2
lp_1866	1061587	lp_1866	extracellular protein	NC_004567.2
lp_1867	1064180	lp_1867	extracellular lipase/acylhydrolase with GDSL-like motif	NC_004567.2
lp_1868	1061230	lp_1868	DegV family protein	NC_004567.2
lp_1869	1062037	dfrA	dihydrofolate reductase	NC_004567.2
lp_1870	1064048	thyA	thymidylate synthase	NC_004567.2
lp_1871	1064075	lp_1871	ABC transporter, ATP-binding protein, ChvD family	NC_004567.2
lp_1872	1064058	lp_1872	hypothetical protein	NC_004567.2
lp_1873	1063985	lp_1873	tRNA nucleotidyltransferase/poly(A) polymerase	NC_004567.2
lp_1874	1064076	dapB	dihydrodipicolinate reductase	NC_004567.2
lp_1876	1064074	lp_1876	hydrolase, HAD superfamily, Cof family	NC_004567.2
lp_1877	1061897	lp_1877	hypothetical protein	NC_004567.2
lp_1879	1064043	hbsU	DNA-binding protein	NC_004567.2
lp_1880	1064015	lp_1880	hypothetical protein	NC_004567.2
lp_1881	1062041	der	ribosome-associated GTPase	NC_004567.2
lp_1882	1062034	rpsA	30S ribosomal protein S1	NC_004567.2
lp_1883	1061685	cmk	cytidylate kinase	NC_004567.2
lp_1884	1061637	lp_1884	extracellular protein, with LysM peptidoglycan binding domain	NC_004567.2
lp_1885	1062038	recQ2	ATP-dependent DNA helicase RecQ	NC_004567.2
lp_1886	1061166	lp_1886	hypothetical protein	NC_004567.2
lp_1887	1061641	lp_1887	riboflavin transporter	NC_004567.2
lp_1888	1064176	rluB	16S rRNA pseudouridylate synthase B	NC_004567.2
lp_1889	1064080	scpB	chromosome segregation and condensation protein ScpB	NC_004567.2
lp_1890	1064077	scpA	chromosome segregation and condensation protein ScpA	NC_004567.2
lp_1891	1061307	lp_1891	hypothetical protein	NC_004567.2
lp_1892	1064168	lp_1892	integrase/recombinase, XerC/CodV family	NC_004567.2
lp_1893	1061645	lp_1893	RNA-binding protein	NC_004567.2
lp_1894	1062044	lp_1894	membrane protein	NC_004567.2
lp_1897	1061269	pyk	pyruvate kinase	NC_004567.2
lp_1898	1064199	pfk	6-phosphofructokinase	NC_004567.2
lp_1899	1062048	dnaE	DNA-directed DNA polymerase III subunit alpha	NC_004567.2
lp_1900	1061648	lp_1900	membrane protein	NC_004567.2
lp_1903	1064079	clpB	ATP-dependent Clp protease, ATP-binding subunit ClpB	NC_004567.2
lp_1904	1061241	pepT	tripeptidase, M20B family	NC_004567.2
lp_1905	1061243	lp_1905	hypothetical protein	NC_004567.2
lp_1906	1063583	lp_1906	S-adenosyl-L-methionine-dependent methyltransferase	NC_004567.2
lp_1908	1062047	lp_1908	membrane protein	NC_004567.2
lp_1909	1061647	drrB	ABC transporter, permease protein, daunorubicin resistance family B (Drr)	NC_004567.2
lp_1910	1062057	drrA	ABC transporter, ATP-binding protein,daunorubicin resistance family A (Drr)	NC_004567.2
lp_1911	1062060	lp_1911	MarR family transcriptional regulator	NC_004567.2
lp_1912	1062050	pps	phosphoenolpyruvate synthase (pyruvate phosphate dikinase)	NC_004567.2
lp_1913	1064179	lp_1913	hypothetical protein	NC_004567.2
lp_1914	1062082	lp_1914	MarR family transcriptional regulator	NC_004567.2
lp_1915	1061652	lp_1915	lipoprotein	NC_004567.2
lp_1916	1062175	lp_1916	membrane protein	NC_004567.2
lp_1918	1061653	lp_1918	NAD(P)(H)-dependent oxidoreductase, quinone oxidoreductase (QOR) family	NC_004567.2
lp_1919	1064088	mntA	cadmium-/manganese-transporting P-type ATPase	NC_004567.2
lp_1920	1061655	enoA2	enolase (phosphopyruvate hydratase)	NC_004567.2
lp_1921	1062184	lp_1921	drug resistance transport protein, major facilitator subfamily (MFS), EmrB/QacA subfamily	NC_004567.2
lp_1922	1062064	lp_1922	MarR family transcriptional regulator	NC_004567.2
lp_1923	1062174	dapE1	succinyl-diaminopimelate desuccinylase	NC_004567.2
lp_1925	1064087	nox3	NADH oxidase	NC_004567.2
lp_1926	1064093	lp_1926	DeoR family transcriptional regulator	NC_004567.2
lp_1927	1061660	mutT	phosphohydrolase	NC_004567.2
lp_1928	1062131	spx2	RNA polymerase (RNAP)-binding regulatory protein, arsenate reductase (ArsC) family, Spx subfamily	NC_004567.2
lp_1929	1064094	lp_1929	hypothetical protein	NC_004567.2
lp_1930	1062132	lp_1930	oxidoreductase, atypical SDR family, subgroup 6	NC_004567.2
lp_1931	1062104	lp_1931	hypothetical protein	NC_004567.2
lp_1932	1062129	lp_1932	phosphohydrolase	NC_004567.2
lp_1933	1061662	thgA2	galactoside O-acetyltransferase	NC_004567.2
lp_1934	1064096	lp_1934	RpiR family transcriptional regulator	NC_004567.2
lp_1935	1064091	lp_1935	cell surface hydrolase, membrane-bound	NC_004567.2
lp_1936	1064099	lp_1936	oxidoreductase, atypical SDR family, subgroup 6	NC_004567.2
lp_1937	1062067	lp_1937	hypothetical protein	NC_004567.2
lp_1938	1064100	lp_1938	LysR family transcriptional regulator	NC_004567.2
lp_1939	1062066	lp_1939	oxidoreductase, medium chain dehydrogenases/reductase (MDR)/zinc-dependent alcohol dehydrogenase-like family	NC_004567.2
lp_1940	17494178	lp_1940	hypothetical protein	NC_004567.2
lp_1941	1064098	nox4	NADH oxidase	NC_004567.2
lp_1942	1064101	rrp6	two-component system response regulator, LuxR family	NC_004567.2
lp_1943	1064102	hpk6	two-component system histidine protein kinase; sensor protein	NC_004567.2
lp_1944	1064103	lp_1944	multidrug ABC transporter, permease protein	NC_004567.2
lp_1945	1061665	lp_1945	multidrug ABC transporter ATP-binding protein	NC_004567.2
lp_1946	1063966	lp_1946	membrane protein	NC_004567.2
lp_1947	1061672	lp_1947	GNAT family acetyltransferase	NC_004567.2
lp_1948	1061669	lp_1948	MarR family transcriptional regulator	NC_004567.2
lp_1949	1061791	lp_1949	membrane protein	NC_004567.2
lp_1952	17494179	lp_1952	hydrolase	NC_004567.2
lp_1953	1062231	lp_1953	hypothetical protein	NC_004567.2
lp_1954	1061783	lp_1954	ABC transporter ATP-binding protein	NC_004567.2
lp_1955	1061671	lp_1955	ABC transporter permease	NC_004567.2
lp_1956	1064107	lp_1956	ABC transporter permease	NC_004567.2
lp_1957	1062232	lp_1957	ABC transporter permease	NC_004567.2
lp_1958	1061810	lp_1958	acetoin ABC transporter, ATP-binding protein	NC_004567.2
lp_1959	1062238	lp_1959	acetoin transport repressor, GntR family	NC_004567.2
lp_1962	1061677	rpoD	DNA-directed RNA polymerase, sigma factor 42	NC_004567.2
lp_1963	1061675	dnaG	DNA primase DnaG	NC_004567.2
lp_1964	1061777	glyS	glycine-tRNA synthetase, beta chain	NC_004567.2
lp_1965	1064109	glyQ	glycine-tRNA synthetase, alpha chain	NC_004567.2
lp_1966	1062079	recO	DNA repair protein RecO	NC_004567.2
lp_1967	1064111	era	ribosome biogenesis GTPase, Era subfamily	NC_004567.2
lp_1968	1061678	dgk	diacylglycerol kinase	NC_004567.2
lp_1969	1064113	lp_1969	metal-binding protein	NC_004567.2
lp_1970	1061682	phoH	phosphate starvation-inducible protein	NC_004567.2
lp_1972	1061681	lp_1972	hypothetical protein	NC_004567.2
lp_1973	1064112	rpsU	30S ribosomal protein S21	NC_004567.2
lp_1974	1064110	lp_1974	transcription regulator of gluconeogenic genes	NC_004567.2
lp_1975	1062241	lp_1975	short-chain dehydrogenase	NC_004567.2
lp_1976	1062253	nfo	deoxyribonuclease IV	NC_004567.2
lp_1977	1064114	tagB3	glycosyl/glycerophosphate transferase, teichoic acid biosynthesis protein B precursor	NC_004567.2
lp_1978	1061688	lp_1978	membrane protein	NC_004567.2
lp_1979	1061683	msrA3	protein-methionine-S-oxide reductase	NC_004567.2
lp_1980	1061689	aspS	aspartate-tRNA synthetase	NC_004567.2
lp_1981	1064095	hisS	histidine-tRNA synthetase	NC_004567.2
lp_1982	1061686	lytH	N-acetylmuramoyl-L-alanine amidase	NC_004567.2
lp_1983	1064115	lp_1983	fructosamine kinase family protein	NC_004567.2
lp_1985	1061690	lp_1985	phosphohydrolase	NC_004567.2
lp_1986	1061692	dtd	D-Tyr-tRNA Tyr deacylase	NC_004567.2
lp_1987	1061695	relA	GTP pyrophosphokinase / pyrophosphohydrolase	NC_004567.2
lp_1988	1061693	lp_1988	membrane protein	NC_004567.2
lp_1989	1061691	rsmE	RsmE family RNA methyltransferase	NC_004567.2
lp_1990	1061696	lp_1990	50S ribosomal protein L11 methyltransferase	NC_004567.2
lp_1991	1061698	lp_1991	DNA-3-methyladenine glycosylase II	NC_004567.2
lp_1992	1061697	lp_1992	hypothetical protein	NC_004567.2
lp_1994	1063687	lp_1994	hypothetical protein	NC_004567.2
lp_1995	1062091	lp_1995	lipoprotein	NC_004567.2
lp_1998	17494180	lp_1998	hypothetical protein	NC_004567.2
lp_2000	1061705	lp_2000	hypothetical protein	NC_004567.2
lp_2001	1063684	lp_2001	membrane protein	NC_004567.2
lp_2002	1064124	lp_2002	hypothetical protein	NC_004567.2
lp_2003	1061701	lp_2003	zinc metallopeptidase	NC_004567.2
lp_2004	1064123	lp_2004	membrane protein	NC_004567.2
lp_2005	1062100	ISP1-5C	transposase, fragment	NC_004567.2
lp_2006	1062252	ISP2_3	transposase	NC_004567.2
lp_2011	1062235	lp_2011	transposase, fragment	NC_004567.2
lp_2011a	11933300	lp_2011a	transposase, fragment	NC_004567.2
lp_2013	1061708	lp_2013	transposase, fragment	NC_004567.2
lp_2013a	11933301	lp_2013a	transposase, fragment	NC_004567.2
lp_2014	1064128	lp_2014	transposase, fragment	NC_004567.2
lp_2015	1062242	lepA1	GTP-binding translation elongation factor LepA	NC_004567.2
lp_2016	1064125	dltD	poly(glycerophosphate chain) D-alanine transfer protein DltD	NC_004567.2
lp_2017	1062105	dltC1	D-alanine--poly(phosphoribitol) ligase subunit 2	NC_004567.2
lp_2018	1062234	dltB	D-alanyl transfer protein DltB	NC_004567.2
lp_2019	1062221	dltA	D-alanine--poly(phosphoribitol) ligase subunit 1	NC_004567.2
lp_2020	1061714	dltX	D-Ala-teichoic acid biosynthesis protein	NC_004567.2
lp_2021	1062107	pbpX2	serine-type D-Ala-D-Ala carboxypeptidase	NC_004567.2
lp_2026	1062114	dnaJ	chaperone protein DnaJ	NC_004567.2
lp_2027	1064049	dnaK	chaperone, heat shock protein DnaK	NC_004567.2
lp_2028	1062226	grpE	heat shock protein GrpE	NC_004567.2
lp_2029	1062999	hrcA	heat-inducible transcription repressor HrcA	NC_004567.2
lp_2030	1061728	aldB	alpha-acetolactate decarboxylase	NC_004567.2
lp_2031	1061729	ribC2	bifunctional protein: riboflavin kinase; FMN adenylyltransferase	NC_004567.2
lp_2032	1062210	truB	tRNA pseudouridine synthase B	NC_004567.2
lp_2033	1062113	aroI	shikimate kinase	NC_004567.2
lp_2034	1062200	tyrA	prephenate dehydrogenase	NC_004567.2
lp_2035	1062246	aroE	3-phosphoshikimate 1-carboxyvinyltransferase	NC_004567.2
lp_2036	1062268	lp_2036	aromatic amino acid biosynthesis enzyme	NC_004567.2
lp_2037	1061723	aroF	chorismate synthase	NC_004567.2
lp_2038	1061725	lp_2038	bifunctional protein: transport protein, MFS; chorismate mutase type II	NC_004567.2
lp_2039	1062117	rbfA	ribosome-binding factor A	NC_004567.2
lp_2040	1062118	infB	translation initiation factor IF-2	NC_004567.2
lp_2041	1061735	lp_2041	ribosomal protein HS6-type (S12/L30/L7a)	NC_004567.2
lp_2042	1062116	lp_2042	nucleic-acid-binding protein implicated in transcription termination	NC_004567.2
lp_2043	1062009	nusA	transcription termination-antitermination factor NusA	NC_004567.2
lp_2044	1062119	rimP	ribosome maturation protein RimP	NC_004567.2
lp_2045	1062022	polC	DNA-directed DNA polymerase III, alpha chain PolC-type	NC_004567.2
lp_2048	1061737	proS	proline-tRNA synthetase	NC_004567.2
lp_2049	1061746	lp_2049	zinc-dependent protease, membrane associated	NC_004567.2
lp_2050	1061747	cdsA	phosphatidate cytidylyltransferase	NC_004567.2
lp_2051	1061744	uppS	undecaprenyl pyrophosphate synthetase	NC_004567.2
lp_2052	1061742	rrf	ribosome recycling factor	NC_004567.2
lp_2053	1062123	pyrH	uridylate kinase	NC_004567.2
lp_2054	1061915	tsf	translation elongation factor Ts	NC_004567.2
lp_2055	1061909	rpsB	30S ribosomal protein S2	NC_004567.2
lp_2056	1061963	lp_2056	HAD-superfamily hydrolase	NC_004567.2
lp_2057	1061762	ldhD	D-lactate dehydrogenase	NC_004567.2
lp_2058	1061748	lp_2058	endonuclease, GIY-YIG nuclease superfamily	NC_004567.2
lp_2059	1061764	lp_2059	methyltransferase	NC_004567.2
lp_2060	1061888	plsC	1-acylglycerol-3-phosphate O-acyltransferase	NC_004567.2
lp_2061	1061847	lp_2061	hypothetical protein	NC_004567.2
lp_2062	1061894	lp_2062	hypothetical protein	NC_004567.2
lp_2063	1061711	lexA	transcription repressor and protease LexA of the SOS regulon	NC_004567.2
lp_2066	1061879	lp_2066	hypothetical protein	NC_004567.2
lp_2067	1064005	mvaS	hydroxymethylglutaryl-CoA synthase	NC_004567.2
lp_2068	1061823	lp_2068	hypothetical protein	NC_004567.2
lp_2069	1061757	lp_2069	hypothetical protein	NC_004567.2
lp_2071	1061772	lp_2071	family 2 glycosyltransferase	NC_004567.2
lp_2074	1061767	lp_2074	transposase, fragment	NC_004567.2
lp_2075	1061632	lp_2075	transcriptional attenuator, cell envelope-related, LytR family	NC_004567.2
lp_2076	1061768	lp_2076	nitrate/sulfonate/bicarbonate ABC transporter ATP-binding protein	NC_004567.2
lp_2077	1061556	lp_2077	nitrate/sulfonate/bicarbonate ABC transporter,permease protein	NC_004567.2
lp_2078	1064090	rodA1	rod-shape determining protein	NC_004567.2
lp_2081	1062143	lp_2081	hypothetical protein	NC_004567.2
lp_2082	1061661	lp_2082	methyltransferase	NC_004567.2
lp_2083	1061785	lp_2083	hypothetical protein	NC_004567.2
lp_2084	1061792	lp_2084	transport protein, major facilitator superfamily (MFS)	NC_004567.2
lp_2085	1061782	lp_2085	transcriptional regulator	NC_004567.2
lp_2086	1061789	apt	adenine phosphoribosyltransferase	NC_004567.2
lp_2087	1062148	recJ	single-strand DNA-specific exonuclease RecJ	NC_004567.2
lp_2088	1061795	lp_2088	membrane protein	NC_004567.2
lp_2089	1061797	lp_2089	short-chain dehydrogenase	NC_004567.2
lp_2090	1061515	elaC	ribonuclease Z	NC_004567.2
lp_2093	1061787	lp_2093	hypothetical protein	NC_004567.2
lp_2094	1061817	cgtA	rRNA maturation GTPase CgtA, Obg family	NC_004567.2
lp_2095	1061801	fruR	DeoR family transcriptional regulator	NC_004567.2
lp_2096	1062153	fruK	1-phosphofructokinase	NC_004567.2
lp_2097	1061803	fruA	PTS system, fructose-specific EIIABC component	NC_004567.2
lp_2098	1061794	lp_2098	metallophosphoesterase, lipoprotein precursor	NC_004567.2
lp_2099	1061518	cps4J	polysaccharide repeat unit transporter (flippase)	NC_004567.2
lp_2100	1062269	cps4I	glycosyltransferase, family 2 (GT2)	NC_004567.2
lp_2101	1061510	cps4H	polysaccharide polymerase	NC_004567.2
lp_2102	1064038	cps4G	glycosyltransferase, family 1 (GT1)	NC_004567.2
lp_2103	1061507	cps4F	glycosyltransferase, family 1 (GT1)	NC_004567.2
lp_2104	1063981	cps4E	polysaccharide biosynthesis polyprenyl glycosylphosphotransferase, priming glycosyltransferase	NC_004567.2
lp_2105	1064039	cps4D	UDP N-acetyl glucosamine 4-epimerase, NAD dependent	NC_004567.2
lp_2106	1063900	cps4C	polysaccharide biosynthesis protein; phosphatase	NC_004567.2
lp_2107	1064041	cps4B	polysaccharide biosynthesis protein	NC_004567.2
lp_2108	1061509	cps4A	polysaccharide biosynthesis protein, chain length regulator	NC_004567.2
lp_2109	1063895	uvrC	excinuclease ABC subunit C	NC_004567.2
lp_2110	1063896	glnQ3	glutamine ABC transporter ATP-binding protein	NC_004567.2
lp_2111	1064214	glnPH2	glutamine ABC transporter, substrate binding and permease protein	NC_004567.2
lp_2112	1063878	lp_2112	hypothetical protein	NC_004567.2
lp_2113	1061112	lp_2113	hypothetical protein	NC_004567.2
lp_2114	1063907	lp_2114	NTP pyrophosphohydrolase	NC_004567.2
lp_2115	1063854	lp_2115	ribosome biogenesis GTPase, YsxC/EngB family	NC_004567.2
lp_2116	1064040	clpX	ATP-dependent Clp protease ATP-binding subunit ClpX	NC_004567.2
lp_2118	1063888	tig	trigger factor / peptidylprolyl isomerase	NC_004567.2
lp_2119	1063848	tuf	translation elongation factor Tu	NC_004567.2
lp_2121	1063886	lp_2121	hypothetical protein	NC_004567.2
lp_2122	1063836	lp_2122	metallo-beta-lactamase superfamily protein	NC_004567.2
lp_2123	1063851	dapA1	dihydrodipicolinate synthase	NC_004567.2
lp_2124	1062162	lp_2124	transport protein, major facilitator superfamily (MFS)	NC_004567.2
lp_2125	1063870	rpsO	30S ribosomal protein S15	NC_004567.2
lp_2126	1063820	rpsT	30S ribosomal protein S20	NC_004567.2
lp_2128	1063812	holA	DNA-directed DNA polymerase III subunit delta	NC_004567.2
lp_2129	1063814	comEC	ComE operon protein 3, DNA transport protein	NC_004567.2
lp_2130	1063732	comEB	ComE operon protein 1, dCMP deaminase	NC_004567.2
lp_2131	1063829	comEA	ComE operon protein 1, DNA receptor	NC_004567.2
lp_2132	1063826	lon	extracellular protease Lon, peptidase S16 family, membrane-bound	NC_004567.2
lp_2133	1063735	kdtB	pantetheine-phosphate adenylyltransferase	NC_004567.2
lp_2134	1063729	lp_2134	N6-adenine-specific methylase	NC_004567.2
lp_2135	1063727	lp_2135	hypothetical protein	NC_004567.2
lp_2136	1062161	pycA	pyruvate carboxylase	NC_004567.2
lp_2137	1063716	ftsW	cell division protein FtsW	NC_004567.2
lp_2141	1063717	lp_2141	membrane protein	NC_004567.2
lp_2142	1063723	ica2	glycosyltransferase	NC_004567.2
lp_2143	1063715	lp_2143	exosortase	NC_004567.2
lp_2145	1063889	lp_2145	extracellular protein, cell-wall anchored	NC_004567.2
lp_2146	1063726	typA	translation elongation factor, GTPase,TypA/BipA family	NC_004567.2
lp_2147	1063710	suhB	myo-inositol-1(or 4)-monophosphatase	NC_004567.2
lp_2149	1063714	lp_2149	hypothetical protein	NC_004567.2
lp_2150	1063709	lp_2150	malate/L-lactate/L-2-hydroxyisocapronate dehydrogenase	NC_004567.2
lp_2151	1062177	pdhD	pyruvate dehydrogenase complex, E3 component; dihydrolipoamide dehydrogenase	NC_004567.2
lp_2152	1063704	pdhC	pyruvate dehydrogenase complex, E2 component; dihydrolipoamide S-acetyltransferase	NC_004567.2
lp_2153	1063701	pdhB	pyruvate dehydrogenase complex, E1 component,beta subunit	NC_004567.2
lp_2154	1063699	pdhA	pyruvate dehydrogenase complex, E1 component,alpha subunit	NC_004567.2
lp_2155	1063706	def1	formylmethionine deformylase	NC_004567.2
lp_2156	1063669	lp_2156	membrane protein	NC_004567.2
lp_2157	1063696	lp_2157	hypothetical protein	NC_004567.2
lp_2158	1063657	lp_2158	metallo-beta-lactamase superfamily protein	NC_004567.2
lp_2159	1063702	lp_2159	diacylglycerol/lipid kinase	NC_004567.2
lp_2160	1063700	lp_2160	hypothetical protein	NC_004567.2
lp_2162	1063639	lp_2162	extracellular protein, NlpC/P60 family,gamma-D-glutamate-meso-diaminopimelate muropeptidase	NC_004567.2
lp_2166	1063653	prs2	ribose-phosphate pyrophosphokinase	NC_004567.2
lp_2168	1063662	recD	exodeoxyribonuclease V, alpha chain	NC_004567.2
lp_2169	1063664	lp_2169	hypothetical protein	NC_004567.2
lp_2170	1063620	pgm6	phosphoglycerate mutase family protein	NC_004567.2
lp_2173	1061940	lp_2173	cell surface protein, CscB family	NC_004567.2
lp_2174	1063623	lp_2174	cell surface protein precursor	NC_004567.2
lp_2175	1063633	lp_2175	cell surface protein, CscC family	NC_004567.2
lp_2176	1062201	ktrA	potassium uptake protein	NC_004567.2
lp_2177	1063611	ktrB	potassium uptake protein	NC_004567.2
lp_2178	1063624	trmU	tRNA (5-methyl aminomethyl-2-thiouridylate)-methyltransferase	NC_004567.2
lp_2179	1062202	lp_2179	cysteine desulfurase associated protein	NC_004567.2
lp_2180	1063619	iscS	cysteine desulfurase	NC_004567.2
lp_2181	1063622	mtn	methylthioadenosine nucleosidase; S-adenosylhomocysteine nucleosidase	NC_004567.2
lp_2182	1063578	lp_2182	hypothetical protein	NC_004567.2
lp_2183	1063597	lp_2183	ADP-ribose pyrophosphatase	NC_004567.2
lp_2185	1063577	dapF	diaminopimelate epimerase	NC_004567.2
lp_2187	1063600	ileS	isoleucine-tRNA synthetase	NC_004567.2
lp_2189	1063587	divIVA	cell division initiation protein DivIVA	NC_004567.2
lp_2190	1063557	lp_2190	cell division protein, RNA-binding S4 domain-containing protein	NC_004567.2
lp_2191	1063569	lp_2191	cell division protein	NC_004567.2
lp_2192	1063571	sepF	cell division protein	NC_004567.2
lp_2193	1063575	ftsZ	cell division protein FtsZ	NC_004567.2
lp_2194	1063574	ftsA	cell division protein FtsA	NC_004567.2
lp_2195	1062213	ftsQ	cell division initiation protein FtsQ	NC_004567.2
lp_2196	1063553	murG	UDP-N-acetylglucosamine-N-acetylmuramyl-(pentapeptide) pyrophosphoryl-undecaprenol N-acetylglucosamine transferase	NC_004567.2
lp_2197	1063555	murD	UDP-N-acetylmuramoylalanine--D-glutamate ligase	NC_004567.2
lp_2199	1063536	mraY	phospho-N-acetylmuramoyl-pentapeptide-transferase	NC_004567.2
lp_2200	1063558	pbp2B	transpeptidase, penicillin binding protein 2B	NC_004567.2
lp_2201	1062214	ftsL	cell division protein FtsL	NC_004567.2
lp_2202	1063486	mraW	S-adenosyl-methyltransferase MraW	NC_004567.2
lp_2203	1063547	mraZ	cell division protein MraZ	NC_004567.2
lp_2205	1063435	lp_2205	membrane protein	NC_004567.2
lp_2206	1063546	lp_2206	Mg2+ and Co2+ transport protein	NC_004567.2
lp_2210	1061477	ftsK2	cell division protein FtsK	NC_004567.2
lp_2211	1063551	cspR	23S rRNA methyltransferase	NC_004567.2
lp_2212	1061476	lp_2212	NADH-flavin reductase	NC_004567.2
lp_2213	1062898	brnT	branched-chain (Leu, Ile & Val) amino acid transporter, LIVCS family	NC_004567.2
lp_2215	1063815	rrmA	rRNA large subunit methyltransferase A	NC_004567.2
lp_2216	1062218	rpsN2	30S ribosomal protein S14	NC_004567.2
lp_2217	1061494	lp_2217	transporter	NC_004567.2
lp_2218	1061470	pts17A	PTS system, glucitol/sorbitol-specific EIIA component	NC_004567.2
lp_2219	1061488	lp_2219	6-phosphogluconolactonase	NC_004567.2
lp_2220	1062566	cutC	copper homeostasis protein	NC_004567.2
lp_2221	1063003	rluD2	pseudouridylate synthase	NC_004567.2
lp_2222	1062240	ppnK	inorganic polyphosphate/ATP-NAD kinase	NC_004567.2
lp_2223	1061455	lp_2223	GTP pyrophosphokinase	NC_004567.2
lp_2224	1063712	lp_2224	dithiol-disulfide isomerase, DsbA family,FrnE-like subfamily	NC_004567.2
lp_2225	1063431	pepF1	oligoendopeptidase F	NC_004567.2
lp_2226	1062186	lp_2226	competence protein/transcription factor,CoiA-like family	NC_004567.2
lp_2227	1062587	mecA	negative regulator of competence	NC_004567.2
lp_2228	1062069	spx3	RNA polymerase (RNAP)-binding regulatory protein, arsenate reductase (ArsC) family, Spx subfamily	NC_004567.2
lp_2229	1062248	lp_2229	beta-lactamase superfamily metal-dependent hydrolase	NC_004567.2
lp_2230	1061248	lp_2230	hypothetical protein	NC_004567.2
lp_2231a	1064172	lp_2231a	hypothetical protein	NC_004567.2
lp_2231b	1061111	lp_2231b	RNA-binding protein, S1-type	NC_004567.2
lp_2231c	1064151	ppiB	peptidyl-prolyl isomerase	NC_004567.2
lp_2232	1061373	lp_2232	membrane protein	NC_004567.2
lp_2234	1061326	lp_2234	membrane protein	NC_004567.2
lp_2235	1061430	lp_2235	HAD-superfamily hydrolase	NC_004567.2
lp_2236	1061289	lp_2236	hypothetical protein	NC_004567.2
lp_2237	1061829	lp_2237	bifunctional protein: 5'-nucleotidase; 2',3'-cyclic phosphodiesterase	NC_004567.2
lp_2238	1061827	lp_2238	metallophosphatase	NC_004567.2
lp_2240	1061525	lp_2240	amino acid transport protein	NC_004567.2
lp_2242	1061826	ack3	acetate kinase	NC_004567.2
lp_2243	1064216	lp_2243	type I restriction-modification system,adenine-specific methyltransferase subunit	NC_004567.2
lp_2244	1061109	lp_2244	bacterial type II secretion/trafficking system protein	NC_004567.2
lp_2246	1061144	lp_2246	bacterial type II secretion/trafficking system extracellular protein	NC_004567.2
lp_2247	1061129	lp_2247	bacterial type II secretion/trafficking system protein	NC_004567.2
lp_2248	1062124	lp_2248	bacterial type II secretion/trafficking system protein F	NC_004567.2
lp_2249	1064204	gspE	bacterial type II secretion/trafficking system protein E, ATPase	NC_004567.2
lp_2251	1064195	rbsK2	ribokinase	NC_004567.2
lp_2253	1062570	lp_2253	YebC/PmpR family DNA-binding regulatory protein	NC_004567.2
lp_2254	1064210	lp_2254	hypothetical protein	NC_004567.2
lp_2255	1061456	lp_2255	hypothetical protein	NC_004567.2
lp_2256	1061192	ccpA	catabolite control protein A	NC_004567.2
lp_2258	1064134	pepQ	Xaa-Pro dipeptidase	NC_004567.2
lp_2259	1061505	lp_2259	MerR family transcriptional regulator	NC_004567.2
lp_2260	1062579	lp_2260	extracellular protein	NC_004567.2
lp_2261	1061482	lp_2261	hypothetical protein	NC_004567.2
lp_2262	1063554	lp_2262	mechanosensitive ion channel family protein	NC_004567.2
lp_2263	1062046	lp_2263	N-acetyldiaminopimelate deacetylase	NC_004567.2
lp_2264	1063902	dapD	tetrahydrodipicolinate N-acetyltransferase	NC_004567.2
lp_2265	1061496	lp_2265	hypothetical protein	NC_004567.2
lp_2266	1064175	lp_2266	phosphoesterase	NC_004567.2
lp_2267	1062219	xtp1	xanthosine triphosphate pyrophosphatase	NC_004567.2
lp_2268	1062262	murI	glutamate racemase	NC_004567.2
lp_2269	1061820	lp_2269	hypothetical protein	NC_004567.2
lp_2270	1062267	trxA2	thioredoxin	NC_004567.2
lp_2271	1061270	mutS	DNA mismatch repair protein MutS2	NC_004567.2
lp_2272	1063565	zapA	cell-division Z-ring component, stimulator of FtsZ polymerization	NC_004567.2
lp_2273	1062274	lp_2273	hypothetical protein	NC_004567.2
lp_2274	1062270	lp_2274	endonuclease, resolvase	NC_004567.2
lp_2275	1062277	lp_2275	hypothetical protein	NC_004567.2
lp_2277	1062264	alaS	alanine-tRNA synthetase	NC_004567.2
lp_2278	1062282	rhe3	ATP-dependent RNA helicase	NC_004567.2
lp_2279	1062278	lp_2279	phosphoesterase, DHH family	NC_004567.2
lp_2280	1062285	dinP	DNA polymerase, DNA-damage-inducible protein P	NC_004567.2
lp_2281	1062276	yajC	preprotein translocase subunit YajC	NC_004567.2
lp_2282	1062275	tgt	queuine tRNA-ribosyltransferase	NC_004567.2
lp_2285	1062292	queA	S-adenosylmethionine tRNA ribosyltransferase-isomerase	NC_004567.2
lp_2286	1062286	ruvB	Holliday junction ATP-dependent DNA helicase RuvB	NC_004567.2
lp_2287	1062295	ruvA	Holliday junction ATP-dependent DNA helicase RuvA	NC_004567.2
lp_2289	1062284	lp_2289	hypothetical protein	NC_004567.2
lp_2290	1062283	lp_2290	membrane protein	NC_004567.2
lp_2292	1062300	lp_2292	hypothetical protein	NC_004567.2
lp_2297	1062296	hexB	DNA mismatch repair protein MutL/HexB	NC_004567.2
lp_2298	1062303	hexA	DNA mismatch repair protein MutS/HexA	NC_004567.2
lp_2299	1062294	lp_2299	metallophosphatase (MPP) superfamily protein	NC_004567.2
lp_2300	1062293	lp_2300	metal dependent phosphohydrolase, HD family	NC_004567.2
lp_2301	1062309	recA	recombinase A	NC_004567.2
lp_2302	1062304	cinA	competence-induced protein,molybdopterin-binding domain	NC_004567.2
lp_2303	1062312	pgsA	CDP-diacylglycerol--glycerol-3-phosphate 3-phosphatidyltransferase	NC_004567.2
lp_2304	1062302	lp_2304	Xre family transcriptional regulator	NC_004567.2
lp_2305	1062301	lp_2305	zinc-dependent proteinase, M16 family	NC_004567.2
lp_2306	1062317	lp_2306	non-proteolytic protein, peptidase family M16	NC_004567.2
lp_2308	1062318	thrA2	aspartate kinase	NC_004567.2
lp_2312	1062313	glnH2	glutamine/histidine ABC transporter, substrate binding protein	NC_004567.2
lp_2313	1062320	glnQ4	glutamine/histidine ABC transporter ATP-binding protein	NC_004567.2
lp_2314	1062311	glnP2	glutamine/histidine ABC transporter, permease protein	NC_004567.2
lp_2315	1062310	minD	septum site-determining protein MinD	NC_004567.2
lp_2316	1062325	minC	septum site-determining protein MinC	NC_004567.2
lp_2317	1062326	mreD	cell shape determining protein MreD	NC_004567.2
lp_2318	1062321	mreC	cell shape determining protein MreC	NC_004567.2
lp_2319	1062328	mreB1	cell shape determining protein MreB	NC_004567.2
lp_2320	1062319	radC	DNA repair protein	NC_004567.2
lp_2321	1062333	folC1	formylTHF-polyglutamate synthase / folyl-polyglutamate synthase / hydrofolate synthase	NC_004567.2
lp_2322	1062329	valS	valine-tRNA synthetase	NC_004567.2
lp_2323	1062334	tpx	thiol peroxidase	NC_004567.2
lp_2324	1062327	gshA	glutamate--cysteine ligase	NC_004567.2
lp_2325	1062341	thiI	thiamine biosynthesis protein ThiI, ATP pyrophosphatase	NC_004567.2
lp_2326	1062342	csd2	cysteine desulfurase	NC_004567.2
lp_2328	1062337	ezrA	septation ring formation regulator	NC_004567.2
lp_2330	1062344	lp_2330	signaling protein containing GAF domain	NC_004567.2
lp_2331	1062335	rpsD	30S ribosomal protein S4	NC_004567.2
lp_2332	1062349	lp_2332	hypothetical protein	NC_004567.2
lp_2333	1062345	lp_2333	hypothetical protein	NC_004567.2
lp_2334	1062350	lp_2334	membrane protein	NC_004567.2
lp_2335	1062343	lp_2335	ArsR family transcriptional regulator	NC_004567.2
lp_2336	1062357	gshAB	glutathione biosynthesis bifunctional protein: glutamate-cysteine ligase; glutathione synthetase	NC_004567.2
lp_2337	1062358	lp_2337	AAA ATPase	NC_004567.2
lp_2339	1062360	lp_2339	membrane protein	NC_004567.2
lp_2340	1062352	lp_2340	nucleotide-binding protein, universal stress protein UspA family	NC_004567.2
lp_2341	1062351	bla2	beta-lactamase, class A	NC_004567.2
lp_2342	1062365	lp_2342	Xre family transcriptional regulator	NC_004567.2
lp_2344	1062367	glpQ3	glycerophosphodiester phosphodiesterase	NC_004567.2
lp_2345	1062361	ddl	D-alanine--D-alanine ligase	NC_004567.2
lp_2346	1062366	lp_2346	alcohol dehydrogenase	NC_004567.2
lp_2347	1062359	lp_2347	hypothetical protein	NC_004567.2
lp_2349	1062374	hicD3	L-2-hydroxyisocaproate dehydrogenase	NC_004567.2
lp_2350	1062369	lp_2350	D-Methionine-like precursorABC transporter,substrate binding protein	NC_004567.2
lp_2351	1062375	lp_2351	D-Methionine-like precursor ABC transporter,permease protein	NC_004567.2
lp_2352	1062368	lp_2352	D-Methionine-like precursor ABC transporter ATP binding binding protein	NC_004567.2
lp_2353	1062386	gcsH2	glycine cleavage system, H protein	NC_004567.2
lp_2354	1062380	rodA2	rod-shape determining protein	NC_004567.2
lp_2357	1062387	lp_2357	hypothetical protein	NC_004567.2
lp_2358	1062378	lp_2358	hypothetical protein	NC_004567.2
lp_2359	1062376	mreB2	cell shape determining protein MreB	NC_004567.2
lp_2360	1062397	lp_2360	ribosomal protein serine-acetylating enzyme	NC_004567.2
lp_2361	1062393	murA2	UDP-N-acetylglucosamine 1-carboxyvinyltransferase	NC_004567.2
lp_2363	1062398	atpC	H(+)-transporting two-sector ATPase, epsilon subunit	NC_004567.2
lp_2364	1062389	atpD	H(+)-transporting two-sector ATPase, beta subunit	NC_004567.2
lp_2365	1062408	atpG	H(+)-transporting two-sector ATPase, gamma subunit	NC_004567.2
lp_2366	1062411	atpA	H(+)-transporting two-sector ATPase, alpha subunit	NC_004567.2
lp_2367	1062400	atpH	H(+)-transporting two-sector ATPase, delta subunit	NC_004567.2
lp_2368	1062399	atpF	H(+)-transporting two-sector ATPase, B subunit	NC_004567.2
lp_2369	1062422	atpE	H(+)-transporting two-sector ATPase, C subunit	NC_004567.2
lp_2370	1062416	atpB	H(+)-transporting two-sector ATPase, A subunit	NC_004567.2
lp_2371	1062423	pyrP	uracil transport protein	NC_004567.2
lp_2372	17494181	lp_2372	hypothetical protein	NC_004567.2
lp_2374	1062414	upp	uracil phosphoribosyltransferase	NC_004567.2
lp_2375	1062413	glyA	glycine hydroxymethyltransferase	NC_004567.2
lp_2376	1062432	lp_2376	translation factor, SUA5 family	NC_004567.2
lp_2377	1062428	lp_2377	S-adenosyl-L-methionine-dependent N(5)-glutamine methyltransferase, release factor-specific	NC_004567.2
lp_2378	1062433	prfA	peptide chain release factor 1	NC_004567.2
lp_2379	1062425	tdk	thymidine kinase	NC_004567.2
lp_2380	1062424	lp_2380	UDP-N-acetylmuramyl tripeptide synthase	NC_004567.2
lp_2382	1062442	lp_2382	glutamine amidotransferase, CobQ-like domain	NC_004567.2
lp_2384	1062438	pmi	mannose-6-phosphate isomerase	NC_004567.2
lp_2385	1062446	lp_2385	beta-lactamase family protein	NC_004567.2
lp_2388	1062436	lp_2388	hypothetical protein	NC_004567.2
lp_2390	1062434	bcaT	branched-chain amino acid aminotransferase	NC_004567.2
lp_2391	1062449	lp_2391	hypothetical protein	NC_004567.2
lp_2393	1062445	lp_2393	lipoprotein	NC_004567.2
lp_2394	1062452	lp_2394	ABC transporter ATP-binding protein/permease	NC_004567.2
lp_2395	1062444	lp_2395	ABC transporter ATP-binding protein/permease	NC_004567.2
lp_2396	1062443	lp_2396	extracellular protein	NC_004567.2
lp_2397	1062457	lp_2397	prophage P2a protein 59; extracellular polysaccharide deacetylase, lipid-anchored	NC_004567.2
lp_2399	1062453	lp_2399	prophage P2a protein 58, holin	NC_004567.2
lp_2400	1062458	lp_2400	prophage P2a protein 57	NC_004567.2
lp_2401	1062451	lp_2401	prophage P2a protein 56, lysin	NC_004567.2
lp_2402	1062450	lp_2402	prophage P2a protein 55	NC_004567.2
lp_2403	1062467	lp_2403	prophage P2a protein 54	NC_004567.2
lp_2404	1062462	lp_2404	prophage P2a protein 53	NC_004567.2
lp_2405	1062471	lp_2405	prophage P2a protein 52	NC_004567.2
lp_2406	1062460	lp_2406	prophage P2a protein 51	NC_004567.2
lp_2407	1062459	lp_2407	prophage P2a protein 50	NC_004567.2
lp_2408	1062476	lp_2408	prophage P2a protein 49	NC_004567.2
lp_2409	1062472	lp_2409	prophage P2a protein 48; tape measure protein	NC_004567.2
lp_2410	1062479	lp_2410	prophage P2a protein 47	NC_004567.2
lp_2411	1062469	lp_2411	prophage P2a protein 46	NC_004567.2
lp_2412	1062468	lp_2412	prophage P2a protein 45	NC_004567.2
lp_2413	1062483	lp_2413	prophage P2a protein 44	NC_004567.2
lp_2414	1062486	lp_2414	prophage P2a protein 43; head-tail joining protein	NC_004567.2
lp_2415	1062478	lp_2415	prophage P2a protein 42	NC_004567.2
lp_2416	1062477	lp_2416	prophage P2a protein 41	NC_004567.2
lp_2417	1062491	lp_2417	prophage P2a protein 40; major capsid protein	NC_004567.2
lp_2418	1062487	lp_2418	prophage P2a protein 39; scaffold protein	NC_004567.2
lp_2419	1062495	lp_2419	prophage P2a protein 38; minor head protein	NC_004567.2
lp_2420	1062485	lp_2420	prophage P2a protein 37; portal protein	NC_004567.2
lp_2423	1062502	lp_2423	prophage P2a protein 34; terminase small subunit TerS	NC_004567.2
lp_2424	1062493	lp_2424	prophage P2a protein 33	NC_004567.2
lp_2425	1062494	lp_2425	prophage P2a protein 32	NC_004567.2
[truncated: 1,124 more rows]
