# Supplementary material for: Transcriptional reprogramming and phenotypic switching associated with the adaptation of Lactobacillus plantarum C2 to plant niches
Source: Sci Rep. 2016 Jun 7;6:27392. doi: 10.1038/srep27392 (PMC4895336; doi:10.1038/srep27392)
Supplement: Supplementary Dataset 2 [file srep27392-s3.xls]

## Sheet: Genelist CJ LE-growth 
				Genelist CJ LE growth phase
GeneName	Mean_MRSBroth_LEphase_A	Mean_Carrot_LEphase_B	Fold Change	t	p-value	FDR adj p-value	GeneID	Gene.Symbol	Accession
lp_0001	9.071	9.49242	1.33924	22.6354	0.00014412	0.000372167	1061116	dnaA	NC_004567.2
lp_0002	11.1569	10.881	-1.21076	-9.37663	0.0021784	0.00345403	1061106	dnaN	NC_004567.2
lp_0004	8.8175	10.3666	2.92636	82.3888	2.57e-06	3.3004e-05	1061118	lp_0004	NC_004567.2
lp_0005	12.0356	13.2864	2.37968	117.536	8.5e-07	2.2575e-05	1061119	recF	NC_004567.2
lp_0006	13.3973	14.8154	2.67239	60.8605	6.61e-06	5.0095e-05	1061120	gyrB	NC_004567.2
lp_0007	13.0427	13.9406	1.86337	78.6689	2.97e-06	3.58e-05	1061121	gyrA	NC_004567.2
lp_0009	11.8682	11.3428	-1.43937	-49.0349	1.297e-05	7.468e-05	1061123	rpsF	NC_004567.2
lp_0010	14.8164	14.7442	-1.05136	-1.66087	0.191741	0.210855	1061124	ssb	NC_004567.2
lp_0011	12.8169	12.6926	-1.08994	-3.76553	0.0305665	0.0374965	1061125	rpsR	NC_004567.2
lp_0012	11.3355	10.0328	-2.46693	-52.852	1.027e-05	6.4755e-05	1061126	lp_0012	NC_004567.2
lp_0013	11.3867	10.5128	-1.83258	-17.7749	0.00030514	0.00066247	1061127	rplI	NC_004567.2
lp_0014	9.95068	9.39231	-1.4726	-24.4703	0.00011311	0.000317272	1061128	dnaC	NC_004567.2
lp_0015	7.7889	7.23113	-1.47199	-16.1474	0.00041076	0.000848146	1061283	lp_0015	NC_004567.2
lp_0016	8.04955	7.68313	-1.28914	-13.9443	0.00064613	0.00121885	1061284	proB	NC_004567.2
lp_0017	7.82356	7.363	-1.37607	-39.306	2.585e-05	0.000113686	1061286	proA	NC_004567.2
lp_0018	8.90264	11.1926	4.8903	96.9726	1.54e-06	2.6336e-05	1061288	lp_0018	NC_004567.2
lp_0020	6.0963	6.29016	1.14382	2.81521	0.0639673	0.0745172	1061293	glgB	NC_004567.2
lp_0021	7.69274	7.75261	1.04237	0.74497	0.508392	0.528363	1061258	glgC	NC_004567.2
lp_0022	6.66921	6.60481	-1.04565	-0.91949	0.423221	0.445932	1061259	glgD	NC_004567.2
lp_0023	6.05504	5.63536	-1.33763	-12.4633	0.00091289	0.00163702	1061257	glgA	NC_004567.2
lp_0024	7.05758	7.04394	-1.0095	-0.6727	0.547574	0.566631	1061256	glgP	NC_004567.2
lp_0025	9.28834	9.02523	-1.20006	-3.25716	0.0446014	0.0531066	1061255	malZ	NC_004567.2
lp_0026	10.2901	8.78976	-2.82903	-59.0115	7.28e-06	5.2672e-05	1061254	lp_0026	NC_004567.2
lp_0027	12.9792	10.5211	-5.49499	-99.1464	1.44e-06	2.5859e-05	1061253	pgmB1	NC_004567.2
lp_0028	13.2663	11.3351	-3.81368	-190.465	1.9e-07	1.8998e-05	1061252	lp_0028	NC_004567.2
lp_0030	9.91969	8.199	-3.29592	-40.5526	2.346e-05	0.000107375	1061251	lp_0030	NC_004567.2
lp_0031	11.1775	9.39615	-3.43746	-146.003	4.3e-07	2.0636e-05	1061250	cspL	NC_004567.2
lp_0032	13.2461	11.3459	-3.73279	-50.2978	1.198e-05	7.0988e-05	1061249	lp_0032	NC_004567.2
lp_0036	8.73809	9.03016	1.22439	28.6628	6.915e-05	0.000220976	1061246	rrp1	NC_004567.2
lp_0037	10.9706	12.2724	2.4653	20.8457	0.00018614	0.000449621	1061245	hpk1	NC_004567.2
lp_0038	9.94615	10.9694	2.03252	62.653	6.04e-06	4.8338e-05	1061242	lp_0038	NC_004567.2
lp_0039	9.35409	10.4857	2.19098	36.7327	3.193e-05	0.000130047	1061240	lp_0039	NC_004567.2
lp_0041	10.5934	9.89739	-1.61997	-26.3469	8.988e-05	0.000268532	1061239	lp_0041	NC_004567.2
lp_0043	11.1867	10.8247	-1.28514	-21.8852	0.00016003	0.000400649	1061238	htrA	NC_004567.2
lp_0045	8.41055	7.42181	-1.98445	-17.8781	0.00029971	0.000653876	1061237	rlmH	NC_004567.2
lp_0046	8.15975	6.18391	-3.93359	-74.8488	3.47e-06	3.7948e-05	1061236	lp_0046	NC_004567.2
lp_0047	5.30185	5.34935	1.03347	3.24085	0.0451739	0.0537678	1061235	calB	NC_004567.2
lp_0048	8.81109	8.00968	-1.7428	-40.107	2.428e-05	0.000109375	1061234	lp_0048	NC_004567.2
lp_0050	5.93652	5.76906	-1.12307	-8.12907	0.00335426	0.00504188	1061233	pnbA	NC_004567.2
lp_0052	10.6588	9.25027	-2.65468	-63.6363	5.75e-06	4.7257e-05	1061232	lp_0052	NC_004567.2
lp_0053	7.84342	5.96805	-3.66893	-67.8581	4.71e-06	4.3222e-05	1061229	lp_0053	NC_004567.2
lp_0054	5.27517	5.63979	1.28754	13.5471	0.0007063	0.00131099	1061228	lp_0054	NC_004567.2
lp_0055	7.37122	6.98961	-1.3028	-13.7722	0.00067133	0.00125654	1061226	lp_0055	NC_004567.2
lp_0056	6.96154	6.53967	-1.33967	-4.76928	0.0159786	0.0206479	1061225	lp_0056	NC_004567.2
lp_0057	7.84453	8.3504	1.41998	30.4162	5.748e-05	0.000193166	1061224	lp_0057	NC_004567.2
lp_0058	10.9304	11.3081	1.29934	12.1532	0.00098636	0.00175466	1061223	lp_0058	NC_004567.2
lp_0059	7.00389	7.79116	1.7258	17.1826	0.0003389	0.000721723	1061222	arsC	NC_004567.2
lp_0060	6.32743	6.09273	-1.17667	-1.8999	0.150024	0.1668	1061221	lp_0060	NC_004567.2
lp_0061	6.76604	6.28706	-1.39376	-10.6404	0.00148209	0.00249036	1061220	adc	NC_004567.2
lp_0062	5.88918	5.32531	-1.47823	-53.2827	1.001e-05	6.4305e-05	1061219	lp_0062	NC_004567.2
lp_0063	9.41172	8.88586	-1.43979	-36.6662	3.211e-05	0.000130534	1061282	lp_0063	NC_004567.2
lp_0066	9.5834	10.7522	2.2483	15.5566	0.00046093	0.000936862	1061279	pgmB2	NC_004567.2
lp_0067	7.26154	6.99462	-1.20323	-7.65886	0.00401129	0.00592396	1061278	pva1	NC_004567.2
lp_0068	8.68621	8.62363	-1.04434	-1.79041	0.167699	0.185461	1061277	lp_0068	NC_004567.2
lp_0069	6.45296	5.94219	-1.42482	-14.7395	0.00054452	0.00105919	1061275	ptp1	NC_004567.2
lp_0070	7.93454	7.09076	-1.79475	-20.4007	0.00019903	0.000474334	1061274	lp_0070	NC_004567.2
lp_0071	7.48314	6.70911	-1.71003	-67.2696	4.84e-06	4.3518e-05	1061272	lp_0071	NC_004567.2
lp_0072	5.79627	5.84662	1.03551	1.38279	0.257337	0.27867	1061271	lp_0072	NC_004567.2
lp_0073	8.48075	9.10845	1.5451	10.1636	0.00170467	0.002804	1061268	lp_0073	NC_004567.2
lp_0074	8.16347	9.75684	3.01755	47.1228	1.469e-05	8.0015e-05	1061267	lp_0074	NC_004567.2
lp_0075	5.17625	5.36135	1.1369	3.20543	0.0464492	0.0551386	1061266	azoR1	NC_004567.2
lp_0076	8.30784	8.51324	1.15301	14.0818	0.00062687	0.00118827	1061265	fusA1	NC_004567.2
lp_0077	7.6122	7.44536	-1.1226	-6.73646	0.00587866	0.00830836	1061264	lp_0077	NC_004567.2
lp_0078	7.38301	7.28367	-1.07128	-1.70461	0.183214	0.201903	1061263	lp_0078	NC_004567.2
lp_0080	8.30477	7.96855	-1.26245	-9.82004	0.00189294	0.00306205	1061262	lp_0080	NC_004567.2
lp_0081	5.97733	6.06789	1.06478	2.67112	0.0724535	0.0836538	1061261	lp_0081	NC_004567.2
lp_0082	7.20474	7.22161	1.01176	0.31899	0.769887	0.782673	1061260	lp_0082	NC_004567.2
lp_0083	7.38482	7.44399	1.04187	2.7165	0.0696394	0.0806732	1061113	lp_0083	NC_004567.2
lp_0085	9.70322	7.72638	-3.9363	-194.495	1.8e-07	1.8998e-05	1061114	lp_0085	NC_004567.2
lp_0088	7.48676	6.87196	-1.53135	-24.1093	0.00011846	0.000327316	1064136	pepI	NC_004567.2
lp_0089	7.27127	6.27124	-2.00005	-18.9989	0.00024822	0.000566075	1061381	lp_0089	NC_004567.2
lp_0091	10.4694	9.84763	-1.5388	-21.2566	0.00017519	0.000431347	1061380	lp_0091	NC_004567.2
lp_0092	7.29639	5.6014	-3.23775	-44.3856	1.77e-05	9.0288e-05	1061379	lp_0092	NC_004567.2
lp_0096	9.54096	8.68037	-1.81578	-37.0126	3.118e-05	0.000128098	1061377	lp_0096	NC_004567.2
lp_0098	8.1145	7.65807	-1.37215	-5.94904	0.00847199	0.0115349	1061376	lp_0098	NC_004567.2
lp_0099	6.7921	6.90194	1.07911	2.19214	0.112499	0.12684	1061375	lp_0099	NC_004567.2
lp_0100	7.38116	6.8665	-1.42865	-14.2394	0.00060572	0.00115238	1061374	lp_0100	NC_004567.2
lp_0101	6.85132	6.8026	-1.03434	-1.64284	0.195386	0.21456	1061370	lp_0101	NC_004567.2
lp_0102	7.78112	7.37196	-1.32791	-14.9358	0.00052273	0.00103093	1061372	cbiM	NC_004567.2
lp_0103	6.36882	6.35284	-1.01114	-0.94308	0.412728	0.435758	1061368	lp_0103	NC_004567.2
lp_0104	5.80148	5.88997	1.06326	7.04981	0.00513681	0.00738358	1061369	larA	NC_004567.2
lp_0105	6.21762	7.0715	1.80735	72.695	3.8e-06	3.9382e-05	1061366	larB	NC_004567.2
lp_0106	5.95063	6.5817	1.54872	6.29941	0.00716484	0.00995489	1061367	larC1	NC_004567.2
lp_0107	5.90424	6.9311	2.03759	20.8989	0.00018467	0.000448318	1061364	larC2	NC_004567.2
lp_0108	5.6934	6.09847	1.32415	3.63014	0.0336813	0.0408996	1061363	glpF1	NC_004567.2
lp_0109	6.68109	6.8745	1.14347	2.54763	0.0808464	0.0928633	1061362	larE	NC_004567.2
lp_0111	9.6145	7.57503	-4.11093	-101.44	1.34e-06	2.5112e-05	1061360	lp_0111	NC_004567.2
lp_0113	7.69477	6.47127	-2.33513	-53.7158	9.76e-06	6.3485e-05	1061358	thiM	NC_004567.2
lp_0114	11.2375	9.62724	-3.05301	-89.2358	2e-06	2.9177e-05	1061357	thiD	NC_004567.2
lp_0115	9.29866	8.20957	-2.1274	-17.4055	0.00032564	0.000700654	1061356	thiE	NC_004567.2
lp_0116	9.84142	8.83989	-2.00211	-43.891	1.833e-05	9.2255e-05	1061355	thiP	NC_004567.2
lp_0117	8.4299	7.67807	-1.68392	-25.6336	9.79e-05	0.000285902	1061354	lp_0117	NC_004567.2
lp_0118	9.31605	9.37272	1.04006	4.81145	0.015587	0.0201668	1061353	lp_0118	NC_004567.2
lp_0119	7.79213	7.14625	-1.5647	-8.3842	0.00305611	0.00464524	1061351	lp_0119	NC_004567.2
lp_0120	8.41342	8.58976	1.13001	4.27339	0.0216952	0.0273225	1061349	lp_0120	NC_004567.2
lp_0121	9.92027	9.27484	-1.56421	-30.9509	5.444e-05	0.000185558	1061348	lp_0121	NC_004567.2
lp_0122	9.78806	9.24192	-1.46018	-34.5669	3.859e-05	0.000145497	1061347	lp_0122	NC_004567.2
lp_0124	11.3312	11.9332	1.51781	16.8184	0.00036214	0.000765478	1061346	pacL1	NC_004567.2
lp_0125	8.19956	8.46333	1.20061	4.96144	0.0142901	0.0186045	1061345	lp_0125	NC_004567.2
lp_0126	12.9533	13.587	1.55152	19.964	0.00021286	0.00050201	1061343	lp_0126	NC_004567.2
lp_0127	7.18985	5.74092	-2.73006	-22.0946	0.00015536	0.000392594	1061342	lp_0127	NC_004567.2
lp_0128	7.23283	7.09556	-1.09982	-6.91588	0.00543803	0.00774953	1061341	lp_0128	NC_004567.2
lp_0129	15.3701	14.5086	-1.8169	-18.4336	0.0002726	0.000609499	1061340	hsp1	NC_004567.2
lp_0130	8.50916	5.91298	-6.04683	-14.3559	0.00059069	0.0011279	1061339	lp_0130	NC_004567.2
lp_0131	7.35583	5.49509	-3.63194	-63.4975	5.79e-06	4.7377e-05	1061338	lp_0131	NC_004567.2
lp_0132	8.1436	7.13173	-2.01652	-27.3393	8.011e-05	0.000246179	1061337	lp_0132	NC_004567.2
lp_0133	5.551	5.89533	1.26956	19.644	0.0002238	0.00052338	1061335	lp_0133	NC_004567.2
lp_0134	6.60711	6.57151	-1.02498	-1.0148	0.382264	0.405652	1061336	lp_0134	NC_004567.2
lp_0136	8.04766	8.44348	1.31569	30.3324	5.798e-05	0.000193943	1061333	lp_0136	NC_004567.2
lp_0137	9.64638	9.67994	1.02353	2.06995	0.126668	0.141996	1061331	lp_0137	NC_004567.2
lp_0138	8.63318	8.84624	1.15914	5.90737	0.0086475	0.0117534	1061330	lp_0138	NC_004567.2
lp_0139	13.4336	13.2032	-1.17322	-4.43516	0.0195776	0.0248663	1061329	lai	NC_004567.2
lp_0141	8.21884	8.26156	1.03006	3.44351	0.0386639	0.0464085	1061328	lp_0141	NC_004567.2
lp_0145	7.88664	7.72333	-1.11985	-9.13658	0.00235675	0.00370295	1061324	lp_0145	NC_004567.2
lp_0146	8.87302	10.337	2.75865	37.9082	2.894e-05	0.000122443	1061322	lp_0146	NC_004567.2
lp_0148	8.48012	8.50027	1.01406	0.55713	0.614892	0.633562	1061321	lp_0148	NC_004567.2
lp_0149	9.73749	9.73479	-1.00188	-0.1537	0.887246	0.893831	1061320	lp_0149	NC_004567.2
lp_0150	7.41288	7.50541	1.06624	6.59539	0.00625832	0.008817	1061319	lp_0150	NC_004567.2
lp_0152	9.96027	8.76576	-2.28867	-60.6728	6.67e-06	5.0121e-05	1061317	lp_0152	NC_004567.2
lp_0154	9.22737	9.37929	1.11105	10.0698	0.00175355	0.00286778	1061316	lp_0154	NC_004567.2
lp_0155	9.8212	10.4487	1.54491	9.5708	0.0020469	0.00328053	1061315	lp_0155	NC_004567.2
lp_0156	8.15814	8.5235	1.2882	35.9813	3.405e-05	0.000133583	1061314	lp_0156	NC_004567.2
lp_0158	7.43177	7.5515	1.08653	3.32687	0.0422545	0.0504083	1061313	lp_0158	NC_004567.2
lp_0159	10.623	9.21724	-2.64959	-39.8033	2.486e-05	0.000111037	1061312	lp_0159	NC_004567.2
lp_0160	8.47717	7.15596	-2.49876	-76.7681	3.2e-06	3.6897e-05	1061311	lp_0160	NC_004567.2
lp_0161	9.37462	9.01	-1.28755	-18.141	0.00028645	0.000633358	1061310	lp_0161	NC_004567.2
lp_0162	10.2167	10.9048	1.6112	47.4513	1.437e-05	7.8437e-05	1061309	lp_0162	NC_004567.2
lp_0163	9.33587	9.35487	1.01326	0.514	0.641425	0.65851	1061305	lp_0163	NC_004567.2
lp_0164	9.14385	9.91784	1.71	8.12534	0.0033589	0.00504643	1061304	lp_0164	NC_004567.2
lp_0165	9.57177	8.68881	-1.84416	-78.5502	2.98e-06	3.58e-05	1061303	lp_0165	NC_004567.2
lp_0166	10.0445	9.18226	-1.81784	-63.1161	5.9e-06	4.7686e-05	1061302	dak1A	NC_004567.2
lp_0168	9.33222	9.39118	1.04171	3.19499	0.046834	0.0555742	1061299	dak1B	NC_004567.2
lp_0169	8.91418	9.05006	1.09877	10.7526	0.00143536	0.00242489	1061298	dak2	NC_004567.2
lp_0170	8.07882	8.3211	1.18286	7.65622	0.00401544	0.00592449	1061297	dak3	NC_004567.2
lp_0171	8.81597	9.01195	1.1455	9.35172	0.00219607	0.00347229	1061296	dhaP	NC_004567.2
lp_0172	10.0602	10.612	1.46598	22.4256	0.00014835	0.000380091	1061295	lp_0172	NC_004567.2
lp_0173	10.216	12.0554	3.5786	84.0292	2.42e-06	3.185e-05	1061465	lp_0173	NC_004567.2
lp_0174	8.11544	9.71099	3.02209	59.8469	6.97e-06	5.138e-05	1061464	malA1	NC_004567.2
lp_0175	11.8644	11.6172	-1.18691	-21.9149	0.00015936	0.00039961	1061463	mdxE	NC_004567.2
lp_0176	8.31873	8.7202	1.32085	13.0644	0.00078978	0.00144193	1061462	mdxF	NC_004567.2
lp_0177	8.75994	8.16163	-1.51393	-52.2671	1.063e-05	6.5989e-05	1061461	mdxG	NC_004567.2
lp_0178	9.19623	8.43142	-1.69915	-73.3322	3.69e-06	3.8709e-05	1061460	lp_0178	NC_004567.2
lp_0179	10.6306	10.0794	-1.46533	-31.9456	4.934e-05	0.000173256	1061459	malS	NC_004567.2
lp_0180	11.2594	10.7336	-1.43974	-18.8716	0.00025345	0.000575478	1061458	msmX	NC_004567.2
lp_0181	9.27149	8.5647	-1.63217	-54.32	9.43e-06	6.2084e-05	1061457	mapB	NC_004567.2
lp_0182	8.8464	8.50064	-1.27082	-11.6727	0.00111633	0.0019503	1061453	lp_0182	NC_004567.2
lp_0183	15.6499	15.0279	-1.53907	-34.2545	3.969e-05	0.000148238	1061451	lp_0183	NC_004567.2
lp_0184	8.46247	9.1464	1.6065	28.2057	7.27e-05	0.000228342	1061449	sacK1	NC_004567.2
lp_0185	7.19208	11.1526	15.5678	66.9025	4.92e-06	4.3763e-05	1061447	pts1BCA	NC_004567.2
lp_0187	8.87965	13.259	20.8115	78.6052	2.97e-06	3.58e-05	1061446	scrB	NC_004567.2
lp_0188	8.32913	11.6583	10.0504	217.615	1.2e-07	1.8998e-05	1061444	scrR	NC_004567.2
lp_0189	9.58033	12.2531	6.37659	72.3668	3.85e-06	3.9424e-05	1061442	lp_0189	NC_004567.2
lp_0190	6.45037	6.20596	-1.18461	-6.16358	0.00763817	0.0105143	1061441	lp_0190	NC_004567.2
lp_0192	7.29669	7.33863	1.0295	1.72382	0.179605	0.198277	1061439	nha1	NC_004567.2
lp_0193	10.9531	9.3436	-3.05135	-76.2246	3.27e-06	3.7448e-05	1061438	lp_0193	NC_004567.2
lp_0194	9.74113	11.443	3.25327	142.555	4.6e-07	2.081e-05	1061437	lp_0194	NC_004567.2
lp_0197	9.85398	10.0515	1.14671	4.97725	0.0141616	0.0184758	1061436	lp_0197	NC_004567.2
lp_0199	10.3139	11.1081	1.73408	43.981	1.821e-05	9.2151e-05	1061435	lp_0199	NC_004567.2
lp_0200	6.16623	6.22601	1.04231	1.87172	0.15436	0.171316	1061432	lp_0200	NC_004567.2
lp_0201	6.40009	6.61894	1.16381	9.35492	0.00219379	0.00347229	1061429	lp_0201	NC_004567.2
lp_0202	7.14551	6.93735	-1.15521	-10.0211	0.00177962	0.00290584	1061428	lp_0202	NC_004567.2
lp_0203	7.23543	7.36409	1.09328	3.98639	0.0262286	0.0325589	1061427	serA	NC_004567.2
lp_0204	6.68198	6.55012	-1.09571	-4.1102	0.0241376	0.0301792	1061425	serC	NC_004567.2
lp_0205	11.1871	12.0215	1.78318	16.8599	0.00035939	0.000760172	1061424	pgm1	NC_004567.2
lp_0206	14.3295	12.0338	-4.91001	-167.89	2.8e-07	1.8998e-05	1061423	lp_0206	NC_004567.2
lp_0207	10.7431	8.17526	-5.92918	-236.958	9e-08	1.8998e-05	1061422	lp_0207	NC_004567.2
lp_0208	8.89343	9.07713	1.1358	12.0927	0.00100158	0.00177566	1061421	lp_0208	NC_004567.2
lp_0209	6.55397	6.82514	1.20679	23.7093	0.00012478	0.000336709	1061419	lp_0209	NC_004567.2
lp_0210	6.54423	6.82912	1.21832	14.9751	0.0005185	0.00102836	1061418	ack1	NC_004567.2
lp_0213	7.66061	8.07959	1.33699	19.4295	0.00023156	0.000538686	1061416	lp_0213	NC_004567.2
lp_0214	6.829	6.9114	1.05878	2.62512	0.0754494	0.0868879	1061414	lp_0214	NC_004567.2
lp_0215	8.49479	8.16502	-1.25682	-12.6845	0.00086483	0.0015616	1061413	lp_0215	NC_004567.2
lp_0216	9.72482	9.08274	-1.56057	-23.677	0.00012531	0.000337675	1061412	ISP2_1	NC_004567.2
lp_0217	8.18189	8.56834	1.30717	29.7036	6.188e-05	0.00020337	1061411	lp_0217	NC_004567.2
lp_0218	7.46789	7.20207	-1.20232	-14.7942	0.00053832	0.00105106	1061410	lp_0218	NC_004567.2
lp_0219	8.97294	8.38138	-1.50688	-36.1115	3.367e-05	0.000133389	1061408	lp_0219	NC_004567.2
lp_0220	7.89087	8.17745	1.21975	5.31228	0.0117578	0.0156137	1061406	gpo	NC_004567.2
lp_0221	11.1573	11.2834	1.09128	7.58486	0.00412961	0.0060757	1061405	lp_0221	NC_004567.2
lp_0223	6.00139	6.99422	1.99009	16.4758	0.00038596	0.000806529	1061403	greA1	NC_004567.2
lp_0224	8.04807	10.2217	4.51145	119.707	8e-07	2.2508e-05	1061402	lp_0224	NC_004567.2
lp_0225	8.05821	9.49918	2.71504	97.8016	1.5e-06	2.6183e-05	1061401	lp_0225	NC_004567.2
lp_0226	11.0925	9.41962	-3.18849	-164.753	3e-07	1.9201e-05	1061399	nagB	NC_004567.2
lp_0228	10.2574	9.98388	-1.20876	-12.5243	0.0008993	0.00161728	1061398	pepD1	NC_004567.2
lp_0230	9.32143	9.97124	1.56897	40.8853	2.287e-05	0.000105971	1061397	pts2CB	NC_004567.2
lp_0231	8.11371	9.63571	2.87189	68.9022	4.49e-06	4.2829e-05	1061396	mtlR	NC_004567.2
lp_0232	9.59116	10.1136	1.43635	22.277	0.00015145	0.000385661	1061394	pts2A	NC_004567.2
lp_0233	10.9243	11.7383	1.75798	39.7359	2.499e-05	0.000111466	1061392	mtlD	NC_004567.2
lp_0235	7.36637	8.13923	1.70866	30.0169	5.989e-05	0.000198294	1061390	lp_0235	NC_004567.2
lp_0236	8.38538	8.70434	1.24743	13.7735	0.00067114	0.00125654	1061389	trxA1	NC_004567.2
lp_0237	7.27324	6.42186	-1.80423	-19.1853	0.00024082	0.000554812	1061388	lp_0237	NC_004567.2
lp_0239	6.20428	4.79867	-2.64928	-59.486	7.1e-06	5.1906e-05	1061387	lp_0239	NC_004567.2
lp_0240	10.7423	9.84325	-1.86481	-19.6633	0.00022312	0.00052257	1061386	lp_0240	NC_004567.2
lp_0242	9.52035	10.0703	1.46404	53.1489	1.009e-05	6.4326e-05	1061385	ndk	NC_004567.2
lp_0243	10.9547	11.0748	1.08675	4.3596	0.0205321	0.0259835	1061383	lp_0243	NC_004567.2
lp_0244	8.14766	9.14395	1.99486	14.8429	0.0005329	0.00104505	1061218	lp_0244	NC_004567.2
lp_0245	6.75993	6.73938	-1.01435	-1.68256	0.187459	0.206436	1061217	lp_0245	NC_004567.2
lp_0247	9.54176	6.32409	-9.30285	-130.239	6.2e-07	2.0966e-05	1061216	pts3C	NC_004567.2
lp_0248	8.92738	5.96467	-7.79592	-89.9618	1.95e-06	2.9023e-05	1061213	lp_0248	NC_004567.2
lp_0249	9.09634	6.47688	-6.1452	-28.3922	7.122e-05	0.000225291	1061212	lp_0249	NC_004567.2
lp_0250	10.2481	8.59519	-3.14467	-37.3114	3.041e-05	0.000126425	1061211	lp_0250	NC_004567.2
lp_0251	9.07783	7.05854	-4.05386	-48.0364	1.383e-05	7.6566e-05	1061210	lp_0251	NC_004567.2
lp_0252	8.54157	7.57583	-1.95307	-13.1192	0.00077968	0.00142598	1061209	lp_0252	NC_004567.2
lp_0253	7.69592	7.18238	-1.42755	-9.46723	0.00211571	0.00336658	1061208	kdgK	NC_004567.2
lp_0254	11.1937	14.0408	7.19561	29.6265	6.239e-05	0.000204377	1061204	cysE	NC_004567.2
lp_0255	10.277	12.6615	5.22147	51.0057	1.147e-05	6.9006e-05	1061203	cblB	NC_004567.2
lp_0256	10.2415	13.1832	7.68334	149.753	4e-07	2.0636e-05	1061202	cbs	NC_004567.2
lp_0257	11.082	9.98028	-2.14611	-32.6811	4.596e-05	0.00016492	1061200	pepM	NC_004567.2
lp_0259	9.53276	8.48341	-2.06959	-52.2639	1.063e-05	6.5989e-05	1061197	pnuC1	NC_004567.2
lp_0260	11.0765	10.4542	-1.5393	-7.69397	0.00395671	0.0058572	1061194	lp_0260	NC_004567.2
lp_0261	15.5056	15.0324	-1.3882	-7.24367	0.00473824	0.00687077	1061191	lp_0261	NC_004567.2
lp_0262	11.8948	12.0884	1.14364	4.18706	0.0229457	0.0287812	1061190	treR	NC_004567.2
lp_0263	13.1838	14.2342	2.07122	46.83	1.497e-05	8.1302e-05	1061188	treA	NC_004567.2
lp_0264	11.8452	12.1105	1.20193	25.5887	9.843e-05	0.000286663	1061187	pts4ABC	NC_004567.2
lp_0265	10.5337	10.2532	-1.21462	-10.4633	0.00156007	0.00260178	1061186	pts5ABC	NC_004567.2
lp_0266	13.5799	11.6329	-3.8557	-121.954	7.6e-07	2.2032e-05	1061184	lp_0266	NC_004567.2
lp_0267	4.95069	5.11642	1.12174	1.72142	0.180051	0.198629	1061183	tagD1	NC_004567.2
lp_0268	4.77784	5.1262	1.27311	18.0391	0.0002915	0.000641733	1061182	tagF1	NC_004567.2
lp_0269	4.87143	5.23961	1.29072	10.9266	0.00136662	0.00232891	1061181	tagF2	NC_004567.2
lp_0271	5.82829	5.92387	1.0685	4.06614	0.0248564	0.0309911	1061178	lp_0271	NC_004567.2
lp_0272	6.44088	6.75671	1.24473	4.13208	0.0237903	0.0297689	1061175	lp_0272	NC_004567.2
lp_0273	7.49412	6.5467	-1.92843	-66.733	4.96e-06	4.386e-05	1061174	lp_0273	NC_004567.2
lp_0274	7.27952	7.2697	-1.00683	-0.93866	0.414675	0.437518	1061172	lp_0274	NC_004567.2
lp_0275	9.24492	10.5069	2.39824	40.9447	2.276e-05	0.000105911	1061171	mntH1	NC_004567.2
lp_0276	6.20971	8.18338	3.92766	83.7775	2.44e-06	3.185e-05	1061170	lp_0276	NC_004567.2
lp_0277	7.04835	9.50831	5.50199	54.2784	9.45e-06	6.2102e-05	1061169	lp_0277	NC_004567.2
lp_0279	5.99775	7.84565	3.59977	91.1412	1.87e-06	2.8899e-05	1061168	lp_0279	NC_004567.2
lp_0280	6.16752	6.20005	1.0228	0.70446	0.530072	0.549431	1061165	lp_0280	NC_004567.2
lp_0281	7.04022	6.26416	-1.71244	-18.3977	0.00027425	0.000612444	1061164	lp_0281	NC_004567.2
lp_0282	11.0505	12.0695	2.02655	18.1452	0.00028625	0.000633357	1061163	hpk2	NC_004567.2
lp_0283	7.8062	8.13978	1.26013	5.26073	0.0120914	0.016009	1061162	rrp2	NC_004567.2
lp_0284	7.05918	6.98857	-1.05017	-4.65656	0.0170898	0.0219384	1061161	lp_0284	NC_004567.2
lp_0285	9.47691	9.12679	-1.27467	-28.428	7.095e-05	0.000224864	1061160	lp_0285	NC_004567.2
lp_0286	8.85692	9.36009	1.41733	16.308	0.00039838	0.000826955	1061159	pts6C	NC_004567.2
lp_0287	9.6417	9.08707	-1.46879	-24.0901	0.00011875	0.000327664	1061157	lp_0287	NC_004567.2
lp_0289	6.49207	5.71607	-1.71238	-18.3672	0.00027566	0.000615162	1061155	lp_0289	NC_004567.2
lp_0290	7.78165	7.87034	1.0634	2.70356	0.0704275	0.0815257	1061154	lp_0290	NC_004567.2
lp_0291	11.3714	12.0938	1.64985	15.6288	0.00045438	0.000924749	1061153	glcD	NC_004567.2
lp_0292	10.9166	11.5534	1.55486	35.4607	3.564e-05	0.000137696	1061152	lp_0292	NC_004567.2
lp_0293	11.0371	11.7742	1.66679	45.9188	1.592e-05	8.3958e-05	1061151	lp_0293	NC_004567.2
lp_0294	7.06065	9.18628	4.36392	87.1187	2.16e-06	3.0168e-05	1061149	lp_0294	NC_004567.2
lp_0295	8.19566	9.15752	1.94781	53.0254	1.016e-05	6.4488e-05	1061148	lp_0295	NC_004567.2
lp_0296	7.75176	7.38177	-1.29234	-9.92931	0.00183023	0.00297293	1061147	tag1	NC_004567.2
lp_0297	7.52386	6.62837	-1.86024	-18.572	0.00026635	0.000598225	1061146	lp_0297	NC_004567.2
lp_0298	5.90238	6.41804	1.42965	17.4867	0.00032098	0.000692058	1061143	lp_0298	NC_004567.2
lp_0299	6.348	6.47957	1.09548	8.39593	0.00304326	0.00463015	1061142	lp_0299	NC_004567.2
lp_0300	8.85464	8.84723	-1.00515	-0.4047	0.711833	0.726256	1061141	lp_0300	NC_004567.2
lp_0301	8.36095	8.36765	1.00466	0.40828	0.709461	0.724073	1061140	lp_0301	NC_004567.2
lp_0302	7.8946	8.76428	1.82727	23.2887	0.00013192	0.000347562	1061136	lp_0302	NC_004567.2
lp_0304	7.85647	8.04839	1.14228	2.31338	0.100261	0.113575	1061134	lp_0304	NC_004567.2
lp_0305	9.20679	8.6126	-1.50963	-35.9814	3.405e-05	0.000133583	1061133	gcsH1	NC_004567.2
lp_0306	10.0974	9.53695	-1.47471	-7.73108	0.00390005	0.00578705	1061132	lp_0306	NC_004567.2
lp_0307	11.4624	10.308	-2.22592	-13.2223	0.00076111	0.00139779	1061130	lp_0307	NC_004567.2
lp_0308	9.32841	8.13345	-2.28938	-58.2837	7.57e-06	5.3932e-05	1064061	lp_0308	NC_004567.2
lp_0309	12.6918	11.529	-2.23896	-11.8686	0.00106076	0.00186574	1062134	lp_0309	NC_004567.2
lp_0310	10.5187	8.63288	-3.69566	-55.5641	8.78e-06	5.9375e-05	1061294	ack2	NC_004567.2
lp_0311	7.94581	7.77098	-1.12883	-10.3074	0.0016332	0.00270066	1062139	lp_0311	NC_004567.2
lp_0312	7.32417	8.3468	2.03162	94.7197	1.66e-06	2.7409e-05	1062141	lp_0312	NC_004567.2
lp_0313	10.431	10.1752	-1.19404	-11.3227	0.00122547	0.00211493	1062140	ndh1	NC_004567.2
lp_0314	5.83928	5.19389	-1.56416	-62.7915	6e-06	4.8129e-05	1064059	lp_0314	NC_004567.2
lp_0315	9.90508	9.8835	-1.01507	-2.11365	0.121371	0.1364	1062145	potD	NC_004567.2
lp_0316	9.79084	10.0408	1.18915	11.3508	0.00121622	0.00210246	1062144	potC	NC_004567.2
lp_0317	9.17725	9.00374	-1.1278	-5.826	0.00900399	0.0121901	1062142	potB	NC_004567.2
lp_0318	9.83353	9.53659	-1.22854	-14.9398	0.00052229	0.00103093	1064060	potA	NC_004567.2
lp_0319	7.00881	6.49327	-1.42952	-37.0566	3.107e-05	0.000127793	1062146	lp_0319	NC_004567.2
lp_0320	6.94046	7.96661	2.03658	22.283	0.00015132	0.000385653	1062147	lp_0320	NC_004567.2
lp_0321	9.80116	9.7314	-1.04954	-2.37811	0.0943814	0.1075	1062160	lp_0321	NC_004567.2
lp_0322	9.11327	9.16224	1.03452	2.57299	0.07903	0.0908772	1062152	lp_0322	NC_004567.2
lp_0324	7.57489	7.46311	-1.08056	-5.0513	0.0135792	0.0177829	1062149	lp_0324	NC_004567.2
lp_0325	8.44678	8.48528	1.02705	2.25902	0.105541	0.119297	1062164	lp_0325	NC_004567.2
lp_0326	8.1582	8.67374	1.42953	9.43371	0.00213863	0.00340132	1062163	lp_0326	NC_004567.2
lp_0327	8.10214	8.51358	1.33001	29.1269	6.578e-05	0.00021237	1062167	lp_0327	NC_004567.2
lp_0329	9.58147	10.0282	1.36297	24.7837	0.00010872	0.000307711	1062166	acdH	NC_004567.2
lp_0330	14.0078	12.8867	-2.17515	-14.6921	0.00054996	0.00106329	1062165	fba	NC_004567.2
lp_0331	7.81136	8.85476	2.06108	13.2245	0.00076072	0.00139779	1062169	xylP1	NC_004567.2
lp_0332	7.10707	8.56747	2.75185	27.8297	7.58e-05	0.00023571	1062168	lp_0332	NC_004567.2
lp_0333	5.86564	6.70342	1.7873	29.2183	6.514e-05	0.000211397	1064062	lp_0333	NC_004567.2
lp_0334	11.2859	8.42749	-7.25211	-131.417	6e-07	2.0966e-05	1062170	pepD2	NC_004567.2
lp_0335	12.3889	12.2509	-1.10038	-1.70427	0.183278	0.201903	1062172	lp_0335	NC_004567.2
lp_0336	9.07994	8.79206	-1.22085	-5.80748	0.00908777	0.0122839	1062171	lp_0336	NC_004567.2
lp_0337	10.01	9.11727	-1.85671	-87.4504	2.13e-06	2.9991e-05	1062138	birA1	NC_004567.2
lp_0338	10.7998	9.7817	-2.02522	-25.9826	9.386e-05	0.000276785	1062136	lp_0338	NC_004567.2
lp_0339	8.66563	9.46569	1.74117	28.6146	6.952e-05	0.000221021	1062135	dapC	NC_004567.2
lp_0340	10.0666	8.53682	-2.88734	-126.279	6.8e-07	2.0966e-05	1062137	lp_0340	NC_004567.2
lp_0343	9.50209	9.30717	-1.14466	-3.62178	0.0338863	0.0411166	1062197	tagG	NC_004567.2
lp_0344	11.3594	10.7799	-1.49436	-30.6056	5.638e-05	0.000190494	1062178	tagH	NC_004567.2
lp_0346	5.79989	5.63138	-1.1239	-5.41206	0.0111453	0.0148572	1064063	lp_0346	NC_004567.2
lp_0347	5.64888	5.27587	-1.29505	-18.3176	0.00027798	0.000618132	1062182	lp_0347	NC_004567.2
lp_0348	7.34061	6.90514	-1.35235	-20.4152	0.00019859	0.000474334	1062179	lp_0348	NC_004567.2
lp_0349	8.2717	9.60133	2.51337	37.6239	2.963e-05	0.000124469	1062189	amtB	NC_004567.2
lp_0350	5.41882	5.41851	-1.00021	-0.00975	0.99281	0.992897	1062187	hicD1	NC_004567.2
lp_0351	7.34359	7.34057	-1.0021	-0.07682	0.943422	0.946454	1062183	lp_0351	NC_004567.2
lp_0353	5.90061	6.0382	1.10007	3.54647	0.0358081	0.0432971	1062191	zmp1	NC_004567.2
lp_0354	8.49015	7.77877	-1.63737	-26.3732	8.961e-05	0.000268371	1062190	rpiA2	NC_004567.2
lp_0355	13.4448	13.1171	-1.25503	-6.82529	0.0056549	0.00803212	1062192	lp_0355	NC_004567.2
lp_0357	9.65307	9.2275	-1.34309	-27.41	7.947e-05	0.000245172	1062194	lp_0357	NC_004567.2
lp_0358	10.1049	9.27299	-1.78001	-11.4794	0.00117497	0.00203791	1062193	lp_0358	NC_004567.2
lp_0359	9.60579	10.1178	1.426	18.6409	0.00026331	0.00059225	1064064	lp_0359	NC_004567.2
lp_0360	7.03808	6.42061	-1.53418	-14.0669	0.00062893	0.00119145	1062196	lp_0360	NC_004567.2
lp_0361	8.36462	8.62938	1.20144	23.6199	0.00012626	0.00033864	1062195	lp_0361	NC_004567.2
lp_0362	11.1069	12.3697	2.39958	66.9673	4.91e-06	4.3763e-05	1062198	accB3	NC_004567.2
lp_0363	9.814	8.53154	-2.43254	-38.5249	2.752e-05	0.000118494	1064065	lp_0363	NC_004567.2
lp_0364	9.22624	8.33692	-1.8523	-47.8646	1.399e-05	7.7035e-05	1062173	lp_0364	NC_004567.2
lp_0365	5.10342	5.21353	1.07931	3.511	0.0367609	0.0443289	1064017	lp_0365	NC_004567.2
lp_0366	6.50147	5.97989	-1.43553	-22.4325	0.00014821	0.000380091	1064213	lp_0366	NC_004567.2
lp_0367	10.8819	10.1657	-1.6429	-63.8117	5.7e-06	4.7076e-05	1062133	choS	NC_004567.2
lp_0368	10.2507	9.39589	-1.80851	-79.5037	2.87e-06	3.5152e-05	1061122	choQ	NC_004567.2
lp_0369	11.7921	10.1873	-3.04151	-32.7462	4.567e-05	0.000164089	1064211	gshR1	NC_004567.2
lp_0370	8.80281	10.1894	2.61465	125.82	6.8e-07	2.0966e-05	1064209	glpK	NC_004567.2
lp_0371	8.52381	9.35256	1.77615	25.1071	0.00010442	0.00029882	1061131	glpD	NC_004567.2
lp_0372	8.00219	7.60442	-1.31747	-13.9713	0.00064229	0.00121381	1064207	glpF3	NC_004567.2
lp_0373	5.60577	5.83802	1.17466	8.29699	0.00315397	0.004773	1064206	lp_0373	NC_004567.2
lp_0374	6.06327	5.97504	-1.06307	-3.49918	0.0370857	0.0446515	1061138	lp_0374	NC_004567.2
lp_0375	4.89597	4.78332	-1.08121	-6.37007	0.00693364	0.00964654	1061137	lp_0375	NC_004567.2
lp_0376	7.62964	8.21702	1.50251	11.1226	0.00129425	0.00222013	1061139	lp_0376	NC_004567.2
lp_0377	6.76993	7.24614	1.39108	10.6902	0.0014611	0.00245906	1064205	lp_0377	NC_004567.2
lp_0379	8.23132	8.76919	1.45183	15.3642	0.00047901	0.000965435	1061145	lp_0379	NC_004567.2
lp_0381	4.78173	4.90063	1.08591	3.83826	0.0290436	0.0358396	1064203	lp_0381	NC_004567.2
lp_0382	8.17134	9.00783	1.7857	11.4916	0.00117114	0.0020324	1064200	lp_0382	NC_004567.2
lp_0383	6.00489	6.69745	1.61614	51.0315	1.145e-05	6.9006e-05	1061156	lp_0383	NC_004567.2
lp_0384	6.81722	7.45084	1.55145	9.86866	0.00186469	0.00302105	1064202	lp_0384	NC_004567.2
lp_0385	6.7908	7.1829	1.3123	13.1231	0.00077897	0.00142553	1064201	lp_0385	NC_004567.2
lp_0386	7.13001	7.94841	1.76345	14.9015	0.00052646	0.00103631	17494175	lp_0386	NC_004567.2
lp_0388	7.46473	8.37677	1.8817	16.0588	0.0004178	0.00086098	1064198	lp_0388	NC_004567.2
lp_0391	6.65566	7.48873	1.78147	14.9678	0.00051928	0.00102836	1061167	lp_0391	NC_004567.2
lp_0393	8.2982	7.24167	-2.07991	-65.2351	5.32e-06	4.5409e-05	1064196	thgA1	NC_004567.2
lp_0394	8.63467	7.38341	-2.38049	-48.57	1.336e-05	7.5308e-05	1061176	lp_0394	NC_004567.2
lp_0395	9.55952	8.62149	-1.9159	-22.9552	0.00013797	0.000359853	1064197	lp_0395	NC_004567.2
lp_0396	9.09426	7.74808	-2.54238	-130.902	6.1e-07	2.0966e-05	1061173	lp_0396	NC_004567.2
lp_0397	8.79442	8.36779	-1.34409	-5.20663	0.0124547	0.0164482	1061185	lp_0397	NC_004567.2
lp_0399	7.17277	6.5592	-1.53005	-24.7869	0.00010868	0.000307711	1064193	valT	NC_004567.2
lp_0400	7.86349	7.12541	-1.66796	-32.436	4.705e-05	0.000167869	1061189	napA1	NC_004567.2
lp_0402	6.26826	6.60712	1.26476	13.4269	0.00072596	0.00134428	1061193	lp_0402	NC_004567.2
lp_0403	8.26296	8.18425	-1.05607	-2.12177	0.120415	0.135424	1064191	plnR	NC_004567.2
lp_0404	6.52984	6.63015	1.072	4.47225	0.0191299	0.024367	1061196	plnL	NC_004567.2
lp_0405	5.88003	5.99683	1.08433	1.95683	0.141687	0.157924	1064190	plnK	NC_004567.2
lp_0406	6.25619	6.65167	1.31537	3.30859	0.0428547	0.0510852	1064185	plnJ	NC_004567.2
lp_0409	6.71431	6.99702	1.21648	9.83341	0.00188512	0.00305256	1061205	plnM	NC_004567.2
lp_0410	7.45199	7.58373	1.09562	1.10953	0.345267	0.368017	1064186	plnN	NC_004567.2
lp_0411	6.2246	6.74569	1.43505	5.14376	0.0128948	0.0169577	1061215	plnO	NC_004567.2
lp_0412	6.28313	6.4154	1.09602	4.52492	0.0185164	0.0236821	1061231	plnP	NC_004567.2
lp_0413	6.08515	6.26643	1.13389	6.80441	0.00570649	0.00809434	1061273	plnQ	NC_004567.2
lp_0415	7.73867	8.52451	1.72409	17.4125	0.00032524	0.000700271	1064174	plnA	NC_004567.2
lp_0416	9.34371	9.36547	1.0152	0.54928	0.619664	0.638058	1061276	plnB	NC_004567.2
lp_0417	9.38942	9.39462	1.00362	0.13021	0.904342	0.909159	1061285	plnC	NC_004567.2
lp_0418	8.03037	8.11389	1.0596	5.30982	0.0117735	0.0156279	1064173	plnD	NC_004567.2
lp_0419	6.42845	5.82934	-1.51478	-8.92114	0.00253343	0.00393697	1061281	plnI	NC_004567.2
lp_0421	6.9765	6.75237	-1.16807	-7.37461	0.00449164	0.00655582	1061287	plnF	NC_004567.2
lp_0422	6.10357	6.74406	1.55886	39.1873	2.61e-05	0.00011428	1064171	plnE	NC_004567.2
lp_0423	6.2526	7.20721	1.93805	28.053	7.394e-05	0.000231302	1061291	plnG	NC_004567.2
lp_0424	5.57851	6.54929	1.9599	64.7759	5.44e-06	4.6043e-05	1061300	plnH	NC_004567.2
lp_0426	6.88317	7.5325	1.56844	63.7683	5.71e-06	4.7076e-05	1061308	plnU	NC_004567.2
lp_0428	6.77672	6.85802	1.05797	2.26407	0.105037	0.118771	1061306	plnV	NC_004567.2
lp_0429	7.04266	7.2348	1.14246	14.9454	0.00052169	0.00103093	1064167	plnW	NC_004567.2
lp_0430	8.56305	8.94759	1.30544	35.0452	3.697e-05	0.000141275	1064166	txe	NC_004567.2
lp_0431	8.16999	9.58016	2.65768	50.0622	1.216e-05	7.177e-05	1061323	axe	NC_004567.2
lp_0432	9.85145	8.29331	-2.94472	-93.2191	1.75e-06	2.7409e-05	1064165	lp_0432	NC_004567.2
lp_0433	7.5123	8.53561	2.03258	42.9645	1.959e-05	9.5859e-05	1061327	lp_0433	NC_004567.2
lp_0434	7.7199	7.67721	-1.03004	-3.41154	0.0396087	0.0474696	1061325	trpS	NC_004567.2
lp_0435	9.05008	10.8084	3.38294	94.2857	1.69e-06	2.7409e-05	1064164	lp_0435	NC_004567.2
lp_0436	10.381	11.5589	2.26238	102.589	1.3e-06	2.5112e-05	1061332	pts7C	NC_004567.2
lp_0438	6.48187	7.0783	1.51197	45.3879	1.651e-05	8.5973e-05	1064162	lp_0438	NC_004567.2
lp_0439	6.6477	6.39097	-1.19477	-2.51823	0.0830163	0.0952506	1064160	pts8C	NC_004567.2
lp_0440	6.59695	6.6648	1.04816	1.73406	0.177713	0.196258	1064159	pbg1	NC_004567.2
lp_0441	6.16278	6.16847	1.00395	0.31807	0.770527	0.78285	1061350	lp_0441	NC_004567.2
lp_0442	7.19805	7.17871	-1.0135	-0.87281	0.4447	0.46683	1064155	lp_0442	NC_004567.2
lp_0443	8.08169	7.80443	-1.21189	-7.53439	0.00421293	0.00618372	1064157	dus1	NC_004567.2
lp_0444	8.07261	7.09611	-1.96769	-67.8926	4.7e-06	4.3222e-05	1061361	lp_0444	NC_004567.2
lp_0445	9.08511	7.94686	-2.20114	-29.5347	6.299e-05	0.000205967	1064156	lp_0445	NC_004567.2
lp_0446	8.25829	8.69022	1.34904	8.69403	0.00273898	0.00422276	1061359	ppx1	NC_004567.2
lp_0447	9.83605	10.026	1.14071	7.11807	0.00499165	0.00720145	1064154	mvaA	NC_004567.2
lp_0448	13.2574	13.1345	-1.0889	-1.30331	0.280239	0.301901	1061365	lp_0448	NC_004567.2
lp_0449	9.90477	9.72106	-1.1358	-15.594	0.00045752	0.000930544	1064153	lp_0449	NC_004567.2
lp_0450	11.4513	11.5262	1.0533	4.08722	0.0245092	0.0305949	1064150	lp_0450	NC_004567.2
lp_0452	6.32318	6.64014	1.2457	2.64097	0.0744005	0.0858065	1061378	lp_0452	NC_004567.2
lp_0454	9.50738	8.447	-2.08549	-33.3431	4.317e-05	0.000157466	1064149	metS	NC_004567.2
lp_0455	6.74453	6.23899	-1.41965	-16.8701	0.00035871	0.000759773	1061384	lp_0455	NC_004567.2
lp_0456	11.8523	12.4934	1.55951	11.5514	0.00115264	0.00200588	1061382	lp_0456	NC_004567.2
lp_0457	7.95026	8.49955	1.46336	43.6739	1.861e-05	9.2981e-05	1064148	lp_0457	NC_004567.2
lp_0458	8.17968	8.70213	1.43639	28.6186	6.949e-05	0.000221021	1064147	lp_0458	NC_004567.2
lp_0459	10.9467	10.8833	-1.04492	-0.60197	0.588103	0.606962	1061391	lp_0459	NC_004567.2
lp_0460	11.9274	9.51283	-5.33178	-62.2035	6.18e-06	4.8918e-05	1064146	ispE	NC_004567.2
lp_0461	10.612	9.3051	-2.47417	-95.8402	1.6e-06	2.6893e-05	1064144	lp_0461	NC_004567.2
lp_0463	8.70302	10.1289	2.68688	117.783	8.4e-07	2.2575e-05	1061395	znuC	NC_004567.2
lp_0464	9.23923	10.813	2.97685	31.0231	5.405e-05	0.000184846	1064145	znuB	NC_004567.2
lp_0466	11.0731	9.8685	-2.30475	-74.0387	3.59e-06	3.8352e-05	1061400	purR	NC_004567.2
lp_0467	10.5159	9.52371	-1.98915	-31.6788	5.064e-05	0.000176452	1064143	glmU	NC_004567.2
lp_0469	7.73432	7.48572	-1.18805	-14.7835	0.00053953	0.0010521	1061404	bla1	NC_004567.2
lp_0471	8.49805	8.33627	-1.11867	-2.50152	0.0842806	0.0965593	1061409	prs1	NC_004567.2
lp_0472	9.32471	9.74695	1.34001	5.16029	0.0127771	0.0168313	1064142	lp_0472	NC_004567.2
lp_0473	13.7392	13.5801	-1.11659	-6.75335	0.00583526	0.0082545	1061407	lp_0473	NC_004567.2
lp_0475	9.29653	10.1886	1.85582	40.4811	2.359e-05	0.000107653	1061415	lp_0475	NC_004567.2
lp_0476	8.8612	9.94877	2.12516	106.291	1.16e-06	2.4803e-05	1064141	lp_0476	NC_004567.2
lp_0477	9.6182	9.17639	-1.35831	-9.13812	0.00235554	0.00370292	1061420	lp_0477	NC_004567.2
lp_0479	12.2997	13.3511	2.07247	98.9238	1.45e-06	2.5874e-05	1061433	lp_0479	NC_004567.2
lp_0480	12.3722	13.308	1.91287	36.2312	3.333e-05	0.000132886	1064139	rpoE	NC_004567.2
lp_0481	10.2825	11.4432	2.23568	23.5357	0.00012767	0.000341089	1061431	pyrG	NC_004567.2
lp_0482	4.91033	5.07394	1.12008	4.17353	0.02315	0.0290258	1061440	lp_0482	NC_004567.2
lp_0483	4.65685	4.71519	1.04127	0.7565	0.502352	0.522955	1064133	lp_0483	NC_004567.2
lp_0484	4.76914	4.81396	1.03155	1.48715	0.230231	0.250971	1061443	lp_0484	NC_004567.2
lp_0485	4.87739	4.87422	-1.0022	-0.24959	0.818429	0.828245	1061454	lp_0485	NC_004567.2
lp_0486	5.15355	5.07206	-1.0581	-5.48029	0.0107501	0.0143611	1064066	lp_0486	NC_004567.2
lp_0487	5.26958	5.69974	1.34738	31.487	5.161e-05	0.000178823	1061450	argC1	NC_004567.2
lp_0488	4.9209	5.10768	1.13822	4.98186	0.0141244	0.0184426	1061467	lp_0488	NC_004567.2
lp_0489	5.1217	5.45646	1.26117	15.549	0.00046162	0.000937666	1062230	tkt1A	NC_004567.2
lp_0490	4.81601	5.03964	1.16767	6.92804	0.00540973	0.007719	1061471	lp_0490	NC_004567.2
lp_0491	5.23965	5.37559	1.09881	3.77037	0.0304619	0.0373829	1061472	tkt1B	NC_004567.2
lp_0492	4.9303	5.17863	1.18783	23.8839	0.00012197	0.000332692	1061474	lp_0492	NC_004567.2
lp_0493	4.83259	4.79826	-1.02408	-1.44977	0.239569	0.260423	1063313	lp_0493	NC_004567.2
lp_0495	4.84458	4.77945	-1.04618	-3.63644	0.0335276	0.0407316	1061475	deoR	NC_004567.2
lp_0497	4.80019	4.90354	1.07426	2.89977	0.0595556	0.069716	1061480	deoC	NC_004567.2
lp_0498	6.18011	6.70447	1.43829	4.97811	0.0141546	0.0184744	1061481	deoP	NC_004567.2
lp_0499	4.66635	4.67517	1.00613	0.14202	0.895736	0.901221	1061483	deoM	NC_004567.2
lp_0500	5.27524	5.71776	1.35897	12.482	0.0009087	0.00163137	1061484	deoK	NC_004567.2
lp_0501	7.80836	7.98021	1.1265	16.9436	0.00035392	0.000750135	1061485	serS1	NC_004567.2
lp_0502	6.64278	6.79873	1.11415	8.5321	0.00289905	0.00443668	1061487	sdaC	NC_004567.2
lp_0505	7.62636	8.03486	1.3273	34.3754	3.926e-05	0.000146796	1061489	sdhB	NC_004567.2
lp_0506	8.10635	8.51609	1.32844	6.46577	0.00663578	0.00929009	1061492	sdhA	NC_004567.2
lp_0507	8.33172	8.8502	1.43244	17.2551	0.00033451	0.000714324	1061493	lp_0507	NC_004567.2
lp_0509	7.41361	5.88753	-2.88002	-96.9883	1.54e-06	2.6336e-05	1061499	lp_0509	NC_004567.2
lp_0510	10.54	10.7377	1.14684	6.47879	0.00659653	0.00924342	1061497	murA1	NC_004567.2
lp_0511	11.0043	10.7662	-1.17946	-10.8033	0.00141485	0.00239542	1061500	rho	NC_004567.2
lp_0512	9.24635	9.35439	1.07777	9.91038	0.0018409	0.0029887	1061502	rpmE	NC_004567.2
lp_0513	9.40193	10.2734	1.82951	49.5405	1.256e-05	7.2787e-05	1061504	lp_0513	NC_004567.2
lp_0514	10.7523	10.4278	-1.25222	-10.8087	0.00141268	0.00239305	1061503	srtA	NC_004567.2
lp_0515	10.6061	10.387	-1.164	-9.50312	0.00209152	0.00333914	1061508	lp_0515	NC_004567.2
lp_0516	9.899	9.92441	1.01777	1.13248	0.336839	0.359526	1064137	htpX	NC_004567.2
lp_0517	10.5985	10.7062	1.07751	6.83615	0.00562832	0.00800164	1061796	lp_0517	NC_004567.2
lp_0518	11.0806	10.2861	-1.73446	-70.5219	4.17e-06	4.137e-05	1061788	murF	NC_004567.2
lp_0520	10.4142	9.12694	-2.44069	-31.2486	5.284e-05	0.000181895	1061824	rhe1	NC_004567.2
lp_0522	9.22253	7.76152	-2.75302	-83.898	2.43e-06	3.185e-05	1061816	acpS	NC_004567.2
lp_0523	9.51853	7.8601	-3.15674	-86.326	2.22e-06	3.054e-05	1061815	alr	NC_004567.2
lp_0524	8.42526	7.21393	-2.31551	-31.0735	5.378e-05	0.000184496	1061813	lp_0524	NC_004567.2
lp_0525	8.83075	6.99905	-3.55956	-75.2504	3.41e-06	3.7948e-05	1061850	kup1	NC_004567.2
lp_0526	7.71521	6.62728	-2.12569	-26.938	8.389e-05	0.000255509	1061848	carB	NC_004567.2
lp_0527	6.28568	5.95407	-1.25842	-7.0619	0.00511069	0.0073528	1061839	carA	NC_004567.2
lp_0528	5.8958	5.6923	-1.15149	-2.88463	0.0603169	0.0705279	1061865	argC2	NC_004567.2
lp_0529	6.22114	6.1253	-1.06869	-2.54909	0.0807402	0.0928096	1061854	argJ	NC_004567.2
lp_0530	6.90186	6.50675	-1.31504	-27.3567	7.996e-05	0.000246175	1061853	argB	NC_004567.2
lp_0531	7.16807	6.42535	-1.67333	-17.746	0.00030667	0.000663963	1061852	argD	NC_004567.2
lp_0532	7.41651	6.82086	-1.51115	-10.5099	0.00153903	0.00257634	1061878	argF	NC_004567.2
lp_0533	6.94989	6.67599	-1.20907	-5.16388	0.0127518	0.0168121	1061874	lp_0533	NC_004567.2
lp_0535	9.90465	12.0838	4.52873	52.9244	1.022e-05	6.4741e-05	1061870	lp_0535	NC_004567.2
lp_0536	8.25306	7.66956	-1.49848	-41.0904	2.251e-05	0.000105215	1061885	lp_0536	NC_004567.2
lp_0537	11.7286	11.4501	-1.21295	-14.7284	0.00054578	0.00106098	1061886	ldhL1	NC_004567.2
lp_0538	8.08322	6.84821	-2.35383	-30.8563	5.496e-05	0.000186725	1061883	pth	NC_004567.2
lp_0539	9.35938	7.73975	-3.07295	-159.769	3.2e-07	1.9508e-05	1061882	mfd	NC_004567.2
lp_0540	9.21916	8.4312	-1.72662	-39.6228	2.522e-05	0.000111978	1061893	lp_0540	NC_004567.2
lp_0541	9.02833	8.58657	-1.35826	-41.2683	2.221e-05	0.000104275	1061892	lp_0541	NC_004567.2
lp_0542	13.1803	12.7933	-1.30767	-10.9938	0.00134119	0.00228934	1061890	divIC	NC_004567.2
lp_0543	9.94282	9.55037	-1.31262	-32.8456	4.524e-05	0.000163042	1061900	lp_0543	NC_004567.2
lp_0545	7.66018	7.34598	-1.24332	-26.0454	9.316e-05	0.000275163	1061899	tilS	NC_004567.2
lp_0546	11.1729	10.6371	-1.44975	-18.1859	0.00028427	0.000629871	1061896	hprT	NC_004567.2
lp_0547	15.3185	14.5479	-1.70594	-44.8835	1.709e-05	8.821e-05	1061904	ftsH	NC_004567.2
lp_0548	10.0282	10.0979	1.0495	2.97453	0.0559645	0.0657835	1061902	hsp33	NC_004567.2
lp_0549	10.2247	10.3268	1.07334	10.0154	0.00178275	0.00290943	1061901	dus2	NC_004567.2
lp_0550	10.3919	11.0244	1.55028	20.8922	0.00018486	0.000448421	1061906	lysS	NC_004567.2
lp_0551	8.06673	7.81137	-1.19364	-5.74041	0.00939982	0.0126766	1064224	dtpT	NC_004567.2
lp_0552	7.19612	7.11823	-1.05547	-7.66859	0.00399607	0.00590589	1064223	lp_0552	NC_004567.2
lp_0554	9.44367	7.98264	-2.75305	-86.7043	2.19e-06	3.0259e-05	1064220	lp_0554	NC_004567.2
lp_0555	9.38597	8.80296	-1.49797	-21.3674	0.00017239	0.000425444	1064219	lp_0555	NC_004567.2
lp_0556	9.89998	10.4206	1.43453	49.9747	1.223e-05	7.1889e-05	1064218	lp_0556	NC_004567.2
lp_0557	8.60639	9.40213	1.73596	76.3335	3.26e-06	3.7419e-05	1064226	lp_0557	NC_004567.2
lp_0558	7.62647	8.34943	1.65057	25.6234	9.802e-05	0.00028596	1064227	lp_0558	NC_004567.2
lp_0559	6.94241	7.37176	1.34663	6.19058	0.00754092	0.0103944	1064228	pnuC2	NC_004567.2
lp_0561	7.87314	8.34098	1.38304	12.5982	0.00088319	0.00159198	1064229	proC	NC_004567.2
lp_0562	10.478	10.7964	1.24694	6.07573	0.00796612	0.0109272	1064231	nagA	NC_004567.2
lp_0563	12.6122	12.9068	1.22653	11.7592	0.00109132	0.00191195	1064230	lp_0563	NC_004567.2
lp_0564	6.4826	7.07112	1.5037	14.3085	0.00059674	0.00113739	1064232	tagA	NC_004567.2
lp_0565	9.29574	9.64156	1.27087	20.9895	0.00018221	0.000443378	1064234	nadC1	NC_004567.2
lp_0566	10.5403	10.4725	-1.04816	-5.63903	0.00989839	0.0133317	1064235	nadE	NC_004567.2
lp_0567	9.61684	8.6505	-1.95388	-36.3525	3.298e-05	0.000132014	1064236	pacL2	NC_004567.2
lp_0568	9.07428	8.67361	-1.32012	-17.2127	0.00033707	0.000718808	1064237	lp_0568	NC_004567.2
lp_0569	9.21485	10.0424	1.77472	13.3088	0.00074598	0.00137482	1064238	tex	NC_004567.2
lp_0570	9.26271	10.3612	2.14135	10.0236	0.00177827	0.00290517	1064239	lp_0570	NC_004567.2
lp_0571	10.5862	10.9611	1.29674	36.9813	3.127e-05	0.000128267	1064233	hom2	NC_004567.2
lp_0572	8.31622	8.90413	1.50307	9.35099	0.0021966	0.00347229	1064240	thrB	NC_004567.2
lp_0574	8.63309	8.90004	1.20327	17.3867	0.00032673	0.000701492	1061524	lp_0574	NC_004567.2
lp_0575	12.1338	13.1625	2.0401	48.9775	1.302e-05	7.4719e-05	1061523	pts9AB	NC_004567.2
lp_0576	9.17305	10.0487	1.83479	19.3521	0.00023444	0.000544186	1061530	pts9C	NC_004567.2
lp_0577	6.56794	7.09656	1.44255	13.4964	0.00071452	0.00132398	1061529	pts9D	NC_004567.2
lp_0578	4.7751	4.89615	1.08753	3.88878	0.0280422	0.0346999	1061532	npsA	NC_004567.2
lp_0579	4.93172	4.94052	1.00612	0.74899	0.506281	0.526344	1061538	panD	NC_004567.2
lp_0580	4.8801	4.87896	-1.00079	-0.02235	0.983518	0.984464	1061533	lp_0580	NC_004567.2
lp_0581	4.79396	4.80554	1.00806	0.45356	0.679818	0.695638	1061536	npsB	NC_004567.2
lp_0582	5.79732	6.67887	1.84236	13.6523	0.00068968	0.00128395	1061542	npsC	NC_004567.2
lp_0583	4.88224	5.18889	1.23683	1.36691	0.26175	0.283351	1061541	lp_0583	NC_004567.2
lp_0584	4.71375	4.79343	1.05678	1.56686	0.211608	0.231641	1061537	lp_0584	NC_004567.2
lp_0585	11.8735	13.0555	2.26885	69.0924	4.45e-06	4.2829e-05	1061540	manR	NC_004567.2
lp_0586	12.6029	13.5264	1.89674	35.7983	3.46e-05	0.000135027	1061539	pts10A	NC_004567.2
lp_0587	13.77	14.7058	1.91306	40.2777	2.396e-05	0.000108721	1061552	pts10B	NC_004567.2
lp_0588	9.10299	9.33064	1.17093	6.45286	0.00667497	0.00934077	1061551	fabH1	NC_004567.2
lp_0589	10.0523	10.5058	1.36944	21.7087	0.00016411	0.000409215	1061547	accB1	NC_004567.2
lp_0590	10.0295	10.4796	1.36615	34.1274	4.016e-05	0.00014943	1061544	accC1	NC_004567.2
lp_0591	11.4126	11.7118	1.23043	15.2124	0.00049392	0.000988477	1061543	accD1	NC_004567.2
lp_0592	8.65926	8.71423	1.03884	0.49038	0.656263	0.6733	1061563	accA1	NC_004567.2
lp_0593	11.9948	11.6328	-1.28522	-8.8149	0.00262698	0.00406012	1061550	lp_0593	NC_004567.2
lp_0594	5.95937	5.26049	-1.62325	-19.1985	0.00024031	0.0005545	1061554	mleP1	NC_004567.2
lp_0595	6.92559	5.8605	-2.0923	-75.0717	3.43e-06	3.7948e-05	1061553	lp_0595	NC_004567.2
lp_0597	8.93658	9.13072	1.14405	9.23214	0.00228354	0.00359335	1061573	pgm2	NC_004567.2
lp_0600	9.313	8.22938	-2.11934	-46.8485	1.496e-05	8.1302e-05	1061566	zmp2	NC_004567.2
lp_0601	10.2611	12.2609	3.99934	169.019	2.7e-07	1.8998e-05	1061565	pepC1	NC_004567.2
lp_0602	9.55606	9.80267	1.18642	16.5892	0.00037785	0.000791186	1061583	rpiA1	NC_004567.2
lp_0603	8.56171	9.19488	1.55097	20.4983	0.00019611	0.000469513	1061577	lp_0603	NC_004567.2
lp_0604	9.87677	10.122	1.18525	4.1074	0.0241824	0.0302165	1061576	dut	NC_004567.2
lp_0606	8.86432	9.86451	2.00026	55.5534	8.79e-06	5.9375e-05	1061574	radA	NC_004567.2
lp_0607	9.55143	10.9297	2.59964	111.815	9.9e-07	2.3883e-05	1061588	lp_0607	NC_004567.2
lp_0609	13.2447	12.0509	-2.28754	-52.8862	1.025e-05	6.4755e-05	1061586	gltX	NC_004567.2
lp_0610	11.3513	10.3391	-2.01702	-99.556	1.42e-06	2.5676e-05	1061584	cysS	NC_004567.2
lp_0611	11.9876	11.3038	-1.60643	-57.7282	7.8e-06	5.519e-05	1061604	lp_0611	NC_004567.2
lp_0612	11.5345	10.9064	-1.54548	-49.9734	1.223e-05	7.1889e-05	1061598	trmH	NC_004567.2
lp_0613	10.4985	9.88817	-1.52665	-21.5956	0.00016679	0.000414586	1061597	lp_0613	NC_004567.2
lp_0614	11.1357	10.6379	-1.41207	-25.4534	0.00010007	0.000289805	1061613	sigH	NC_004567.2
lp_0615	11.2186	10.8636	-1.27894	-13.9341	0.00064758	0.00121974	1061603	rpmG	NC_004567.2
lp_0616	9.59289	8.82425	-1.70367	-63.4158	5.81e-06	4.7397e-05	1061606	secE	NC_004567.2
lp_0617	11.0449	9.86269	-2.26927	-48.0053	1.386e-05	7.6584e-05	1061622	nusG	NC_004567.2
lp_0618	12.2916	10.9982	-2.45114	-42.9875	1.956e-05	9.5859e-05	1061621	lp_0618	NC_004567.2
lp_0619	13.0118	12.0743	-1.91515	-40.9048	2.283e-05	0.000105971	1061614	rplK	NC_004567.2
lp_0620	14.5248	13.7429	-1.71944	-22.5947	0.00014493	0.000373939	1061634	rplA	NC_004567.2
lp_0621	12.4761	11.0371	-2.71136	-26.0472	9.314e-05	0.000275163	1061633	rplJ	NC_004567.2
lp_0622	9.34104	9.32583	-1.0106	-1.13862	0.334618	0.357399	1061624	rplL	NC_004567.2
lp_0624	4.88803	5.02427	1.09904	2.7009	0.070591	0.0816847	1061623	lp_0624	NC_004567.2
lp_0625	5.04324	5.36063	1.24607	19.0989	0.00024422	0.000558979	1061638	lp_0625	NC_004567.2
lp_0627	5.15231	5.08525	-1.04759	-0.96605	0.402735	0.426361	1061636	lp_0627	NC_004567.2
lp_0628	4.83116	4.99587	1.12094	6.44875	0.0066875	0.0093541	1061658	lp_0628	NC_004567.2
lp_0629	4.98326	5.20846	1.16894	12.8592	0.00082922	0.00150952	1061657	lp_0629	NC_004567.2
lp_0630	4.93525	5.07503	1.10174	2.63439	0.0748334	0.0862421	1061745	lp_0630	NC_004567.2
lp_0631	4.91407	5.07524	1.1182	3.94074	0.0270577	0.0335348	1061721	lp_0631	NC_004567.2
lp_0632	5.03078	5.09929	1.04863	4.56957	0.0180159	0.0230704	1061712	lp_0632	NC_004567.2
lp_0633	4.96934	4.85398	-1.08324	-4.96202	0.0142853	0.0186045	1061706	lp_0633	NC_004567.2
lp_0634	5.16746	5.1937	1.01835	0.21225	0.845014	0.853489	1061755	lp_0634	NC_004567.2
lp_0635	5.43408	5.88508	1.36699	16.3917	0.00039212	0.000817589	1061759	lp_0635	NC_004567.2
lp_0636	5.04634	4.81516	-1.17379	-2.01266	0.13403	0.149871	1061753	lp_0636	NC_004567.2
lp_0637	4.63388	4.83443	1.14913	3.63904	0.0334644	0.0406837	1061751	lp_0637	NC_004567.2
lp_0638	4.9916	5.22903	1.17889	2.44571	0.0886779	0.101337	1061774	lp_0638	NC_004567.2
lp_0639	4.6169	4.54917	-1.04807	-1.22041	0.306394	0.328039	11933289	lp_0639	NC_004567.2
lp_0640	4.61082	4.73756	1.09182	3.51179	0.0367395	0.0443225	1061781	lp_0640	NC_004567.2
lp_0641	5.11608	5.27168	1.11388	14.631	0.00055708	0.00107359	1061771	lp_0641	NC_004567.2
lp_0642	5.35367	4.93013	-1.34122	-2.68308	0.0716983	0.0829045	1061800	lp_0642	NC_004567.2
lp_0643	8.4017	7.71287	-1.61197	-33.6853	4.182e-05	0.000153784	1061799	lp_0643	NC_004567.2
lp_0644	12.1208	10.3301	-3.45992	-63.3085	5.85e-06	4.7401e-05	1061802	lp_0644	NC_004567.2
lp_0646	7.94432	7.29855	-1.56457	-53.1844	1.007e-05	6.4326e-05	1062095	lp_0646	NC_004567.2
lp_0647	4.83382	4.99429	1.11765	15.0739	0.00050808	0.00101097	1062094	lp_0647	NC_004567.2
lp_0648	4.9101	5.36786	1.37341	18.6921	0.00026108	0.000588511	1062087	lp_0648	NC_004567.2
lp_0649	4.99587	5.30144	1.23591	7.98621	0.00353794	0.00528997	1062086	lp_0649	NC_004567.2
lp_0650	5.29389	5.55706	1.20011	8.77866	0.00265992	0.00410493	1062085	lp_0650	NC_004567.2
lp_0651	4.75613	4.78622	1.02108	1.22153	0.306023	0.327754	1062081	lp_0651	NC_004567.2
lp_0652	4.72591	4.71529	-1.00738	-0.18187	0.866855	0.874134	1062072	lp_0652	NC_004567.2
lp_0653	5.12893	5.69697	1.48251	55.959	8.59e-06	5.8961e-05	1062071	lp_0653	NC_004567.2
lp_0654	4.70521	4.77692	1.05096	2.2484	0.10661	0.120419	1062070	lp_0654	NC_004567.2
lp_0655	4.70246	4.57062	-1.09569	-4.58246	0.0178747	0.022899	1062058	lp_0655	NC_004567.2
lp_0656	10.934	9.21604	-3.28976	-169.27	2.7e-07	1.8998e-05	1062056	lp_0656	NC_004567.2
lp_0658	4.89267	5.21395	1.24944	4.26408	0.0218257	0.0274647	1062040	lp_0658	NC_004567.2
lp_0659	5.28456	5.48559	1.14952	1.7522	0.174416	0.192753	1062039	lp_0659	NC_004567.2
lp_0660	5.6583	6.46476	1.74891	25.2552	0.00010253	0.000294754	1062035	lp_0660	NC_004567.2
lp_0661	8.65188	6.93509	-3.28704	-142.211	4.7e-07	2.081e-05	1062028	lp_0661	NC_004567.2
lp_0662	7.93833	7.25408	-1.60686	-25.2625	0.00010244	0.000294754	1062025	lp_0662	NC_004567.2
lp_0663	7.81008	6.77029	-2.05593	-34.51	3.879e-05	0.000145892	1062024	lp_0663	NC_004567.2
lp_0664	4.79969	4.82682	1.01898	0.87225	0.444961	0.466948	1062019	lp_0664	NC_004567.2
lp_0665	4.78279	4.60676	-1.12977	-9.80462	0.00190201	0.00307354	1062012	lp_0665	NC_004567.2
lp_0666	5.10448	5.67865	1.48882	22.2146	0.00015277	0.000388087	1062011	lp_0666	NC_004567.2
lp_0667	4.96851	5.03009	1.04361	2.59247	0.0776678	0.0893766	1062010	lp_0667	NC_004567.2
lp_0668	5.78561	6.0625	1.21158	2.67253	0.0723638	0.0836253	1062001	lp_0668	NC_004567.2
lp_0669	6.0407	5.88129	-1.11684	-3.02484	0.0536984	0.0632867	1062000	lp_0669	NC_004567.2
lp_0670	6.62037	6.44801	-1.1269	-1.45386	0.238528	0.259382	1061999	lp_0670	NC_004567.2
lp_0671	6.48542	6.56462	1.05643	0.60708	0.585103	0.604065	1061993	lp_0671	NC_004567.2
lp_0672	6.65483	6.60486	-1.03524	-1.6542	0.19308	0.212178	1061991	lp_0672	NC_004567.2
lp_0673	6.20659	6.2285	1.0153	1.98419	0.137873	0.153893	1061990	lp_0673	NC_004567.2
lp_0674	6.41513	6.47729	1.04402	5.43251	0.0110249	0.0147093	1061977	lp_0674	NC_004567.2
lp_0675	7.10887	7.40948	1.23167	2.39239	0.0931407	0.106165	1061973	lp_0675	NC_004567.2
lp_0676	7.27604	7.33592	1.04238	0.53915	0.625862	0.643803	1061969	lp_0676	NC_004567.2
lp_0677	6.59756	6.56436	-1.02327	-0.91609	0.424753	0.447244	1061946	lp_0677	NC_004567.2
lp_0678	6.00605	5.91705	-1.06363	-2.1929	0.112417	0.126794	1061945	lp_0678	NC_004567.2
lp_0679	6.19126	6.23228	1.02884	0.38978	0.721772	0.735434	1061944	lp_0679	NC_004567.2
lp_0680	5.74632	5.45732	-1.2218	-8.4797	0.00295346	0.00451332	1061935	lp_0680	NC_004567.2
lp_0681	10.1268	6.54929	-11.9383	-39.5756	2.531e-05	0.000111978	1061933	lp_0681	NC_004567.2
lp_0682	15.8378	11.3869	-21.8698	-197.975	1.7e-07	1.8998e-05	1061932	lp_0682	NC_004567.2
lp_0683	4.52226	4.66441	1.10355	1.70966	0.182257	0.200991	1061920	lp_0683	NC_004567.2
lp_0684	5.35261	5.76884	1.33444	15.5192	0.00046437	0.000940187	1062254	lp_0684	NC_004567.2
lp_0686	4.66303	4.70282	1.02796	1.91303	0.148053	0.164726	1062255	lp_0686	NC_004567.2
lp_0687	5.23206	5.26244	1.02128	2.93421	0.0578666	0.0678662	1062266	lp_0687	NC_004567.2
lp_0688	9.37191	10.5342	2.23818	67.4771	4.79e-06	4.3308e-05	1062287	lp_0688	NC_004567.2
lp_0689	6.37356	6.98308	1.52575	45.0646	1.688e-05	8.7543e-05	1062288	lp_0689	NC_004567.2
lp_0690	8.64814	8.50924	-1.10107	-3.48553	0.0374649	0.045056	1062390	lp_0690	NC_004567.2
lp_0691	10.9148	10.232	-1.60528	-34.1731	3.999e-05	0.000149164	1062401	lp_0691	NC_004567.2
lp_0692	12.0442	11.8874	-1.11479	-7.01596	0.00521084	0.00747278	1062402	nrdF	NC_004567.2
lp_0693	12.4123	12.2526	-1.11704	-10.7762	0.00142575	0.00241127	1062406	nrdE	NC_004567.2
lp_0694	8.91331	8.19738	-1.64254	-18.7257	0.00025963	0.000586084	1062426	nrdH	NC_004567.2
lp_0695	6.86924	6.69736	-1.12653	-2.53705	0.0816192	0.0937165	1062435	rsmC	NC_004567.2
lp_0696	7.79472	7.57523	-1.16433	-8.9072	0.00254546	0.00395369	1062437	lp_0696	NC_004567.2
lp_0698	11.329	9.3095	-4.05439	-129.19	6.3e-07	2.0966e-05	1062506	dnaX	NC_004567.2
lp_0699	10.1424	8.48245	-3.16009	-93.6375	1.72e-06	2.7409e-05	1062507	lp_0699	NC_004567.2
lp_0700	12.0482	10.4898	-2.94525	-84.46	2.38e-06	3.185e-05	1062508	recR	NC_004567.2
lp_0701	11.5641	10.1546	-2.65651	-64.1276	5.62e-06	4.7002e-05	1062511	lp_0701	NC_004567.2
lp_0703	9.81818	9.97558	1.11528	14.7717	0.00054086	0.00105272	1062598	tmk	NC_004567.2
lp_0704	10.3046	10.8469	1.45622	9.8798	0.0018583	0.00301226	1062609	lp_0704	NC_004567.2
lp_0705	12.189	13.1412	1.9348	16.7584	0.00036617	0.000771128	1062624	holB	NC_004567.2
lp_0706	7.78253	9.05989	2.42395	32.5572	4.651e-05	0.000166501	1062799	lp_0706	NC_004567.2
lp_0707	8.40254	8.29718	-1.07576	-8.88903	0.00256124	0.00397425	1062817	lp_0707	NC_004567.2
lp_0708	8.34906	8.19381	-1.11361	-6.81899	0.0056704	0.00804681	1062819	lp_0708	NC_004567.2
lp_0709	9.61908	9.17014	-1.36504	-16.6578	0.00037305	0.000782184	1062846	galE1	NC_004567.2
lp_0710	7.22415	7.10111	-1.08902	-1.36247	0.262998	0.284504	1062849	phnW	NC_004567.2
lp_0711	6.98037	6.57051	-1.32856	-11.8256	0.00107263	0.00188345	1062857	phnX	NC_004567.2
lp_0712	5.72444	5.35775	-1.28939	-10.4507	0.00156578	0.00260852	1062991	phnE1	NC_004567.2
lp_0713	6.11014	5.86974	-1.18132	-7.46962	0.00432312	0.00633057	1062992	phnE2	NC_004567.2
lp_0714	6.49028	6.44924	-1.02886	-1.97676	0.138896	0.15498	1062994	phnC	NC_004567.2
lp_0715	8.46084	8.44524	-1.01087	-0.32365	0.766673	0.779659	1063001	phnD	NC_004567.2
lp_0717	11.2029	11.4515	1.18798	2.88201	0.06045	0.0706305	1063037	gpp	NC_004567.2
lp_0718	7.6175	7.82614	1.1556	19.606	0.00022515	0.000525742	1063321	rimI1	NC_004567.2
lp_0720	8.5166	9.01624	1.41386	27.6152	7.765e-05	0.000240975	1063322	rimI2	NC_004567.2
lp_0721	8.68229	8.97834	1.22778	16.8656	0.00035901	0.000759889	1063334	gcp	NC_004567.2
lp_0723	10.3693	9.53109	-1.78786	-43.927	1.828e-05	9.2216e-05	1063352	lp_0723	NC_004567.2
lp_0725	9.93001	9.21567	-1.64073	-15.9923	0.00042321	0.000870388	1063358	lp_0725	NC_004567.2
lp_0726	9.46488	8.32247	-2.2075	-47.6761	1.416e-05	7.7833e-05	1063371	lp_0726	NC_004567.2
lp_0727	12.4693	11.0776	-2.62374	-25.6693	9.747e-05	0.000284935	1063373	groES	NC_004567.2
lp_0728	13.8842	11.8338	-4.14221	-43.6037	1.871e-05	9.3151e-05	1063384	groEL	NC_004567.2
lp_0729	11.5896	10.6783	-1.8807	-34.5983	3.848e-05	0.000145261	1063387	lp_0729	NC_004567.2
lp_0730	8.26061	7.79239	-1.38339	-40.6873	2.321e-05	0.000106844	1063389	tagO	NC_004567.2
lp_0733	7.99972	7.44034	-1.47363	-13.1167	0.00078014	0.001426	1063421	pstF	NC_004567.2
lp_0734	9.06375	8.85041	-1.15937	-19.8676	0.00021608	0.000507982	1063422	lp_0734	NC_004567.2
lp_0735	6.5175	6.47843	-1.02745	-0.98397	0.395094	0.418555	1063424	comFA	NC_004567.2
lp_0736	7.22785	7.86046	1.55037	6.54981	0.00638776	0.00897911	1063447	comFC	NC_004567.2
lp_0737	13.2265	14.1926	1.95347	55.8764	8.63e-06	5.8961e-05	1063452	lp_0737	NC_004567.2
lp_0739	9.88381	10.4765	1.50801	33.5135	4.249e-05	0.000155712	1063458	secA	NC_004567.2
lp_0740	7.64284	7.88438	1.18226	6.96252	0.00533057	0.00762347	1063492	prfB-N	NC_004567.2
lp_0741	8.87855	9.44028	1.47603	13.231	0.00075957	0.0013974	1063494	prfB-C	NC_004567.2
lp_0742	8.16236	8.83363	1.59247	37.9566	2.883e-05	0.000122122	1063506	lp_0742	NC_004567.2
lp_0743	9.48167	9.86536	1.30468	21.8763	0.00016023	0.000400836	1063526	rrp3	NC_004567.2
lp_0744	9.77616	10.4038	1.54502	40.3122	2.39e-05	0.000108589	1063531	hpk3	NC_004567.2
lp_0746	9.65747	8.88371	-1.70972	-36.5644	3.239e-05	0.000130987	1063532	pstE	NC_004567.2
lp_0747	11.5918	10.8952	-1.62067	-32.9633	4.474e-05	0.000162051	1063560	pstD	NC_004567.2
lp_0748	9.46484	8.99049	-1.3893	-38.2777	2.808e-05	0.000119769	1063561	pstC	NC_004567.2
lp_0749	8.59003	8.63457	1.03136	2.35372	0.0965469	0.109767	1063562	pstB	NC_004567.2
lp_0750	12.142	12.1207	-1.01491	-0.4625	0.674055	0.690193	1063570	pstA	NC_004567.2
lp_0751	10.9254	10.4482	-1.39202	-11.0001	0.00133887	0.00228663	1063589	phoU	NC_004567.2
lp_0752	10.0625	9.85941	-1.15118	-18.8589	0.00025398	0.000575523	1063590	lp_0752	NC_004567.2
lp_0753	10.017	10.3346	1.24624	24.0865	0.00011881	0.000327664	1063591	lp_0753	NC_004567.2
lp_0754	10.2638	10.4603	1.14591	7.06403	0.00510611	0.0073496	1063592	hprK	NC_004567.2
lp_0755	12.5154	13.0833	1.48238	25.791	9.605e-05	0.000281564	1063666	lgt	NC_004567.2
lp_0756	12.8155	13.2294	1.3323	13.6256	0.00069385	0.00129018	1063667	gspA	NC_004567.2
lp_0757	12.7516	12.8118	1.04263	1.28339	0.286307	0.308224	1063670	galU	NC_004567.2
lp_0758	8.72207	10.154	2.69806	126.268	6.8e-07	2.0966e-05	1063680	lp_0758	NC_004567.2
lp_0760	8.43349	8.98039	1.46095	35.6759	3.497e-05	0.000136305	1063681	nox1	NC_004567.2
lp_0761	11.6876	12.6917	2.00567	10.4907	0.00154766	0.00258384	1063683	trxB	NC_004567.2
lp_0762	12.1407	13.1221	1.97441	12.2392	0.00096522	0.00172134	1063686	lp_0762	NC_004567.2
lp_0763	8.17675	9.50845	2.51698	7.91232	0.00363812	0.00543453	1063691	lp_0763	NC_004567.2
lp_0764	11.6243	11.3561	-1.2043	-23.4415	0.00012927	0.000343863	1063692	pgm	NC_004567.2
lp_0765	6.79586	7.22435	1.34583	19.9296	0.000214	0.000503854	1063693	lp_0765	NC_004567.2
lp_0766	8.26826	7.97613	-1.22445	-11.3371	0.00122072	0.00210791	1063695	nox2	NC_004567.2
lp_0769	9.04259	9.39106	1.27321	9.60525	0.00202467	0.00325322	1063741	aad	NC_004567.2
lp_0770	9.21752	8.70925	-1.42235	-6.22221	0.00742903	0.010258	1063743	lp_0770	NC_004567.2
lp_0771	9.94557	10.7736	1.77527	10.5687	0.00151302	0.0025355	1063744	lp_0771	NC_004567.2
lp_0772	11.3034	11.3551	1.03649	2.9801	0.0557078	0.0655276	1063751	uvrB	NC_004567.2
lp_0773	10.8622	10.9971	1.09803	5.84901	0.00890125	0.0120667	1063752	uvrA1	NC_004567.2
lp_0774	10.8316	10.8131	-1.01295	-1.14071	0.333864	0.356838	1063754	luxS	NC_004567.2
lp_0775	7.42399	7.25501	-1.12426	-3.03996	0.0530396	0.0625574	1063757	argG	NC_004567.2
lp_0776	8.16812	8.19009	1.01534	1.21282	0.308908	0.330617	1063764	argH	NC_004567.2
lp_0778	7.64084	6.42051	-2.33001	-26.0821	9.275e-05	0.000274479	1063765	lp_0778	NC_004567.2
lp_0779	9.83038	8.96068	-1.82728	-22.984	0.00013744	0.000358757	1063766	lp_0779	NC_004567.2
lp_0780	10.6577	10.1413	-1.4303	-23.8559	0.00012241	0.000333216	1063775	lp_0780	NC_004567.2
lp_0781	9.80132	8.82128	-1.97253	-94.2763	1.69e-06	2.7409e-05	1063776	lp_0781	NC_004567.2
lp_0783	10.8221	11.8591	2.05193	89.4717	1.99e-06	2.9177e-05	1063777	lp_0783	NC_004567.2
lp_0785	9.59689	6.92588	-6.36876	-120.797	7.8e-07	2.2281e-05	1063780	lp_0785	NC_004567.2
lp_0786	11.6425	10.4899	-2.22318	-72.2924	3.86e-06	3.9424e-05	1063787	clpP	NC_004567.2
lp_0787	7.95921	7.5839	-1.29712	-21.9835	0.00015782	0.000396707	1063796	rpoN	NC_004567.2
lp_0788	12.3573	11.4155	-1.92086	-71.4723	4e-06	4.0448e-05	1063798	cggR	NC_004567.2
lp_0789	14.9114	14.9581	1.03287	3.91946	0.0274555	0.0340008	1063799	gapB	NC_004567.2
lp_0790	13.6048	12.9073	-1.62166	-26.1994	9.147e-05	0.000272481	1063805	pgk	NC_004567.2
lp_0791	15.1577	15.1147	-1.03023	-3.80827	0.0296597	0.0365276	1063807	tpiA	NC_004567.2
lp_0792	13.6819	12.9386	-1.674	-7.06795	0.0050977	0.00734088	1063808	enoA1	NC_004567.2
lp_0792a	6.63648	7.14087	1.41853	14.7749	0.0005405	0.00105272	11933291	lp_0792a	NC_004567.2
lp_0793	7.71713	7.61231	-1.07536	-2.83744	0.0627694	0.0732036	1063828	lp_0793	NC_004567.2
lp_0794	7.85185	8.3656	1.42775	30.4642	5.72e-05	0.000192635	1063830	eriC	NC_004567.2
lp_0795	8.38357	8.06759	-1.24486	-25.1989	0.00010324	0.000296259	1063833	secG	NC_004567.2
lp_0796	9.65867	9.58276	-1.05402	-3.88134	0.0281869	0.0348652	1063853	lp_0796	NC_004567.2
lp_0797	11.5159	12.1103	1.50989	30.1744	5.893e-05	0.00019571	1063856	lp_0797	NC_004567.2
lp_0799	9.00016	9.55351	1.4675	21.2318	0.00017583	0.00043189	1063857	smpB	NC_004567.2
lp_0800	8.56282	9.29578	1.66204	19.7871	0.00021882	0.00051326	1063868	lp_0800	NC_004567.2
lp_0802	8.24819	9.31959	2.10148	44.8087	1.718e-05	8.8523e-05	1063874	lp_0802	NC_004567.2
lp_0803	8.63872	9.81101	2.2537	17.8764	0.00029979	0.000653876	1063875	glnQ1	NC_004567.2
lp_0804	11.2813	11.5839	1.23334	5.93055	0.00854927	0.0116291	1063883	lp_0804	NC_004567.2
lp_0805	8.95577	8.93116	-1.0172	-1.11972	0.3415	0.364127	1063884	lp_0805	NC_004567.2
lp_0806	11.4323	11.5221	1.06425	4.4196	0.0197694	0.0250793	1063885	ung	NC_004567.2
lp_0807	11.2847	11.5428	1.19593	10.2032	0.0016846	0.0027739	1063897	pta	NC_004567.2
lp_0809	8.69637	8.9916	1.22708	4.71291	0.0165223	0.02128	1063898	lp_0809	NC_004567.2
lp_0810	7.94605	8.81459	1.82581	82.831	2.53e-06	3.2591e-05	1063904	lp_0810	NC_004567.2
lp_0811	8.62847	9.32714	1.62301	54.1999	9.49e-06	6.2252e-05	1063906	lp_0811	NC_004567.2
lp_0812	8.52745	9.24286	1.64195	28.6075	6.957e-05	0.000221021	1063915	exoA	NC_004567.2
lp_0813	8.32504	9.20345	1.83835	68.7268	4.52e-06	4.2829e-05	1063917	lp_0813	NC_004567.2
lp_0814	9.23763	9.99866	1.6947	38.4418	2.771e-05	0.000118507	1063918	murB	NC_004567.2
lp_0815	8.41429	10.2569	3.58657	38.052	2.86e-05	0.0001215	1063926	nhaP1	NC_004567.2
lp_0816	11.5487	14.3414	6.92938	16.3893	0.0003923	0.000817589	1063925	lp_0816	NC_004567.2
lp_0817	10.2045	10.4319	1.17072	4.74279	0.0162312	0.0209483	1063927	lp_0817	NC_004567.2
lp_0818	9.36082	9.98082	1.53688	22.5157	0.00014651	0.000376785	1063928	lp_0818	NC_004567.2
lp_0819	9.41437	10.4392	2.03472	77.6324	3.09e-06	3.618e-05	1063934	lp_0819	NC_004567.2
lp_0820	8.9736	9.61342	1.55813	37.2128	3.066e-05	0.000127133	1063935	glmM	NC_004567.2
lp_0822	10.2504	11.219	1.95704	40.5243	2.351e-05	0.000107452	1063937	glmS1	NC_004567.2
lp_0823	10.8058	11.0176	1.15811	15.9549	0.00042628	0.000874989	1063939	lp_0823	NC_004567.2
lp_0824	10.3987	10.9364	1.45164	14.6924	0.00054992	0.00106329	1063944	lp_0824	NC_004567.2
lp_0825	8.87963	8.5566	-1.25096	-10.0396	0.00176966	0.00289261	1063945	lp_0825	NC_004567.2
lp_0826	11.7409	13.8229	4.23385	119.238	8.1e-07	2.2575e-05	1063946	galM1	NC_004567.2
lp_0827	8.5185	7.8154	-1.62801	-42.1541	2.079e-05	9.9462e-05	1063952	lp_0827	NC_004567.2
lp_0828	7.53561	7.02614	-1.42353	-18.0009	0.00029342	0.000644197	1063955	lp_0828	NC_004567.2
lp_0829	7.39826	7.11186	-1.2196	-10.7311	0.00144416	0.00243713	1063957	lp_0829	NC_004567.2
lp_0834	5.82577	5.62489	-1.1494	-3.01782	0.0540078	0.0636033	1064018	gykA	NC_004567.2
lp_0835	9.15405	8.30255	-1.80437	-24.2804	0.00011588	0.000322437	1064026	lp_0835	NC_004567.2
lp_0836	9.59041	10.6976	2.1542	74.782	3.48e-06	3.7948e-05	1061941	spx1	NC_004567.2
lp_0837	6.8788	6.62993	-1.18827	-7.73256	0.00389782	0.00578649	1062588	lp_0837	NC_004567.2
lp_0838	11.891	12.2954	1.32353	33.8219	4.13e-05	0.000152584	1061866	lp_0838	NC_004567.2
lp_0840	7.69936	7.38385	-1.24445	-7.17657	0.00487147	0.00704434	1061873	lp_0840	NC_004567.2
lp_0841	9.96416	11.2156	2.38077	60.9985	6.56e-06	4.9931e-05	1064028	ppx2	NC_004567.2
lp_0842	11.0651	11.3975	1.25911	21.1579	0.00017774	0.000435903	1061875	ppk	NC_004567.2
lp_0843	9.70636	10.295	1.50382	34.0451	4.046e-05	0.000150089	1061835	ppx3	NC_004567.2
lp_0844	9.65169	10.8598	2.31031	75.2695	3.41e-06	3.7948e-05	1062619	licD	NC_004567.2
lp_0845	5.31128	5.06209	-1.18854	-7.56653	0.00415962	0.00611697	1061992	lp_0845	NC_004567.2
lp_0846	10.5552	10.2638	-1.2238	-12.0292	0.0010179	0.00180254	1062604	lp_0846	NC_004567.2
lp_0848	11.7258	11.3694	-1.28025	-12.741	0.0008531	0.00154399	1062613	lp_0848	NC_004567.2
lp_0849	7.96073	10.7405	6.86753	239.033	9e-08	1.8998e-05	1061989	pox1	NC_004567.2
lp_0850	7.30548	9.51907	4.63827	57.5621	7.87e-06	5.5562e-05	1062600	ribC1	NC_004567.2
lp_0852	10.8942	11.2418	1.27243	14.8148	0.00053602	0.0010492	1062614	pox2	NC_004567.2
lp_0853	10.9987	9.90806	-2.12973	-90.5002	1.92e-06	2.8899e-05	1061862	pepR1	NC_004567.2
lp_0854	8.31955	8.1551	-1.12074	-16.2215	0.00040498	0.00083955	1061908	birA2	NC_004567.2
lp_0856	7.1001	7.19074	1.06484	2.35264	0.0966443	0.109837	1062684	lp_0856	NC_004567.2
lp_0857	9.87417	9.03676	-1.78684	-29.6642	6.214e-05	0.000203783	1061984	pepX	NC_004567.2
lp_0858	6.2514	6.47449	1.16723	2.93243	0.0579526	0.0679414	1061812	lp_0858	NC_004567.2
lp_0860	8.51449	8.266	-1.18796	-17.759	0.00030598	0.000663687	1061880	lp_0860	NC_004567.2
lp_0861	8.7287	8.88279	1.11272	9.83114	0.00188644	0.00305312	1061828	bcaP	NC_004567.2
lp_0862	6.84003	5.74346	-2.13846	-100.985	1.36e-06	2.5112e-05	1061851	lp_0862	NC_004567.2
lp_0863	7.5125	5.80069	-3.27571	-77.3758	3.12e-06	3.6268e-05	1064132	pdxK	NC_004567.2
lp_0864	10.077	9.50033	-1.49137	-41.8073	2.133e-05	0.000101359	1061808	lp_0864	NC_004567.2
lp_0865	6.77818	6.44424	-1.26045	-7.40983	0.00442818	0.00647227	1062672	lp_0865	NC_004567.2
lp_0866	8.80568	9.22467	1.33699	4.11147	0.0241172	0.0301658	1061506	gmk2	NC_004567.2
lp_0868	9.8754	11.7785	3.74013	108.281	1.09e-06	2.4762e-05	1062976	lp_0868	NC_004567.2
lp_0869	10.9444	12.0035	2.08358	60.7367	6.65e-06	5.0121e-05	1061954	lp_0869	NC_004567.2
lp_0871	10.3575	11.3862	2.04017	21.6599	0.00016526	0.000411756	1062687	lp_0871	NC_004567.2
lp_0872	8.84833	9.06965	1.1658	5.98742	0.00831446	0.0113402	1062260	gph1	NC_004567.2
lp_0874	7.9686	8.03127	1.04439	6.17053	0.00761299	0.0104842	1061514	lp_0874	NC_004567.2
lp_0875	9.47966	9.8678	1.3087	23.5537	0.00012736	0.000340727	1061868	lp_0875	NC_004567.2
lp_0878	9.98928	9.42504	-1.47861	-25.2161	0.00010303	0.000295903	1061981	glnQ2	NC_004567.2
lp_0881	10.8906	10.2294	-1.58149	-63.0301	5.93e-06	4.7686e-05	1061150	glnH1	NC_004567.2
lp_0882	11.4799	11.0942	-1.30649	-37.2867	3.047e-05	0.000126517	1062392	glnM	NC_004567.2
lp_0883	11.4938	10.9341	-1.47399	-17.0733	0.00034567	0.000733634	1062595	glnP1	NC_004567.2
lp_0884	7.25371	7.14692	-1.07683	-0.93812	0.414916	0.437624	1064192	pts11A	NC_004567.2
lp_0885	6.06359	5.75499	-1.23851	-6.41515	0.0067912	0.00946524	1061195	bglG1	NC_004567.2
lp_0886	6.42714	6.40151	-1.01792	-0.36021	0.741684	0.755477	1062564	pts11BC	NC_004567.2
lp_0887	6.51846	5.7618	-1.68957	-18.1153	0.00028772	0.000634805	1062122	lp_0887	NC_004567.2
lp_0888	9.25829	7.78896	-2.76892	-64.0443	5.64e-06	4.7031e-05	1064189	lp_0888	NC_004567.2
lp_0889	9.69555	10.0554	1.28329	9.39113	0.00216821	0.00344136	1061199	lp_0889	NC_004567.2
lp_0891	6.69307	6.26801	-1.34263	-11.363	0.00121221	0.00209785	1062626	lp_0891	NC_004567.2
lp_0892	5.61336	6.20415	1.50607	12.5746	0.00088828	0.00160024	1061206	lp_0892	NC_004567.2
lp_0893	6.85689	8.02893	2.25331	91.0911	1.88e-06	2.8899e-05	1062627	lp_0893	NC_004567.2
lp_0894	5.9178	6.0607	1.10412	2.38785	0.0935329	0.106573	1062985	lp_0894	NC_004567.2
lp_0895	6.4119	6.74823	1.26254	3.6584	0.032999	0.0401649	1062810	lp_0895	NC_004567.2
lp_0896	10.6415	11.0177	1.29789	14.616	0.00055884	0.00107631	1062774	lp_0896	NC_004567.2
lp_0897	9.53273	9.41593	-1.08433	-3.20813	0.0463505	0.0550633	1062521	lp_0897	NC_004567.2
lp_0898	5.8796	5.49146	-1.30871	-6.05342	0.00805232	0.0110115	1061561	smr	NC_004567.2
lp_0899	14.375	15.5841	2.31191	20.59	0.00019341	0.000463408	1062589	lp_0899	NC_004567.2
lp_0900	9.51856	8.73884	-1.71679	-63.4778	5.8e-06	4.7377e-05	1061860	pgm3	NC_004567.2
lp_0901	7.64796	7.29723	-1.27521	-12.6709	0.0008677	0.00156587	1063142	pgm4	NC_004567.2
lp_0902	8.79468	8.02738	-1.70208	-50.7331	1.167e-05	6.9767e-05	1062229	napA2	NC_004567.2
lp_0903	7.75515	7.78709	1.02238	1.0921	0.351804	0.374602	1061741	lp_0903	NC_004567.2
lp_0904	6.60785	6.24844	-1.28291	-11.2594	0.0012467	0.0021492	1061975	bglG2	NC_004567.2
lp_0905	6.32857	6.13482	-1.14373	-5.08557	0.0133203	0.0174804	1061930	pts12BCA	NC_004567.2
lp_0906	7.1569	7.00449	-1.11142	-3.40802	0.0397146	0.0475782	1062543	pbg2	NC_004567.2
lp_0907	7.4685	7.69784	1.17229	11.1441	0.00128662	0.00221313	1061974	lp_0907	NC_004567.2
lp_0910	9.66226	9.23776	-1.34211	-8.35388	0.00308968	0.00469163	1061473	lp_0910	NC_004567.2
lp_0911	6.90499	5.98672	-1.88985	-51.3639	1.122e-05	6.8369e-05	1061912	ISP2_2	NC_004567.2
lp_0912	7.46459	8.464	1.99918	23.804	0.00012325	0.000334007	1061968	lp_0912	NC_004567.2
lp_0913	9.52567	9.45161	-1.05267	-2.09923	0.12309	0.138233	1062106	coaA	NC_004567.2
lp_0914	10.6964	9.51485	-2.26825	-31.1975	5.311e-05	0.000182423	1061959	guaA	NC_004567.2
lp_0915	6.78902	9.05911	4.82353	105.44	1.19e-06	2.4803e-05	1061970	lp_0915	NC_004567.2
lp_0917	5.66928	5.81913	1.10945	14.7838	0.00053949	0.0010521	1061925	lp_0917	NC_004567.2
lp_0918	7.79036	8.65387	1.81946	36.4149	3.281e-05	0.000131648	1061965	lp_0918	NC_004567.2
lp_0919	8.46956	8.97421	1.41877	14.8051	0.00053711	0.00105008	1061956	lp_0919	NC_004567.2
lp_0921	8.23396	8.98644	1.68468	38.6944	2.715e-05	0.000117236	1061955	lp_0921	NC_004567.2
lp_0922	8.33233	9.11848	1.72446	23.6323	0.00012605	0.000338378	1062075	lp_0922	NC_004567.2
lp_0923	10.0464	10.9597	1.88323	36.6381	3.219e-05	0.000130676	1061961	lp_0923	NC_004567.2
lp_0924	6.37818	6.19957	-1.13179	-4.34713	0.0206953	0.0261594	1061872	lp_0924	NC_004567.2
lp_0925	7.11601	7.304	1.13917	2.88278	0.0604108	0.0706112	1061821	lp_0925	NC_004567.2
lp_0926	13.4015	9.78741	-12.2444	-79.0172	2.93e-06	3.5554e-05	1061953	lp_0926	NC_004567.2
lp_0927	13.984	10.2949	-12.8975	-110.289	1.03e-06	2.4119e-05	1061923	lp_0927	NC_004567.2
lp_0928	15.9971	12.7799	-9.3	-114.91	9.1e-07	2.3078e-05	1064033	lp_0928	NC_004567.2
lp_0929	15.9997	12.4582	-11.6435	-146.176	4.3e-07	2.0636e-05	1061895	asp1	NC_004567.2
lp_0930	15.5482	11.8041	-13.3993	-137.861	5.1e-07	2.0966e-05	1064021	asp2	NC_004567.2
lp_0931	7.30634	6.6397	-1.58738	-21.8993	0.00015971	0.00040017	1064032	lp_0931	NC_004567.2
lp_0932	8.10771	8.21315	1.07582	2.31517	0.100093	0.113431	1064037	lp_0932	NC_004567.2
lp_0934	6.37327	7.06662	1.61703	15.5311	0.00046327	0.000939426	1064029	lp_0934	NC_004567.2
lp_0935	11.7302	12.8816	2.22121	39.3836	2.57e-05	0.000113149	1064027	lp_0935	NC_004567.2
lp_0937	10.2385	10.3292	1.0649	3.03847	0.0531041	0.0626098	1063999	pepN	NC_004567.2
lp_0938	9.78647	9.43769	-1.27349	-7.74562	0.00387816	0.00576004	1064000	hsdR	NC_004567.2
lp_0939	9.50646	9.22767	-1.21318	-13.6816	0.00068514	0.00127854	1064004	hsdM	NC_004567.2
lp_0940	6.9331	6.68515	-1.18752	-13.6703	0.00068688	0.0012795	1063987	hsdS1	NC_004567.2
lp_0941	5.30653	5.48211	1.12942	3.97445	0.0264423	0.0327981	1063980	lp_0941	NC_004567.2
lp_0942	5.33022	5.1087	-1.16597	-8.79479	0.0026452	0.00408624	1063991	hsdS2	NC_004567.2
lp_0943	4.90129	4.92204	1.01449	1.38726	0.256109	0.277726	1063994	hsdS3	NC_004567.2
lp_0945	5.98683	6.36539	1.30004	5.86097	0.00884849	0.0120056	1063972	lp_0945	NC_004567.2
lp_0946	6.64662	8.1599	2.85458	109.188	1.07e-06	2.4481e-05	1063978	lp_0946	NC_004567.2
lp_0947	8.2144	7.56596	-1.56748	-17.9439	0.00029632	0.00064874	1063988	lp_0947	NC_004567.2
lp_0948	9.31958	8.36776	-1.93431	-84.8481	2.34e-06	3.1673e-05	1063964	lp_0948	NC_004567.2
lp_0949	9.06112	8.35394	-1.63261	-22.6426	0.00014398	0.000372167	1063973	lp_0949	NC_004567.2
lp_0950	9.83595	9.50477	-1.25804	-17.3974	0.00032611	0.000701031	1063959	lp_0950	NC_004567.2
lp_0951	7.1019	6.70269	-1.31879	-24.7847	0.00010871	0.000307711	1063953	lp_0951	NC_004567.2
lp_0952	7.9294	8.87839	1.93053	66.33	5.05e-06	4.4197e-05	1063965	lp_0952	NC_004567.2
lp_0954	8.99605	8.73457	-1.19871	-8.54984	0.00288093	0.00441111	1063933	lp_0954	NC_004567.2
lp_0955	5.30578	5.5132	1.15462	4.07847	0.0246526	0.0307615	1063954	azoR2	NC_004567.2
lp_0956	9.34151	7.59628	-3.35247	-74.2203	3.56e-06	3.8352e-05	1063894	asnS1	NC_004567.2
lp_0957	9.78458	7.80448	-3.9452	-55.516	8.81e-06	5.9375e-05	1063901	asnA	NC_004567.2
lp_0959	11.2225	10.1794	-2.06073	-51.5376	1.111e-05	6.8047e-05	1063855	pepD3	NC_004567.2
lp_0960	12.9534	11.41	-2.91473	-98.5865	1.47e-06	2.5874e-05	1063860	lp_0960	NC_004567.2
lp_0960a	10.2076	8.79644	-2.65959	-127.696	6.5e-07	2.0966e-05	11933292	lp_0960a	NC_004567.2
lp_0961	6.52466	7.91487	2.62116	135.331	5.5e-07	2.0966e-05	1063859	lp_0961	NC_004567.2
lp_0962	8.92643	9.74831	1.7677	30.1514	5.907e-05	0.000195968	1063838	recQ1	NC_004567.2
lp_0963	9.45365	9.80892	1.27922	12.1958	0.00097582	0.00173788	1063835	rluE	NC_004567.2
lp_0965	6.25287	8.07292	3.53094	48.469	1.345e-05	7.5591e-05	1063827	lp_0965	NC_004567.2
lp_0966	7.52034	7.76866	1.18782	6.24129	0.00736256	0.0101933	1063822	lp_0966	NC_004567.2
lp_0967	8.10119	7.80289	-1.22969	-23.1409	0.00013456	0.000353317	1063843	lp_0967	NC_004567.2
lp_0968	7.75314	7.50833	-1.18493	-23.9789	0.00012047	0.000330119	1063840	lp_0968	NC_004567.2
lp_0969	8.4488	8.01913	-1.34693	-23.3238	0.00013131	0.000347355	1063789	lp_0969	NC_004567.2
lp_0970	8.26534	8.6442	1.30032	14.1233	0.00062121	0.00117826	1063832	lp_0970	NC_004567.2
lp_0971	7.06373	7.26958	1.15337	3.84319	0.028944	0.0357308	1063831	lp_0971	NC_004567.2
lp_0972	8.97772	8.41936	-1.47259	-40.6383	2.33e-05	0.000106985	1063697	lp_0972	NC_004567.2
lp_0973	6.19305	6.98632	1.733	65.3763	5.29e-06	4.5351e-05	1063734	lp_0973	NC_004567.2
lp_0975	6.09048	5.75785	-1.25931	-2.90331	0.0593792	0.0695356	1063736	xylP2	NC_004567.2
lp_0977	10.3408	8.48887	-3.60982	-144.683	4.4e-07	2.0636e-05	1063760	murE1	NC_004567.2
lp_0979	11.6174	10.8302	-1.72571	-25.9797	9.39e-05	0.000276785	1063655	thrA1	NC_004567.2
lp_0980	11.0713	10.294	-1.71393	-23.9118	0.00012153	0.000331941	1063731	asnB1	NC_004567.2
lp_0981	5.83833	5.52388	-1.24354	-9.35286	0.00219526	0.00347229	1063718	brnE	NC_004567.2
lp_0982	6.51154	6.11668	-1.31481	-17.8562	0.00030085	0.000654986	1063671	brnF	NC_004567.2
lp_0984	5.84547	5.59366	-1.1907	-22.8506	0.00013994	0.000364693	1063651	lp_0984	NC_004567.2
lp_0988	6.34725	5.62513	-1.6496	-20.882	0.00018513	0.000448751	1063652	lp_0988	NC_004567.2
lp_0989	5.66555	5.63773	-1.01947	-0.53019	0.631378	0.649049	1063654	lp_0989	NC_004567.2
lp_0990	8.5422	7.71765	-1.77098	-36.077	3.377e-05	0.00013347	1063650	lp_0990	NC_004567.2
lp_0991	7.58395	6.76269	-1.76695	-37.4654	3.002e-05	0.000125648	1063640	lp_0991	NC_004567.2
lp_0992	8.80064	8.56195	-1.17992	-4.44163	0.0194986	0.024776	1063642	lp_0992	NC_004567.2
lp_0995	9.02004	7.91212	-2.15534	-68.3963	4.59e-06	4.2829e-05	1063636	lp_0995	NC_004567.2
lp_0996	12.0425	11.655	-1.30817	-6.23619	0.00738025	0.0102061	1063621	lp_0996	NC_004567.2
lp_0997	9.71243	9.88705	1.12867	8.43495	0.00300099	0.00457698	1063635	cspC	NC_004567.2
lp_0998	7.29095	7.31494	1.01677	1.51784	0.222856	0.243186	1063631	lp_0998	NC_004567.2
lp_0999	9.0509	9.60996	1.47331	23.6743	0.00012536	0.000337675	1063610	lp_0999	NC_004567.2
lp_1000	9.58666	9.19919	-1.30809	-10.7092	0.00145319	0.00244971	1063613	lp_1000	NC_004567.2
lp_1001	7.05052	6.70874	-1.26732	-7.5382	0.00420657	0.00617728	1063612	lp_1001	NC_004567.2
lp_1002	11.6936	9.56571	-4.37074	-61.6522	6.35e-06	4.9422e-05	1063602	lp_1002	NC_004567.2
lp_1003	7.97796	8.53593	1.47219	48.3176	1.358e-05	7.6129e-05	1063601	lp_1003	NC_004567.2
lp_1004	8.73699	9.29432	1.47154	20.4025	0.00019898	0.000474334	1063604	lp_1004	NC_004567.2
lp_1005	11.4505	10.3557	-2.13579	-51.2528	1.13e-05	6.8369e-05	1063603	als	NC_004567.2
lp_1008	8.11612	7.54072	-1.49009	-46.2798	1.554e-05	8.2913e-05	1063549	lysP	NC_004567.2
lp_1010	9.75423	10.1976	1.35977	15.5151	0.00046475	0.000940347	1063548	dacB	NC_004567.2
lp_1011	10.0669	9.26198	-1.74707	-68.9232	4.48e-06	4.2829e-05	1063542	dgk1	NC_004567.2
lp_1012	9.56541	8.09498	-2.77103	-72.5483	3.82e-06	3.9424e-05	1063430	serS2	NC_004567.2
lp_1018	10.1146	9.82629	-1.22118	-20.8188	0.00018689	0.000450389	1062856	ctsR	NC_004567.2
lp_1019	12.3903	11.7692	-1.53803	-28.0089	7.43e-05	0.000232204	1063011	clpC	NC_004567.2
lp_1020	9.44975	9.92129	1.38659	11.6328	0.00112809	0.00196754	1062943	lp_1020	NC_004567.2
lp_1021	11.5463	11.3987	-1.10768	-5.03359	0.0137157	0.017939	1062809	rpoB	NC_004567.2
lp_1022	10.9195	9.74706	-2.25392	-30.6934	5.588e-05	0.00018921	1062844	rpoC	NC_004567.2
lp_1023	5.84686	5.39219	-1.37046	-7.61156	0.00408641	0.00602349	1062944	lp_1023	NC_004567.2
lp_1025	12.5624	12.834	1.20713	19.0111	0.00024773	0.000565363	1062769	rpsL	NC_004567.2
lp_1026	12.264	12.4888	1.16859	7.10788	0.00501297	0.00722886	1062792	rpsG	NC_004567.2
lp_1027	10.5602	10.1722	-1.30862	-7.64312	0.00403609	0.00595213	1062860	fusA2	NC_004567.2
lp_1032	13.8519	14.1782	1.2538	12.5063	0.00090327	0.0016235	1062667	rpsJ	NC_004567.2
lp_1033	14.2664	14.6255	1.28259	3.67703	0.0325587	0.0397219	1062703	rplC	NC_004567.2
lp_1034	15.3472	15.5002	1.11195	7.10424	0.00502062	0.00723655	1062816	rplD	NC_004567.2
lp_1035	15.7589	15.8391	1.05721	1.7624	0.172594	0.190807	1062656	rplW	NC_004567.2
lp_1036	13.0721	13.2455	1.12769	4.77993	0.0158786	0.0205356	1062631	rplB	NC_004567.2
lp_1038	13.3536	13.5954	1.18245	19.1813	0.00024098	0.000554812	1062768	rpsS	NC_004567.2
lp_1039	12.6129	12.5505	-1.04417	-3.08215	0.0512541	0.0605889	1061107	rplV	NC_004567.2
lp_1040	11.2693	11.6903	1.33893	19.2673	0.00023766	0.000550422	1063523	rpsC	NC_004567.2
lp_1041	12.5179	12.8752	1.28108	19.2923	0.0002367	0.000548614	1063522	rplP	NC_004567.2
lp_1043	13.3484	13.9949	1.56539	50.7485	1.165e-05	6.9767e-05	1063521	rpmC	NC_004567.2
lp_1044	12.0229	12.589	1.48055	25.4084	0.00010062	0.000290865	1063517	rpsQ	NC_004567.2
lp_1045	12.5413	13.163	1.53864	20.2441	0.00020385	0.000484339	1063512	rplN	NC_004567.2
lp_1046	12.6367	13.1882	1.46554	18.12	0.00028748	0.000634743	1063510	rplX	NC_004567.2
lp_1047	11.9789	12.3307	1.27612	12.8548	0.00083009	0.00151022	1063508	rplE	NC_004567.2
lp_1048	12.2752	12.7398	1.37995	24.2202	0.00011678	0.000324018	1063505	rpsN	NC_004567.2
lp_1050	12.1614	12.7728	1.52766	27.3471	8.004e-05	0.000246179	1063499	rpsH	NC_004567.2
lp_1051	12.1093	12.54	1.34788	18.8244	0.00025543	0.000577706	1063498	rplF	NC_004567.2
lp_1052	12.2634	12.6526	1.30969	32.8206	4.535e-05	0.000163121	1063497	rplR	NC_004567.2
lp_1053	9.38195	10.0788	1.62092	67.7348	4.73e-06	4.3308e-05	1063488	rpsE	NC_004567.2
lp_1054	12.8089	13.494	1.60782	28.7036	6.885e-05	0.000220603	1063487	rpmD	NC_004567.2
lp_1055	10.5917	11.4375	1.79729	11.3878	0.00120416	0.00208507	1063485	rplO	NC_004567.2
lp_1056	10.7016	11.5009	1.74027	9.08924	0.00239415	0.00375318	1063478	secY	NC_004567.2
lp_1058	13.714	14.671	1.94129	21.994	0.00015758	0.000396433	1063477	adk	NC_004567.2
lp_1059	15.1684	15.8654	1.62116	42.1439	2.08e-05	9.9462e-05	1063476	infA	NC_004567.2
lp_1059a	12.1377	12.8038	1.58682	18.0355	0.00029168	0.000641733	1063474	rpmJ	NC_004567.2
lp_1060	11.9327	12.3099	1.29881	9.50075	0.00209311	0.00333914	1063467	rpsM	NC_004567.2
lp_1061	9.81649	10.135	1.24706	5.9346	0.00853229	0.011612	1063464	rpsK	NC_004567.2
lp_1062	11.124	11.5291	1.32416	12.0386	0.00101547	0.00179926	1063463	rpoA	NC_004567.2
lp_1063	10.5657	10.777	1.15776	7.7742	0.00383555	0.00570763	1063456	rplQ	NC_004567.2
lp_1066	7.99987	7.99885	-1.00071	-0.00963	0.992897	0.992897	1063454	hepB1	NC_004567.2
lp_1067	11.1747	11.1517	-1.01607	-1.59715	0.204969	0.224688	1063445	hepA	NC_004567.2
lp_1068	9.98658	10.2598	1.20846	13.172	0.0007701	0.00141177	1063442	lp_1068	NC_004567.2
lp_1069	11.1722	11.9743	1.74363	14.3355	0.00059328	0.00113217	1063441	ndh2	NC_004567.2
lp_1070	11.3332	10.1931	-2.20388	-48.1681	1.371e-05	7.632e-05	1063433	lp_1070	NC_004567.2
lp_1072	8.93472	8.35323	-1.49639	-26.4267	8.904e-05	0.000267038	1063429	apbE1	NC_004567.2
lp_1073	8.44355	8.33072	-1.08134	-8.4528	0.00298192	0.00455234	1063428	lp_1073	NC_004567.2
lp_1074	8.80588	9.17308	1.28984	5.67603	0.00971254	0.013087	1063425	lp_1074	NC_004567.2
lp_1075	8.83673	9.54446	1.63324	34.967	3.723e-05	0.000141914	1063416	lp_1075	NC_004567.2
lp_1076	9.05113	9.75375	1.62746	14.8821	0.00052857	0.00103917	1063415	truA	NC_004567.2
lp_1077	12.1702	12.942	1.70745	76.133	3.29e-06	3.7452e-05	1063414	rplM	NC_004567.2
lp_1078	9.91219	10.5758	1.58407	23.3987	0.00013	0.000344838	1063406	rpsI	NC_004567.2
lp_1079	10.4154	8.81323	-3.03591	-127.233	6.6e-07	2.0966e-05	1063405	lp_1079	NC_004567.2
lp_1081	5.78181	5.88729	1.07585	3.66329	0.0328826	0.0400545	1063404	lp_1081	NC_004567.2
lp_1082	6.88024	7.38402	1.41792	10.4921	0.00154703	0.00258384	1063397	lp_1082	NC_004567.2
lp_1083	6.83061	6.74615	-1.06029	-3.50937	0.0368056	0.0443657	1063395	tkt2	NC_004567.2
lp_1084	8.72674	7.81923	-1.8758	-24.8955	0.00010721	0.00030539	1063391	aroD1	NC_004567.2
lp_1085	7.80587	7.0108	-1.73517	-19.2538	0.00023817	0.000551206	1063382	aroA	NC_004567.2
lp_1086	7.57419	6.95014	-1.5412	-60.4972	6.74e-06	5.0428e-05	1063379	aroB	NC_004567.2
lp_1087	7.4849	7.55538	1.05007	4.51922	0.0185816	0.0237558	1063378	ttdP	NC_004567.2
lp_1088	6.48027	7.29503	1.75901	6.39191	0.00686415	0.00956264	1063369	lp_1088	NC_004567.2
lp_1089	5.71486	5.36269	-1.27648	-19.0275	0.00024707	0.000564269	1063368	ttdB	NC_004567.2
lp_1090	6.91421	6.24411	-1.59119	-23.6405	0.00012592	0.000338306	1063367	ttdA	NC_004567.2
lp_1092	6.46269	5.69715	-1.70001	-28.1225	7.337e-05	0.000229988	1063361	ttdR	NC_004567.2
lp_1093	7.07401	7.00793	-1.04687	-1.51644	0.223187	0.243462	1063360	citG	NC_004567.2
lp_1095	5.57131	11.227	50.4129	130.85	6.1e-07	2.0966e-05	1063356	mtsC	NC_004567.2
lp_1096	6.00497	11.8016	55.5838	219.58	1.2e-07	1.8998e-05	1063353	mtsB	NC_004567.2
lp_1097	6.52403	12.7679	75.785	603.597	1e-08	1.3787e-05	1063345	mtsA	NC_004567.2
lp_1098	9.46882	8.24579	-2.33436	-61.4616	6.41e-06	4.9422e-05	1063344	lp_1098	NC_004567.2
lp_1101	10.6785	10.157	-1.4355	-25.0224	0.00010553	0.000301422	1063343	ldhL2	NC_004567.2
lp_1102	8.2191	8.7267	1.42168	21.1105	0.00017898	0.000438262	1063335	citP	NC_004567.2
lp_1103	6.38033	6.65222	1.20739	17.2885	0.00033252	0.000711038	1063333	citR	NC_004567.2
lp_1105	9.39372	8.72394	-1.59083	-17.6345	0.00031272	0.000676592	1063331	mae	NC_004567.2
lp_1106	10.6879	10.5199	-1.12348	-7.82461	0.00376191	0.00560338	1063323	citC	NC_004567.2
lp_1107	9.4624	10.0771	1.53123	42.8057	1.982e-05	9.665e-05	1063320	citD	NC_004567.2
lp_1108	10.4824	11.7828	2.46292	128.104	6.5e-07	2.0966e-05	1063316	citE	NC_004567.2
lp_1109	10.5491	11.8763	2.50916	49.8708	1.231e-05	7.2216e-05	1063312	citF	NC_004567.2
lp_1112	9.86807	10.9102	2.05928	53.548	9.86e-06	6.371e-05	1063306	fum	NC_004567.2
lp_1113	7.75095	8.26846	1.43148	15.5351	0.00046291	0.000939426	1063304	lp_1113	NC_004567.2
lp_1114	7.00164	7.39805	1.31622	26.5068	8.821e-05	0.0002653	1063302	citX	NC_004567.2
lp_1115	8.91153	9.09571	1.13617	4.42113	0.0197505	0.0250655	1063295	mleR2	NC_004567.2
lp_1116	8.6785	8.87134	1.14301	16.4095	0.0003908	0.000815559	1063294	mleR1	NC_004567.2
lp_1118	15.4944	15.0514	-1.35945	-13.3966	0.00073103	0.00135287	1063292	mleS	NC_004567.2
lp_1119	14.0861	13.7996	-1.21969	-10.2163	0.00167803	0.002766	1063291	mleP2	NC_004567.2
lp_1120	12.0862	12.5816	1.40972	6.06552	0.0080054	0.0109618	1063286	lp_1120	NC_004567.2
lp_1121	6.60422	6.71941	1.08312	7.00911	0.00522599	0.00748763	1063285	lp_1121	NC_004567.2
lp_1123	5.74431	5.58006	-1.12058	-2.7448	0.0679522	0.0788356	11933293	lp_1123	NC_004567.2
lp_1124	6.28383	6.13025	-1.11233	-9.29645	0.00223595	0.00352557	1063284	lp_1124	NC_004567.2
lp_1125	11.2627	10.6073	-1.57509	-60.2871	6.81e-06	5.0758e-05	1063277	cydA	NC_004567.2
lp_1126	10.4464	10.3888	-1.04077	-1.93385	0.144986	0.161371	1063276	cydB	NC_004567.2
lp_1128	9.05492	8.20979	-1.79643	-81.2609	2.68e-06	3.3664e-05	1063275	cydC	NC_004567.2
lp_1129	9.39617	8.26003	-2.19792	-24.4468	0.00011345	0.000317366	1063269	cydD	NC_004567.2
lp_1134	6.45279	6.65974	1.15425	6.23439	0.0073865	0.0102084	1063266	hepB2	NC_004567.2
lp_1135	8.50274	8.712	1.1561	4.96638	0.0142498	0.0185753	1063257	lp_1135	NC_004567.2
lp_1136	9.19135	9.21955	1.01974	2.76429	0.0668193	0.0776656	1063255	lp_1136	NC_004567.2
lp_1138	9.94048	10.8235	1.84429	14.6988	0.00054919	0.00106329	1063254	acm1	NC_004567.2
lp_1139	9.06786	9.38772	1.24821	11.1363	0.00128937	0.00221542	1063247	xpt	NC_004567.2
lp_1140	10.3148	11.1313	1.7611	32.2981	4.768e-05	0.000169493	1063246	lp_1140	NC_004567.2
lp_1141	10.4327	11.0348	1.5179	28.6406	6.932e-05	0.000221021	1063245	purK2	NC_004567.2
lp_1144	10.906	11.4008	1.40916	10.3481	0.00161367	0.00267545	1063243	pcrA	NC_004567.2
lp_1145	10.7021	10.4551	-1.18669	-8.52006	0.00291144	0.00445346	1063237	ligA	NC_004567.2
lp_1146	11.1833	11.2495	1.04699	6.42286	0.00676722	0.00944024	1063236	lp_1146	NC_004567.2
lp_1147	10.7851	10.9276	1.10379	6.42789	0.00675165	0.00942695	1063229	gatC	NC_004567.2
lp_1148	11.2051	11.0777	-1.09232	-10.3423	0.00161642	0.0026786	1063235	gatA	NC_004567.2
lp_1149	11.4504	11.0702	-1.30149	-26.2963	9.042e-05	0.000269885	1063228	gatB	NC_004567.2
lp_1150	10.4451	10.1521	-1.22515	-14.3855	0.00058695	0.00112352	1063227	lp_1150	NC_004567.2
lp_1151	8.99769	8.408	-1.50492	-30.6646	5.604e-05	0.000189559	1063225	rumA	NC_004567.2
lp_1153	13.3926	12.5979	-1.7347	-46.0335	1.58e-05	8.3659e-05	1063220	lp_1153	NC_004567.2
lp_1154	8.26807	10.1642	3.72221	50.4051	1.19e-05	7.0786e-05	1063219	lp_1154	NC_004567.2
lp_1155	8.71495	8.71201	-1.00204	-0.0968	0.928769	0.932953	1063218	pts13C	NC_004567.2
lp_1156	8.2679	8.20072	-1.04766	-3.2841	0.0436758	0.0520244	1063212	lp_1156	NC_004567.2
lp_1157	9.26433	9.24506	-1.01345	-1.25067	0.296568	0.317955	1063211	lp_1157	NC_004567.2
lp_1158	9.43801	9.71617	1.21264	11.715	0.00110401	0.00193093	1063210	lys	NC_004567.2
lp_1159	9.03655	10.1689	2.19221	52.4778	1.05e-05	6.5676e-05	1063204	lp_1159	NC_004567.2
lp_1160	6.99837	7.94172	1.92299	85.4825	2.29e-06	3.1352e-05	1063203	cspP	NC_004567.2
lp_1161	11.7776	12.2746	1.41122	6.93364	0.00539676	0.00770402	1063202	lp_1161	NC_004567.2
lp_1162	9.33244	9.62857	1.22785	5.61231	0.0100355	0.013493	1063196	rhe2	NC_004567.2
lp_1163	14.6863	14.0737	-1.52899	-37.0647	3.105e-05	0.000127793	1063189	lp_1163	NC_004567.2
lp_1164	6.54046	6.46823	-1.05134	-1.32898	0.272619	0.2943	1063188	pts14C	NC_004567.2
lp_1165	6.90868	7.45455	1.45991	39.1628	2.615e-05	0.000114343	1063187	lp_1165	NC_004567.2
lp_1165a	7.35225	7.20089	-1.11061	-14.5088	0.00057169	0.00109835	11933295	lp_1165a	NC_004567.2
lp_1166	6.8681	7.22092	1.27706	8.60765	0.00282289	0.00433287	1063181	lp_1166	NC_004567.2
lp_1168	9.74889	10.0592	1.24001	10.0786	0.00174886	0.00286311	1063180	lp_1168	NC_004567.2
lp_1169	9.1344	9.14765	1.00922	1.26752	0.291239	0.312564	1063179	gdh	NC_004567.2
lp_1171	8.36817	7.59951	-1.70368	-35.5116	3.548e-05	0.000137403	1063173	pbpX1	NC_004567.2
lp_1173	7.72764	8.91792	2.28196	29.0387	6.64e-05	0.000214164	1063172	lp_1173	NC_004567.2
lp_1174	7.53055	6.43983	-2.1298	-48.1693	1.371e-05	7.632e-05	1063171	lp_1174	NC_004567.2
lp_1175	7.49144	7.49633	1.00339	0.12971	0.904703	0.909159	1063169	glpF4	NC_004567.2
lp_1176	5.58372	5.73226	1.10845	5.56346	0.0102925	0.0138208	1063164	glf1	NC_004567.2
lp_1177	4.83189	4.98312	1.11052	2.15736	0.116332	0.130973	1063163	cps1A	NC_004567.2
lp_1178	6.81901	6.84646	1.01921	0.75479	0.503243	0.523708	1063162	cps1B	NC_004567.2
lp_1179	4.87456	5.08321	1.1556	14.7985	0.00053785	0.00105079	1063159	cps1C	NC_004567.2
lp_1180	6.0702	5.05891	-2.01571	-16.0292	0.0004202	0.000865341	1063158	cps1D	NC_004567.2
lp_1181	4.73239	4.90418	1.12646	4.40552	0.0199452	0.0252817	1063157	cps1E	NC_004567.2
lp_1182	4.97877	5.01169	1.02308	0.29299	0.787925	0.799448	1063154	cps1F	NC_004567.2
lp_1183	4.78289	4.73116	-1.03651	-0.41587	0.704443	0.719186	1063150	cps1G	NC_004567.2
lp_1184	5.12736	5.06949	-1.04093	-1.00711	0.385428	0.40887	1063147	cps1H	NC_004567.2
lp_1185	4.52382	4.73194	1.15519	2.43448	0.089596	0.102349	1063148	cps1I	NC_004567.2
lp_1186	5.10347	5.0724	-1.02176	-1.48577	0.230569	0.251252	1063140	rfbA	NC_004567.2
lp_1187	5.69607	5.82853	1.09616	6.67682	0.00603541	0.00851833	1063139	lp_1187	NC_004567.2
lp_1188	5.46391	5.47071	1.00472	0.21126	0.845724	0.85393	1063137	rfbC	NC_004567.2
lp_1189	4.79619	4.9268	1.09476	5.36864	0.0114067	0.0151797	1063131	rfbB	NC_004567.2
lp_1190	4.97429	4.79703	-1.13074	-1.67039	0.189848	0.20892	1063130	rfbD	NC_004567.2
lp_1191	5.94777	5.95375	1.00416	0.09197	0.932308	0.935905	1063129	lp_1191	NC_004567.2
lp_1192	4.59425	4.68977	1.06845	1.5612	0.212875	0.232946	1063122	lp_1192	NC_004567.2
lp_1193	5.00538	5.3237	1.24688	8.671	0.00276103	0.00425466	1063121	lp_1193	NC_004567.2
lp_1194	5.09255	5.42069	1.2554	10.7995	0.00141636	0.00239667	1063120	lp_1194	NC_004567.2
lp_1195	4.89638	5.67384	1.7141	16.7565	0.0003663	0.000771128	1063118	lp_1195	NC_004567.2
lp_1196	6.55292	7.72115	2.24736	114.464	9.2e-07	2.3172e-05	1063114	lp_1196	NC_004567.2
lp_1197	7.45007	7.05162	-1.31809	-10.1161	0.00172917	0.0028398	1063113	cps2A	NC_004567.2
lp_1198	7.4368	6.88081	-1.47017	-17.8607	0.00030061	0.000654927	1063111	cps2B	NC_004567.2
lp_1199	7.78743	6.92314	-1.82045	-22.0513	0.00015632	0.00039388	1063109	cps2C	NC_004567.2
lp_1200	6.81971	6.34421	-1.3904	-7.3422	0.00455108	0.00663327	1063104	cps2D	NC_004567.2
lp_1201	5.5853	4.85013	-1.66459	-13.9228	0.00064921	0.00122098	1063103	cps2E	NC_004567.2
lp_1202	5.06378	5.12879	1.04609	1.32142	0.27484	0.29639	1063102	cps2F	NC_004567.2
lp_1203	4.52189	4.92339	1.32089	10.4017	0.0015884	0.00264147	1063100	cps2G	NC_004567.2
lp_1204	4.84728	4.97407	1.09186	4.32853	0.0209419	0.026427	1063095	cps2H	NC_004567.2
lp_1205	5.02238	5.12524	1.0739	4.13448	0.0237527	0.0297338	1063094	cps2I	NC_004567.2
lp_1206	4.8648	4.90008	1.02476	0.44421	0.685884	0.701615	1063093	cps2J	NC_004567.2
lp_1207	4.59819	4.78783	1.14048	6.42977	0.00674584	0.00942695	1063090	cps2K	NC_004567.2
lp_1210	4.95528	5.11178	1.11458	15.3827	0.00047723	0.00096247	1063084	lp_1210	NC_004567.2
lp_1211	4.70085	5.06452	1.2867	4.66696	0.0169831	0.0218285	1063083	lp_1211	NC_004567.2
lp_1213	4.75326	4.77666	1.01635	0.82937	0.465536	0.486414	1063076	lp_1213	NC_004567.2
lp_1214	5.13842	5.14276	1.00302	0.13692	0.899447	0.904663	1063075	lp_1214	NC_004567.2
lp_1215	4.62461	5.15611	1.44544	8.95372	0.00250563	0.00390348	1063074	cps3A	NC_004567.2
lp_1216	8.02789	8.77569	1.67923	67.8972	4.7e-06	4.3222e-05	1063068	cps3B	NC_004567.2
lp_1219	7.06019	6.84346	-1.1621	-3.291	0.0434425	0.0517662	1063067	glf2	NC_004567.2
lp_1220	6.38183	6.55225	1.12539	16.3605	0.00039443	0.000820403	1063066	cps3D	NC_004567.2
lp_1221	6.04438	5.74824	-1.22785	-28.7407	6.857e-05	0.000220015	1063064	cps3E	NC_004567.2
lp_1225	6.24665	6.59785	1.27562	8.32494	0.00312217	0.00473176	1063056	cps3H	NC_004567.2
lp_1226	5.85907	5.64829	-1.15732	-8.32052	0.00312717	0.00473703	1063054	cps3I	NC_004567.2
lp_1227	5.28186	5.66894	1.30774	14.8244	0.00053495	0.00104775	1063049	cps3J	NC_004567.2
lp_1228	6.05772	6.28327	1.16922	4.3894	0.0201487	0.025519	1063048	lp_1228	NC_004567.2
lp_1229	8.97775	8.42384	-1.46806	-22.3003	0.00015096	0.000385035	1063047	msa	NC_004567.2
lp_1230	10.0265	9.08959	-1.91445	-43.4891	1.886e-05	9.3471e-05	1063040	lp_1230	NC_004567.2
lp_1231	6.60528	6.71809	1.08133	5.11886	0.0130747	0.017187	1063039	lp_1231	NC_004567.2
lp_1233	7.04398	6.83797	-1.15349	-9.66006	0.00198994	0.00320071	1063038	lp_1233	NC_004567.2
lp_1234	7.00533	7.60592	1.51634	8.17789	0.00329435	0.004959	1063036	lp_1234	NC_004567.2
lp_1235	6.40616	5.82836	-1.49257	-8.23524	0.00322576	0.00487483	1063031	lp_1235	NC_004567.2
lp_1236	5.79524	5.74693	-1.03406	-1.34631	0.267595	0.289277	1063030	lp_1236	NC_004567.2
lp_1237	6.06202	6.05059	-1.00795	-0.22626	0.835004	0.843652	1063029	lp_1237	NC_004567.2
lp_1238	5.46393	5.11681	-1.27202	-7.91107	0.00363985	0.00543453	1063023	lp_1238	NC_004567.2
lp_1239	8.94714	9.09016	1.10421	2.25598	0.105846	0.119599	1063022	lp_1239	NC_004567.2
lp_1240	7.71196	8.82925	2.16938	58.7864	7.37e-06	5.3027e-05	1063021	recX	NC_004567.2
lp_1241	8.42212	10.8081	5.22701	28.2284	7.252e-05	0.000228229	1063015	lp_1241	NC_004567.2
lp_1242	7.54405	6.94236	-1.5175	-8.85919	0.00258744	0.00401291	1063014	lp_1242	NC_004567.2
lp_1243	8.3987	7.24144	-2.23034	-26.3575	8.977e-05	0.000268453	1063013	lp_1243	NC_004567.2
lp_1244	8.42606	8.93953	1.42748	14.4911	0.00057384	0.00110045	1062993	lp_1244	NC_004567.2
lp_1245	8.62358	9.1849	1.47562	49.0147	1.299e-05	7.468e-05	1062989	hicD2	NC_004567.2
lp_1247	8.67977	8.68256	1.00193	0.03223	0.976238	0.97749	1062986	lp_1247	NC_004567.2
lp_1248	9.12476	9.4904	1.28846	7.69764	0.00395106	0.00585162	1062979	tagD2	NC_004567.2
lp_1249	7.30473	6.99427	-1.2401	-15.0307	0.0005126	0.00101932	1062978	gntP	NC_004567.2
lp_1250	8.52254	7.91121	-1.52767	-36.4821	3.262e-05	0.0001314	1062977	gntK	NC_004567.2
lp_1251	6.64921	5.93051	-1.6457	-8.19625	0.00327218	0.00493277	1062968	lp_1251	NC_004567.2
lp_1253	10.3859	11.4642	2.11155	36.0577	3.383e-05	0.000133524	1062967	gshR2	NC_004567.2
lp_1255	8.78597	9.2428	1.37252	10.0728	0.00175194	0.00286664	1062966	prfC	NC_004567.2
lp_1256	6.63087	6.41001	-1.16543	-5.06886	0.0134457	0.0176302	1062964	lp_1256	NC_004567.2
lp_1257	9.20624	9.04063	-1.12164	-5.80155	0.00911479	0.0123134	1062957	lp_1257	NC_004567.2
lp_1258	7.48417	7.52188	1.02648	2.77211	0.0663714	0.0772025	1062958	lp_1258	NC_004567.2
lp_1259	7.82907	8.36943	1.45434	31.4179	5.196e-05	0.000179454	1062956	lp_1259	NC_004567.2
lp_1260	7.88496	8.65703	1.70772	17.1328	0.00034196	0.000726264	1062949	lp_1260	NC_004567.2
lp_1261	11.0637	10.7366	-1.25452	-21.7386	0.00016341	0.000408452	1062948	oppA	NC_004567.2
lp_1262	9.57188	9.80959	1.17911	23.4328	0.00012942	0.000343863	1062947	oppB	NC_004567.2
lp_1263	9.09929	9.19185	1.06626	6.02106	0.00817948	0.0111659	1062936	oppC	NC_004567.2
lp_1264	10.6758	10.6405	-1.02476	-2.48175	0.0858076	0.0982006	1062935	oppD	NC_004567.2
lp_1265	10.98	10.3993	-1.49556	-22.7288	0.00014229	0.000369569	1062934	oppF	NC_004567.2
lp_1267	8.838	10.0608	2.33392	81.6656	2.64e-06	3.3664e-05	1062924	lp_1267	NC_004567.2
lp_1268	9.79797	10.9865	2.27915	8.85054	0.0025951	0.0040208	1062923	lp_1268	NC_004567.2
lp_1269	14.2364	13.3363	-1.86626	-38.4815	2.762e-05	0.000118494	1062922	clpE	NC_004567.2
lp_1273	11.1044	11.1457	1.02906	0.85281	0.454188	0.47631	1062916	ptsH	NC_004567.2
lp_1274	13.1278	12.8769	-1.18989	-3.72595	0.0314378	0.0384295	1062915	ptsI	NC_004567.2
lp_1275	9.84008	11.95	4.31656	137.056	5.2e-07	2.0966e-05	1062914	lp_1275	NC_004567.2
lp_1276	9.98787	12.4312	5.43882	104.317	1.23e-06	2.4803e-05	1062905	lp_1276	NC_004567.2
lp_1277	9.59856	11.8341	4.7094	103.118	1.27e-06	2.5112e-05	1062904	lp_1277	NC_004567.2
lp_1278	7.80722	8.96073	2.22454	71.6623	3.97e-06	4.0244e-05	1062903	dacA2	NC_004567.2
lp_1280	8.85004	8.24119	-1.52505	-59.8156	6.98e-06	5.138e-05	1062896	araT1	NC_004567.2
lp_1281	9.30768	10.2389	1.90685	13.5336	0.00070849	0.00131426	1062895	lp_1281	NC_004567.2
lp_1283	9.4135	11.1706	3.38029	162.397	3.1e-07	1.9508e-05	1062893	lp_1283	NC_004567.2
lp_1289	10.7265	9.19766	-2.8855	-145.642	4.3e-07	2.0636e-05	1062790	lp_1289	NC_004567.2
lp_1290	8.24223	6.96593	-2.42216	-77.647	3.09e-06	3.618e-05	1062789	lp_1290	NC_004567.2
lp_1291	7.94763	7.49293	-1.37049	-41.6834	2.153e-05	0.000101991	1062788	lp_1291	NC_004567.2
lp_1292	9.03558	9.59398	1.47264	48.6944	1.326e-05	7.5112e-05	1062779	lp_1292	NC_004567.2
lp_1293	8.02812	8.07971	1.03641	2.75574	0.067313	0.0781522	1062778	lp_1293	NC_004567.2
lp_1295	9.54267	9.44689	-1.06864	-6.77	0.00579285	0.00820566	1062777	mntH2	NC_004567.2
lp_1296	8.29415	8.56485	1.20639	9.39247	0.00216727	0.00344136	1062775	hemH	NC_004567.2
lp_1297	6.8091	8.30257	2.81565	23.4118	0.00012978	0.000344534	1062767	lp_1297	NC_004567.2
lp_1298	7.72443	8.43578	1.63734	13.2222	0.00076113	0.00139779	1062765	metH	NC_004567.2
lp_1299	8.5861	8.11243	-1.38863	-22.3793	0.00014931	0.000382076	1062764	tagE1	NC_004567.2
lp_1300	5.10704	5.47036	1.28638	10.0075	0.00178705	0.00291188	1062757	lp_1300	NC_004567.2
lp_1301	9.86889	9.74886	-1.08676	-6.18491	0.00756121	0.0104175	1062756	metK	NC_004567.2
lp_1302	7.73222	7.81154	1.05651	3.35663	0.0412999	0.0493827	1062755	lp_1302	NC_004567.2
lp_1303a	5.53179	5.203	-1.25596	-32.2221	4.803e-05	0.000169812	1062753	lp_1303a	NC_004567.2
lp_1310	4.76833	5.13453	1.28895	7.27253	0.00468238	0.00680559	1062751	lp_1310	NC_004567.2
lp_1311	9.17889	8.10647	-2.10296	-51.5636	1.109e-05	6.8047e-05	1062748	tagE2	NC_004567.2
lp_1312	11.2764	9.29523	-3.94802	-58.691	7.4e-06	5.3137e-05	1062747	tagE3	NC_004567.2
lp_1313	12.8746	10.9011	-3.9273	-86.7119	2.19e-06	3.0259e-05	1062744	lp_1313	NC_004567.2
lp_1314	8.85138	8.19629	-1.57471	-15.2756	0.00048764	0.000978417	1062739	lp_1314	NC_004567.2
lp_1315	6.89913	6.50371	-1.31533	-32.8379	4.528e-05	0.000163042	1062738	lp_1315	NC_004567.2
lp_1316	7.66797	7.54535	-1.08871	-4.34642	0.0207046	0.0261594	1062737	leuS	NC_004567.2
lp_1317	8.1412	8.34321	1.1503	6.54647	0.00639741	0.00898862	1062730	lp_1317	NC_004567.2
lp_1319	8.3956	9.01839	1.53985	37.6591	2.954e-05	0.000124469	1062736	rsuA	NC_004567.2
lp_1320	6.50177	5.74386	-1.69103	-56.6038	8.29e-06	5.7896e-05	1062729	lp_1320	NC_004567.2
lp_1321	11.0411	11.1768	1.09862	2.64254	0.0742972	0.0857191	1062728	pepV	NC_004567.2
lp_1322	11.5212	12.3486	1.77449	22.4919	0.000147	0.000377712	1062722	lp_1322	NC_004567.2
lp_1324	6.0004	5.78144	-1.1639	-6.37656	0.0069129	0.00962197	1062721	ugpC	NC_004567.2
lp_1325	6.80415	6.85373	1.03496	1.99208	0.136794	0.152853	1062720	ugpA	NC_004567.2
lp_1326	5.67795	5.20696	-1.38607	-46.2331	1.559e-05	8.2962e-05	1062718	ugpE	NC_004567.2
lp_1327	6.09178	5.92018	-1.12631	-13.145	0.00077498	0.00141905	1062714	ugpB	NC_004567.2
lp_1328	6.69862	6.77596	1.05507	3.4985	0.0371045	0.044657	1062713	glpQ1	NC_004567.2
lp_1329	12.6865	11.7398	-1.92748	-40.2063	2.409e-05	0.000109007	1062712	dgk2	NC_004567.2
lp_1330	9.52312	9.50978	-1.00929	-0.44119	0.687848	0.703394	1062706	mscL	NC_004567.2
lp_1332	6.85597	6.8372	-1.0131	-0.51939	0.638069	0.65528	1062705	lp_1332	NC_004567.2
lp_1333	5.65559	6.09095	1.35225	36.1496	3.356e-05	0.000133312	1062704	lp_1333	NC_004567.2
lp_1334	6.8091	7.76262	1.93659	17.4897	0.00032081	0.000692058	1062701	lp_1334	NC_004567.2
lp_1335	6.52308	7.15069	1.545	60.972	6.57e-06	4.9931e-05	1062695	lp_1335	NC_004567.2
lp_1336	7.12066	7.03715	-1.0596	-2.94789	0.0572124	0.0671647	1062694	lp_1336	NC_004567.2
lp_1339	7.51386	7.89941	1.30636	29.6752	6.207e-05	0.000203762	1062693	mrsA1	NC_004567.2
lp_1341	5.60429	5.76071	1.11451	4.15974	0.0233606	0.0292663	1062685	lp_1341	NC_004567.2
lp_1342	6.88535	6.76544	-1.08666	-9.31294	0.00222395	0.00350842	1062683	lp_1342	NC_004567.2
lp_1343	5.58839	5.81733	1.17197	9.12748	0.00236388	0.00371228	1062682	lp_1343	NC_004567.2
lp_1346	4.85001	5.18615	1.26238	15.3592	0.00047948	0.000965773	1062676	asd1	NC_004567.2
lp_1347	4.66495	4.77939	1.08255	1.2778	0.288033	0.309549	1062675	lp_1347	NC_004567.2
lp_1348	5.57768	5.25158	-1.25362	-5.05769	0.0135305	0.0177265	1062674	lp_1348	NC_004567.2
lp_1350	5.16318	5.1714	1.00572	0.49418	0.653866	0.671062	1062671	lp_1350	NC_004567.2
lp_1351	5.07471	5.23331	1.11621	4.96176	0.0142874	0.0186045	1062665	lp_1351	NC_004567.2
lp_1352	4.98502	4.99113	1.00424	0.43059	0.694765	0.710003	1062664	lp_1352	NC_004567.2
lp_1353	8.36362	7.81109	-1.46666	-38.7829	2.696e-05	0.000116727	1062663	lp_1353	NC_004567.2
lp_1354	9.95119	11.4348	2.79641	73.7603	3.63e-06	3.8529e-05	1062661	lp_1354	NC_004567.2
lp_1354a	9.01233	9.77977	1.70225	23.3424	0.00013098	0.00034688	1062654	pltA	NC_004567.2
lp_1355	10.1507	11.013	1.81799	43.7941	1.846e-05	9.2632e-05	1062653	pltK	NC_004567.2
lp_1356	9.22601	10.3964	2.25069	81.1266	2.7e-06	3.3664e-05	1062652	pltR	NC_004567.2
lp_1357	7.39614	6.77411	-1.53904	-8.13144	0.00335131	0.00503988	1062644	lp_1357	NC_004567.2
lp_1358	10.8347	12.036	2.29954	18.2588	0.00028077	0.000622991	1062643	lp_1358	NC_004567.2
lp_1359	7.56965	8.81772	2.37523	32.0837	4.868e-05	0.000171522	1062642	lp_1359	NC_004567.2
lp_1360	8.98782	9.55965	1.48642	7.99444	0.00352701	0.00527616	1062635	lp_1360	NC_004567.2
lp_1362	10.941	9.74788	-2.2864	-40.1298	2.424e-05	0.000109339	1062633	lp_1362	NC_004567.2
lp_1363	8.99584	9.28899	1.22531	4.58566	0.0178398	0.0228636	1062632	lp_1363	NC_004567.2
lp_1364	11.3136	11.8549	1.45533	29.9626	6.023e-05	0.000199203	1062615	uvrA2	NC_004567.2
lp_1369	8.72804	9.21765	1.40407	20.4757	0.00019678	0.000470764	1062581	lp_1369	NC_004567.2
lp_1370	10.9029	11.1027	1.14852	4.3218	0.021032	0.0265301	11933296	lp_1370	NC_004567.2
lp_1371	10.7292	10.1423	-1.50195	-32.2953	4.769e-05	0.000169493	1062580	lp_1371	NC_004567.2
lp_1372	7.79702	8.04954	1.19128	9.97059	0.00180725	0.00294326	1062578	gtcA1	NC_004567.2
lp_1373	8.82777	9.22158	1.31386	4.98438	0.0141042	0.0184239	1062573	lp_1373	NC_004567.2
lp_1374	7.11509	8.02048	1.87306	23.7495	0.00012413	0.000335521	1062572	lp_1374	NC_004567.2
lp_1375	8.01594	8.91768	1.86833	74.8547	3.47e-06	3.7948e-05	1062571	metE	NC_004567.2
lp_1377	6.68838	7.11141	1.34074	6.74589	0.00585438	0.0082778	1062568	lp_1377	NC_004567.2
lp_1378	7.2383	7.45402	1.16128	9.49203	0.00209896	0.00334676	1062563	cysD	NC_004567.2
lp_1379	6.47506	6.74833	1.20855	23.881	0.00012202	0.000332692	1062562	cysC	NC_004567.2
lp_1380	6.53088	7.14112	1.52651	23.6578	0.00012563	0.000338117	1062556	lp_1380	NC_004567.2
lp_1381	5.75442	6.11212	1.28138	23.7153	0.00012469	0.000336709	1062555	astA	NC_004567.2
lp_1385	5.84036	5.83248	-1.00548	-0.23632	0.827843	0.836958	1062554	lp_1385	NC_004567.2
lp_1386	8.65495	7.63005	-2.03482	-15.1323	0.00050204	0.00100285	1062548	lp_1386	NC_004567.2
lp_1388	11.5285	10.7467	-1.71928	-14.2512	0.00060418	0.00115015	1062546	lp_1388	NC_004567.2
lp_1390	8.67684	5.82081	-7.24023	-166.432	2.9e-07	1.8998e-05	1062535	lp_1390	NC_004567.2
lp_1391	8.11786	7.46513	-1.57215	-15.7879	0.00044038	0.000899194	1062530	argS	NC_004567.2
lp_1392	6.64911	6.4948	-1.11288	-2.34505	0.0973315	0.110538	1062529	lp_1392	NC_004567.2
lp_1393	6.424	7.14278	1.64579	20.7501	0.00018881	0.000454138	1062528	lp_1393	NC_004567.2
lp_1396	5.78409	5.51022	-1.20904	-9.28991	0.00224073	0.00353132	1062520	lp_1396	NC_004567.2
lp_1397	6.44025	7.19526	1.68765	14.5054	0.0005721	0.00109845	1062519	lp_1397	NC_004567.2
lp_1398	5.36201	5.52688	1.12106	5.3001	0.0118356	0.0157036	1062509	pts15A	NC_004567.2
lp_1399	5.41861	5.34242	-1.05423	-1.67085	0.189757	0.208894	1062505	pts15B	NC_004567.2
lp_1400	6.62356	6.38131	-1.18284	-6.62669	0.00617138	0.00869844	1062504	pts15C	NC_004567.2
lp_1401	7.66574	7.72813	1.04419	4.95176	0.0143694	0.0186922	1062498	pbg3	NC_004567.2
lp_1402	5.91186	5.85039	-1.04352	-5.89513	0.00869991	0.0118195	1062497	lp_1402	NC_004567.2
lp_1403	6.99171	6.65145	-1.26599	-21.9701	0.00015812	0.000397134	1062496	lp_1403	NC_004567.2
lp_1406	5.86779	5.6419	-1.1695	-7.24066	0.0047441	0.00687608	1062490	dltC2	NC_004567.2
lp_1407	10.2729	8.21949	-4.15076	-23.999	0.00012016	0.000329939	1062489	lp_1407	NC_004567.2
lp_1409	5.14606	5.30493	1.11641	1.62211	0.19967	0.219033	1062488	lp_1409	NC_004567.2
lp_1410	7.03085	6.86814	-1.11939	-11.41	0.00119698	0.00207379	1062482	arcT	NC_004567.2
lp_1411	7.59893	8.11276	1.42783	31.3083	5.253e-05	0.000181017	1062481	argR1	NC_004567.2
lp_1412	8.03987	8.67588	1.55403	14.1686	0.0006151	0.00116809	1062480	lp_1412	NC_004567.2
lp_1413	9.57588	9.8773	1.23236	21.081	0.00017976	0.000439479	1062475	pbp2A	NC_004567.2
lp_1415	9.5293	10.2294	1.62461	68.776	4.51e-06	4.2829e-05	1062474	lp_1415	NC_004567.2
lp_1416	8.22713	8.67692	1.36584	18.7025	0.00026063	0.000587918	1062473	lp_1416	NC_004567.2
lp_1417	9.47366	8.99973	-1.38889	-34.758	3.793e-05	0.000143539	1062466	lp_1417	NC_004567.2
lp_1418	10.5532	10.7081	1.11337	4.2081	0.0226327	0.0284	1062465	lp_1418	NC_004567.2
lp_1419	7.08114	5.76989	-2.48156	-25.6166	9.81e-05	0.00028596	1062464	lp_1419	NC_004567.2
lp_1420	6.98302	6.45501	-1.44194	-11.1715	0.00127698	0.00219776	1062461	lp_1420	NC_004567.2
lp_1422	9.49918	10.8022	2.46741	31.5308	5.138e-05	0.000178248	1062456	lp_1422	NC_004567.2
lp_1424	6.28926	8.49534	4.61418	102.451	1.3e-06	2.5112e-05	1062455	lp_1424	NC_004567.2
lp_1425	6.87807	9.59804	6.58861	103.328	1.27e-06	2.5112e-05	1062454	lp_1425	NC_004567.2
lp_1426	7.80359	9.70252	3.72936	96.5888	1.56e-06	2.6389e-05	1062448	lp_1426	NC_004567.2
lp_1427	6.43038	6.89778	1.38262	13.6756	0.00068606	0.00127874	1062447	lp_1427	NC_004567.2
lp_1430	8.42429	7.53234	-1.85568	-58.4939	7.48e-06	5.3574e-05	1062440	lp_1430	NC_004567.2
lp_1431	7.7087	6.97555	-1.66226	-27.4385	7.922e-05	0.000244864	1062439	lp_1431	NC_004567.2
lp_1433	8.16377	6.99645	-2.24594	-90.3617	1.93e-06	2.8899e-05	1062431	lp_1433	NC_004567.2
lp_1435	8.24987	7.22368	-2.03663	-101.052	1.36e-06	2.5112e-05	1062430	lp_1435	NC_004567.2
lp_1436	7.4081	7.90751	1.41363	12.7576	0.00084968	0.00153869	1062429	ribB	NC_004567.2
lp_1437	7.03976	7.44551	1.32477	26.9827	8.346e-05	0.000254441	1062427	ribA	NC_004567.2
lp_1438	6.32578	6.65397	1.25544	10.4921	0.00154701	0.00258384	1062420	ribH	NC_004567.2
lp_1439	7.39325	7.34305	-1.0354	-1.13553	0.335734	0.358469	1062419	lp_1439	NC_004567.2
lp_1440	5.79483	7.21098	2.66873	26.5708	8.755e-05	0.000264081	1062417	lp_1440	NC_004567.2
lp_1442	6.14578	6.37648	1.1734	2.94762	0.0572255	0.0671647	1062415	lp_1442	NC_004567.2
lp_1443	6.33493	5.72235	-1.529	-11.7805	0.00108529	0.00190353	1062407	lp_1443	NC_004567.2
lp_1445	5.80482	6.05376	1.18834	3.05861	0.0522412	0.0616624	1062405	npr1	NC_004567.2
lp_1446	8.14004	6.34016	-3.48192	-56.2299	8.46e-06	5.8537e-05	1062404	lp_1446	NC_004567.2
lp_1447	7.99846	6.91017	-2.12621	-61.0682	6.54e-06	4.9931e-05	1062403	lp_1447	NC_004567.2
lp_1448	7.60733	6.67014	-1.91481	-39.569	2.532e-05	0.000111978	1062396	lp_1448	NC_004567.2
lp_1449	6.20455	5.46853	-1.66558	-68.5173	4.57e-06	4.2829e-05	1062395	lp_1449	NC_004567.2
lp_1450	7.39658	6.50898	-1.85009	-54.4541	9.35e-06	6.1854e-05	1062394	lp_1450	NC_004567.2
lp_1452	10.0467	9.38129	-1.58602	-11.3608	0.00121293	0.00209793	1062391	prtM1	NC_004567.2
lp_1453	9.94143	9.13433	-1.74969	-67.0517	4.89e-06	4.3763e-05	1062388	lp_1453	NC_004567.2
lp_1454	9.11673	8.42724	-1.61272	-25.7769	9.621e-05	0.000281779	1062385	lp_1454	NC_004567.2
lp_1455	7.37964	7.66125	1.21555	22.7529	0.00014182	0.000368969	1062383	lp_1455	NC_004567.2
lp_1456	9.40432	9.47286	1.04865	6.59337	0.00626398	0.00882099	1062381	lp_1456	NC_004567.2
lp_1457	11.8336	12.0589	1.16903	15.6629	0.00045133	0.000920357	1062379	lp_1457	NC_004567.2
lp_1458	9.75335	10.2453	1.40631	20.8492	0.00018604	0.000449621	1062373	trmB	NC_004567.2
lp_1459	7.96347	8.16455	1.14956	3.8275	0.0292629	0.0360532	1062371	lp_1459	NC_004567.2
lp_1460	8.89068	8.79145	-1.07121	-2.2157	0.109987	0.124143	1062370	lp_1460	NC_004567.2
lp_1461	9.76168	10.0212	1.19704	23.3066	0.00013161	0.000347355	1062364	ftsK1	NC_004567.2
lp_1462	10.8083	10.8377	1.02065	0.9172	0.424255	0.446871	1062363	murC	NC_004567.2
lp_1465	8.05607	9.47619	2.67608	133.757	5.7e-07	2.0966e-05	11933297	lp_1465	NC_004567.2
lp_1466	10.7724	12.4474	3.19327	151.01	3.9e-07	2.0636e-05	1062356	feoB	NC_004567.2
lp_1467	5.68943	5.69784	1.00585	0.14774	0.891574	0.897612	1062355	feoA	NC_004567.2
lp_1468	9.64581	9.85871	1.15902	10.3543	0.00161072	0.00267197	1062354	sufC	NC_004567.2
lp_1469	11.2906	11.3626	1.05117	3.45263	0.0383998	0.0461093	1062353	sufD	NC_004567.2
lp_1470	11.2603	11.7066	1.36248	43.8741	1.835e-05	9.2255e-05	1062348	sufS	NC_004567.2
lp_1471	10.6105	10.9026	1.22443	26.7599	8.564e-05	0.00026033	1062347	sufU	NC_004567.2
lp_1472	10.5478	11.4587	1.8802	17.5388	0.00031804	0.000686664	1062346	sufB	NC_004567.2
lp_1473	5.29995	4.75731	-1.45663	-3.01248	0.0542443	0.0638577	1062340	fecB	NC_004567.2
lp_1475	4.90814	4.96132	1.03755	2.4626	0.0873188	0.0998569	1062339	fecE	NC_004567.2
lp_1476	5.25357	5.63489	1.30253	3.86196	0.0285684	0.0352982	1062338	fecD	NC_004567.2
lp_1477	5.03451	5.2034	1.12419	1.32722	0.273133	0.294753	1062336	lp_1477	NC_004567.2
lp_1478	4.63781	4.88119	1.18376	3.78991	0.030045	0.0369584	1062332	moaE	NC_004567.2
lp_1479	4.75031	4.66133	-1.06362	-1.94405	0.143511	0.159843	1062331	moaD	NC_004567.2
lp_1480	4.82748	4.91768	1.06452	2.06037	0.127865	0.143183	1062330	moaA	NC_004567.2
lp_1481	4.86847	4.97404	1.07592	1.41938	0.247463	0.268817	1062324	narK	NC_004567.2
lp_1482	4.57852	4.56115	-1.01211	-0.48008	0.662803	0.679117	1062323	lp_1482	NC_004567.2
lp_1483	4.95157	4.92344	-1.01968	-1.48228	0.231425	0.252097	1062322	lp_1483	NC_004567.2
lp_1484	4.71798	4.93255	1.16036	3.08485	0.0511424	0.0604797	1062316	lp_1484	NC_004567.2
lp_1485	4.77434	4.95372	1.1324	7.04217	0.00515339	0.00740059	1062315	lp_1485	NC_004567.2
lp_1486	4.79613	4.80392	1.00541	0.12959	0.904791	0.909159	1062314	lp_1486	NC_004567.2
lp_1487	4.72844	4.73072	1.00158	0.07415	0.945384	0.948117	1062307	rrp4	NC_004567.2
lp_1488	5.21599	5.15114	-1.04598	-1.9573	0.141621	0.157908	1062306	hpk4	NC_004567.2
lp_1489	4.82115	4.97094	1.10941	3.01923	0.0539453	0.0635537	1062305	lp_1489	NC_004567.2
lp_1490	5.84891	5.50949	-1.26524	-6.22298	0.00742631	0.010258	1062299	lp_1490	NC_004567.2
lp_1491	5.74533	5.9897	1.18457	2.42483	0.0903944	0.103147	1062298	mobA	NC_004567.2
lp_1492	5.00862	5.14113	1.0962	3.46779	0.0379655	0.0456053	1062297	moaC	NC_004567.2
lp_1493	4.70216	4.6478	-1.0384	-1.19917	0.313485	0.335401	1062291	mobB	NC_004567.2
lp_1494	4.73213	4.91164	1.1325	3.60672	0.0342601	0.041554	1062290	moeA	NC_004567.2
lp_1495	4.64514	4.59069	-1.03846	-3.83388	0.0291325	0.0359209	1062281	moaB	NC_004567.2
lp_1496	4.8536	5.04001	1.13793	4.25057	0.0220172	0.0276722	1062289	moeB	NC_004567.2
lp_1497	4.74626	4.93532	1.14002	5.86175	0.00884505	0.0120056	1062280	narG	NC_004567.2
lp_1498	5.4885	6.234	1.67656	20.205	0.00020508	0.000486886	1062279	narH	NC_004567.2
lp_1499	6.48146	6.21966	-1.19897	-1.57903	0.208912	0.22885	1062273	narJ	NC_004567.2
lp_1500	4.95862	4.88286	-1.05391	-5.3671	0.0114161	0.0151857	1062272	narI	NC_004567.2
lp_1502	5.26192	5.55288	1.22346	6.11467	0.00781856	0.0107436	1062271	lp_1502	NC_004567.2
lp_1503	4.57191	4.74998	1.13137	7.15046	0.00492463	0.00711462	1062261	lp_1503	NC_004567.2
lp_1505	4.63302	4.8002	1.12286	0.93513	0.416238	0.43887	1063380	lp_1505	NC_004567.2
lp_1506	4.74854	4.93187	1.1355	4.67957	0.0168551	0.0216728	1062158	lp_1506	NC_004567.2
lp_1507	10.6329	11.8247	2.28431	40.8787	2.288e-05	0.000105971	1061498	lp_1507	NC_004567.2
lp_1508	9.7851	11.1883	2.6448	75.4698	3.38e-06	3.7948e-05	1061822	polA	NC_004567.2
lp_1509	9.7544	11.239	2.79832	51.746	1.097e-05	6.7668e-05	1063357	fpg	NC_004567.2
lp_1510	10.2196	11.9381	3.29099	39.1058	2.627e-05	0.000114383	1061452	coaE	NC_004567.2
lp_1511	12.3462	13.4487	2.14728	39.1251	2.623e-05	0.000114367	1064152	nrdR	NC_004567.2
lp_1512	10.6632	11.8045	2.20569	57.7793	7.77e-06	5.5163e-05	1061371	dnaB	NC_004567.2
lp_1513	10.1682	11.2832	2.16601	73.5411	3.66e-06	3.8671e-05	1061466	dnaI	NC_004567.2
lp_1514	8.58451	8.1558	-1.34603	-39.5275	2.541e-05	0.000112028	1064188	thrS	NC_004567.2
lp_1515	14.233	13.6551	-1.49268	-56.231	8.46e-06	5.8537e-05	1061201	infC	NC_004567.2
lp_1516	12.0165	11.2427	-1.7098	-46.4373	1.537e-05	8.2603e-05	1061110	rpmI	NC_004567.2
lp_1517	10.2177	9.74231	-1.39026	-9.59194	0.00203322	0.0032636	1064215	rplT	NC_004567.2
lp_1518	7.61849	7.42742	-1.14161	-3.41498	0.0395057	0.0473643	1061825	lp_1518	NC_004567.2
lp_1519	10.3707	11.1343	1.69783	9.02291	0.00244788	0.00382497	1064184	lp_1519	NC_004567.2
lp_1521	6.4493	6.06278	-1.30724	-15.4164	0.00047401	0.000956593	1061207	lp_1521	NC_004567.2
lp_1522	7.61678	7.27295	-1.26912	-8.39757	0.00304146	0.00462967	1061590	lp_1522	NC_004567.2
lp_1523	5.82332	5.42575	-1.31729	-33.2867	4.34e-05	0.000157929	1064158	racD	NC_004567.2
lp_1524	6.51241	6.38992	-1.08861	-3.1595	0.0481709	0.0571171	1061352	ica1	NC_004567.2
lp_1525	6.66195	6.29143	-1.29282	-18.587	0.00026568	0.000597158	1064163	lp_1525	NC_004567.2
lp_1527	13.0933	13.0911	-1.00154	-0.01522	0.988781	0.989415	1061903	lp_1527	NC_004567.2
lp_1528	9.67927	9.3242	-1.27904	-12.566	0.00089015	0.00160176	1064161	lp_1528	NC_004567.2
lp_1529	10.0741	9.92572	-1.10833	-3.43119	0.0390247	0.0468057	1061344	lp_1529	NC_004567.2
lp_1530	10.5933	10.334	-1.19687	-25.4562	0.00010003	0.000289805	1064140	nadD	NC_004567.2
lp_1531	11.4294	12.132	1.62741	68.2056	4.63e-06	4.2917e-05	1061426	lp_1531	NC_004567.2
lp_1532	8.30298	8.87319	1.48474	12.8406	0.00083291	0.00151446	1064182	lp_1532	NC_004567.2
lp_1533	10.279	10.2766	-1.00164	-0.08311	0.938804	0.942123	1061214	lp_1533	NC_004567.2
lp_1534	10.4531	10.6211	1.12353	9.54913	0.00206105	0.0032998	1063679	lp_1534	NC_004567.2
lp_1535	10.2761	10.3318	1.03938	2.17959	0.113864	0.128241	1064181	lp_1535	NC_004567.2
lp_1535a	9.85192	10.0043	1.11137	4.48333	0.0189987	0.0242295	1061227	rpmF	NC_004567.2
lp_1539	9.46379	9.05052	-1.3317	-24.5004	0.00011268	0.000316631	1061834	lp_1539	NC_004567.2
lp_1540	7.54706	7.61015	1.0447	1.8079	0.164721	0.182426	1064073	czcD	NC_004567.2
lp_1541	12.0832	12.0352	-1.03386	-1.54213	0.217203	0.237267	1062157	gnd2	NC_004567.2
lp_1543	10.2774	9.44783	-1.77718	-35.6602	3.502e-05	0.000136322	1064170	rarA	NC_004567.2
lp_1544	11.8044	13.6414	3.5726	54.4889	9.34e-06	6.1854e-05	1061292	rrp5	NC_004567.2
lp_1545	9.96196	12.5949	6.20274	73.5139	3.67e-06	3.8671e-05	1061727	hpk5	NC_004567.2
lp_1546	6.53055	7.72957	2.29585	22.1381	0.00015442	0.000391313	1061731	lp_1546	NC_004567.2
lp_1548	7.16667	6.59975	-1.48136	-11.9435	0.0010405	0.00183735	1061726	sbcC	NC_004567.2
lp_1549	6.90056	7.32458	1.34166	35.9326	3.42e-05	0.000133794	1061730	sbcD	NC_004567.2
lp_1552	5.10084	5.01105	-1.06422	-6.02248	0.00817384	0.0111659	1061819	lp_1552	NC_004567.2
lp_1553	10.6479	10.7491	1.07268	3.50034	0.0370537	0.0446303	1061856	yidC1	NC_004567.2
lp_1554	9.97223	10.0115	1.02757	3.51172	0.0367414	0.0443225	1061867	lp_1554	NC_004567.2
lp_1555	8.17642	7.36331	-1.75699	-35.9007	3.429e-05	0.000133997	1061898	lp_1555	NC_004567.2
lp_1556	11.9976	12.6025	1.52086	18.3475	0.00027658	0.000616772	1061928	lp_1556	NC_004567.2
lp_1557	11.9762	12.4899	1.42775	42.1664	2.077e-05	9.9462e-05	1062245	lp_1557	NC_004567.2
lp_1558	10.0618	9.00638	-2.07836	-94.4093	1.68e-06	2.7409e-05	1064071	pheS	NC_004567.2
lp_1559	11.143	9.93543	-2.3095	-42.3407	2.05e-05	9.8631e-05	1064070	pheT	NC_004567.2
lp_1561	10.455	10.2572	-1.14697	-6.97569	0.00530072	0.00758774	1064072	lp_1561	NC_004567.2
lp_1562	10.1883	9.82578	-1.28571	-34.7612	3.792e-05	0.000143539	1064138	udk	NC_004567.2
lp_1563	7.12617	6.65041	-1.39066	-18.4386	0.00027237	0.000609499	1061434	greA2	NC_004567.2
lp_1564	9.79681	7.35003	-5.45201	-104.281	1.23e-06	2.4803e-05	1063000	lp_1564	NC_004567.2
lp_1565	10.5814	7.63649	-7.70032	-106.195	1.16e-06	2.4803e-05	1063599	lp_1565	NC_004567.2
lp_1566	7.08915	6.24911	-1.7901	-26.4695	8.859e-05	0.000266208	1064178	lp_1566	NC_004567.2
lp_1567	10.2138	9.94279	-1.20665	-7.55157	0.00418432	0.00614755	1061244	lp_1567	NC_004567.2
lp_1568	12.5743	15.0836	5.6937	33.7807	4.146e-05	0.000152984	1062249	pbp2x	NC_004567.2
lp_1569	8.8483	8.91787	1.04941	2.28097	0.103369	0.116927	11933298	lp_1569	NC_004567.2
lp_1570	7.98356	7.66594	-1.24627	-13.3401	0.00074061	0.00136574	1062121	fthC	NC_004567.2
lp_1571	7.45026	7.42027	-1.02101	-0.59543	0.59196	0.61074	1062185	lp_1571	NC_004567.2
lp_1572	9.47841	9.11771	-1.28405	-13.3507	0.0007388	0.00136337	1062112	lp_1572	NC_004567.2
lp_1573	9.32769	9.41006	1.05875	3.78509	0.0301473	0.0370404	1062176	lp_1573	NC_004567.2
lp_1574	6.88921	6.63804	-1.19017	-8.19264	0.00327654	0.00493694	1061468	pepE	NC_004567.2
lp_1576	9.86429	10.204	1.26549	18.2363	0.00028184	0.000624937	1062115	lp_1576	NC_004567.2
lp_1577	7.95342	9.61183	3.1567	55.9116	8.61e-06	5.8961e-05	1062005	lp_1577	NC_004567.2
lp_1578	8.47266	9.42738	1.9382	93.3963	1.74e-06	2.7409e-05	1063408	glpQ2	NC_004567.2
lp_1579	8.26245	9.44413	2.26841	38.4167	2.777e-05	0.000118586	1061495	miaA	NC_004567.2
lp_1580	9.65448	11.3008	3.13028	26.6825	8.641e-05	0.000262007	1063409	glnR	NC_004567.2
lp_1581	11.3254	13.8497	5.75311	89.1785	2.01e-06	2.9177e-05	1061486	glnA	NC_004567.2
lp_1583	10.3265	12.1403	3.51576	128.169	6.5e-07	2.0966e-05	1061479	lp_1583	NC_004567.2
lp_1584	11.4552	13.217	3.39124	170.045	2.7e-07	1.8998e-05	1063448	lp_1584	NC_004567.2
lp_1585	10.0561	11.5465	2.80958	30.9086	5.468e-05	0.000186148	1063002	lp_1585	NC_004567.2
lp_1586	8.31891	8.93675	1.53458	8.62108	0.00280962	0.00431675	1063535	lp_1586	NC_004567.2
lp_1587	7.52861	7.08939	-1.35587	-12.1386	0.00099001	0.0017583	1063504	lp_1587	NC_004567.2
lp_1590	10.6181	10.4985	-1.0864	-11.496	0.00116976	0.00203114	1063552	lp_1590	NC_004567.2
lp_1591	8.8899	9.43531	1.45943	23.594	0.00012669	0.000339213	1063550	lp_1591	NC_004567.2
lp_1592	12.5605	12.5874	1.01885	0.84263	0.459087	0.480479	1063556	rplU	NC_004567.2
lp_1593	12.9327	13.2968	1.28708	18.8579	0.00025403	0.000575523	1063559	lp_1593	NC_004567.2
lp_1594	11.3353	11.4852	1.10946	4.34142	0.0207707	0.0262322	1063563	rpmA	NC_004567.2
lp_1595	11.1998	11.2236	1.01664	0.96564	0.402911	0.426403	1062209	pepP	NC_004567.2
lp_1596	11.9571	12.0925	1.09839	8.13905	0.0033419	0.00502815	1063564	efp	NC_004567.2
lp_1597	13.488	13.8317	1.26903	9.50332	0.00209139	0.00333914	1063588	lp_1597	NC_004567.2
lp_1598	10.3269	10.5935	1.20291	5.75485	0.00933146	0.0125898	1063579	nusB	NC_004567.2
lp_1599	9.61295	9.92655	1.2428	13.8822	0.00065508	0.00123054	1063585	folD	NC_004567.2
lp_1600	9.07854	9.58623	1.42177	14.6822	0.00055111	0.00106405	1063609	xseA	NC_004567.2
lp_1601	7.50647	8.45008	1.92334	24.1085	0.00011847	0.000327316	1063615	xseB	NC_004567.2
lp_1602	9.92089	10.8808	1.94522	90.1391	1.94e-06	2.8983e-05	1063614	lp_1602	NC_004567.2
lp_1603	9.91434	10.7415	1.77422	55.7264	8.7e-06	5.9328e-05	1063626	lp_1603	NC_004567.2
lp_1604	8.46418	9.00705	1.45686	17.1536	0.00034068	0.000724034	1063628	argR2	NC_004567.2
lp_1605	8.92642	8.7922	-1.0975	-12.3625	0.00093597	0.00167263	1063625	recN	NC_004567.2
lp_1607	10.8835	10.3308	-1.46682	-10.2308	0.00167079	0.00275698	1063629	opuA	NC_004567.2
lp_1608	11.5327	11.3459	-1.13828	-8.71842	0.00271589	0.00418923	1063659	opuB	NC_004567.2
lp_1609	11.3823	10.9812	-1.32053	-27.2433	8.1e-05	0.000248052	1063656	opuC	NC_004567.2
lp_1610	11.4311	10.6387	-1.732	-77.9484	3.05e-06	3.618e-05	1063658	opuD	NC_004567.2
lp_1611	11.816	7.72245	-17.0717	-223.383	1.1e-07	1.8998e-05	1063698	lp_1611	NC_004567.2
lp_1612	11.4275	9.90797	-2.86689	-122.813	7.4e-07	2.2032e-05	1063703	gmk1	NC_004567.2
lp_1613	11.4965	10.1373	-2.56536	-116.864	8.6e-07	2.2575e-05	1063677	rpoZ	NC_004567.2
lp_1614	11.0881	11.7907	1.62746	6.2358	0.00738162	0.0102061	1063705	coaBC	NC_004567.2
lp_1615	10.8639	10.9442	1.05723	3.32889	0.0421889	0.0503493	1062181	priA	NC_004567.2
lp_1616	9.86948	9.78496	-1.06034	-3.86183	0.028571	0.0352982	1062180	fmt	NC_004567.2
lp_1617	9.73678	8.9651	-1.70726	-47.4861	1.434e-05	7.8437e-05	1063708	sunL	NC_004567.2
lp_1618	10.1117	9.69544	-1.33442	-25.5714	9.864e-05	0.000286998	1063707	pppL	NC_004567.2
lp_1619	11.6811	11.3037	-1.299	-20.7423	0.00018903	0.000454323	1063711	pkn1	NC_004567.2
lp_1620	12.0347	11.8822	-1.11152	-5.59204	0.0101411	0.0136233	1063713	lp_1620	NC_004567.2
lp_1621	8.65023	9.01436	1.2871	8.84535	0.00259972	0.00402595	1063720	rpe	NC_004567.2
lp_1622	8.74251	9.03081	1.2212	9.07442	0.00240602	0.0037671	1063722	tpk	NC_004567.2
lp_1623	5.32108	5.8985	1.49218	44.6688	1.735e-05	8.9097e-05	17494177	lp_1623	NC_004567.2
lp_1624	7.26864	8.78712	2.86488	18.2769	0.0002799	0.000621521	1063721	rpmB	NC_004567.2
lp_1625	10.4382	10.6371	1.14789	11.6524	0.0011223	0.00195854	1063719	lp_1625	NC_004567.2
lp_1626	11.3011	11.529	1.17113	12.8673	0.00082762	0.00150748	1063724	lp_1626	NC_004567.2
lp_1627	11.2242	12.4502	2.33931	65.3136	5.3e-06	4.5362e-05	1063997	recG	NC_004567.2
lp_1628	10.3196	11.4096	2.12862	38.5468	2.748e-05	0.000118477	1063781	plsX	NC_004567.2
lp_1629	11.0126	12.166	2.22443	32.12	4.851e-05	0.000171111	1063817	acpA1	NC_004567.2
lp_1631	8.5173	7.66201	-1.80911	-84.1806	2.4e-06	3.185e-05	1063816	rnc	NC_004567.2
lp_1632	9.56536	9.14691	-1.33648	-15.2431	0.00049086	0.000983356	1063813	smc	NC_004567.2
lp_1633	9.8964	9.36709	-1.44324	-22.711	0.00014263	0.000370161	1063837	ftsY	NC_004567.2
lp_1634	6.78567	7.75332	1.95565	44.619	1.741e-05	8.9261e-05	1063846	lp_1634	NC_004567.2
lp_1635	10.577	11.9534	2.5962	132.374	5.8e-07	2.0966e-05	1063845	ffh	NC_004567.2
lp_1636	10.8432	12.4379	3.02015	23.8193	0.000123	0.000333919	1063871	rpsP	NC_004567.2
lp_1637	9.81757	11.524	3.26362	166.981	2.8e-07	1.8998e-05	1063867	lp_1637	NC_004567.2
lp_1638	6.85047	7.48697	1.55455	22.2153	0.00015276	0.000388087	1062156	rimM	NC_004567.2
lp_1639	8.77579	9.32448	1.46276	26.7863	8.537e-05	0.000259785	1063903	trmD	NC_004567.2
lp_1640	10.0621	10.1145	1.03701	0.75001	0.505745	0.525962	1062155	rplS	NC_004567.2
lp_1642	6.00426	5.71819	-1.21932	-9.93342	0.00182792	0.00297073	1064010	lp_1642	NC_004567.2
lp_1643	7.1442	10.4771	10.0766	101.475	1.34e-06	2.5112e-05	1063923	lp_1643	NC_004567.2
lp_1645	6.76455	9.6793	7.54094	174.682	2.5e-07	1.8998e-05	1062211	lp_1645	NC_004567.2
lp_1648	6.59383	7.66123	2.09564	12.1653	0.00098335	0.0017503	1061818	lp_1648	NC_004567.2
lp_1649	8.07735	9.23283	2.22759	9.4798	0.0021072	0.00335475	1064042	lp_1649	NC_004567.2
lp_1652	5.50784	5.30158	-1.1537	-3.59898	0.0344542	0.041757	1064044	trpE	NC_004567.2
lp_1653	5.24156	5.30011	1.04142	0.4811	0.662156	0.678886	1061511	trpG	NC_004567.2
lp_1654	6.38576	6.90173	1.42996	29.7096	6.184e-05	0.00020337	1062154	trpD	NC_004567.2
lp_1655	5.49225	5.40269	-1.06405	-0.86915	0.446423	0.468324	1062151	trpC	NC_004567.2
lp_1656	5.91135	5.65228	-1.19671	-4.95882	0.0143115	0.0186246	1061516	trpF	NC_004567.2
lp_1657	6.46529	6.24049	-1.16862	-3.20628	0.0464183	0.0551228	1061519	trpA	NC_004567.2
lp_1658	6.27098	6.14319	-1.09262	-4.88146	0.0149636	0.0194246	1061790	trpB	NC_004567.2
lp_1659	7.18973	6.68032	-1.42347	-6.95664	0.00534396	0.00763912	1061521	lp_1659	NC_004567.2
lp_1660	8.18172	7.39717	-1.72256	-17.7834	0.00030468	0.000662071	1061780	lp_1660	NC_004567.2
lp_1662	4.69508	4.74445	1.03481	0.84847	0.456271	0.477856	1061557	lp_1662	NC_004567.2
lp_1663	4.92722	4.81235	-1.08287	-9.57078	0.00204692	0.00328053	1061773	lp_1663	NC_004567.2
lp_1664	4.86534	4.97943	1.08229	0.94773	0.410687	0.43375	1061778	lp_1664	NC_004567.2
lp_1665	9.10707	9.8004	1.61702	12.4236	0.00092189	0.00165126	1061600	adh1	NC_004567.2
lp_1667	5.54072	6.05225	1.42556	13.964	0.00064332	0.00121503	1061615	lp_1667	NC_004567.2
lp_1668	8.90582	8.72256	-1.13544	-12.7926	0.00084257	0.00152847	1064212	lp_1668	NC_004567.2
lp_1669	9.67192	9.96487	1.22514	13.1552	0.00077313	0.00141649	1061115	lp_1669	NC_004567.2
lp_1670	12.1695	11.3129	-1.81085	-46.1952	1.563e-05	8.2962e-05	1061766	fabZ1	NC_004567.2
lp_1671	12.3967	11.6418	-1.68749	-38.4453	2.77e-05	0.000118507	1064006	fabH2	NC_004567.2
lp_1672	13.4419	12.1249	-2.4915	-66.1875	5.09e-06	4.4247e-05	1061849	acpA2	NC_004567.2
lp_1673	13.9684	13.0491	-1.89117	-90.6957	1.9e-06	2.8899e-05	1062127	fabD	NC_004567.2
lp_1674	12.5064	11.2377	-2.4095	-107.037	1.13e-06	2.4803e-05	1061758	fabG1	NC_004567.2
lp_1675	13.877	12.7835	-2.13396	-87.5845	2.12e-06	2.9991e-05	1062128	fabF	NC_004567.2
lp_1676	15.3625	14.8246	-1.45188	-24.5996	0.00011127	0.000312959	1061917	accB2	NC_004567.2
lp_1677	10.9891	10.1886	-1.7417	-28.3657	7.143e-05	0.000225718	1061750	fabZ2	NC_004567.2
lp_1678	13.6722	12.5751	-2.13936	-106.421	1.16e-06	2.4803e-05	1061749	accC2	NC_004567.2
lp_1679	13.4949	12.5123	-1.97606	-30.3615	5.78e-05	0.000193627	1062006	accD2	NC_004567.2
lp_1680	14.2137	13.085	-2.18667	-90.5882	1.91e-06	2.8899e-05	1061743	accA2	NC_004567.2
lp_1681	12.6902	11.9778	-1.6385	-59.9895	6.92e-06	5.128e-05	1062043	fabI	NC_004567.2
lp_1682	11.6918	11.4937	-1.14721	-8.83281	0.00261089	0.00403925	1062108	lp_1682	NC_004567.2
lp_1684	6.69674	7.68275	1.9807	35.0491	3.696e-05	0.000141275	1061739	lp_1684	NC_004567.2
lp_1685	6.96634	7.54623	1.49473	12.7695	0.00084726	0.00153609	1061740	lp_1685	NC_004567.2
lp_1686	7.43043	8.49465	2.09103	22.9914	0.0001373	0.000358757	1062099	lp_1686	NC_004567.2
lp_1687	7.99462	8.28285	1.22114	8.42876	0.00300764	0.0045849	1061738	rsgA	NC_004567.2
lp_1688	5.53412	5.28186	-1.19107	-10.2347	0.00166883	0.00275521	1061546	lp_1688	NC_004567.2
lp_1689	6.1625	6.01313	-1.10909	-6.41797	0.00678243	0.00945723	1061736	lp_1689	NC_004567.2
lp_1690	9.76198	10.1328	1.29311	7.42468	0.00440177	0.00643669	1063584	lp_1690	NC_004567.2
lp_1692	6.52403	7.03536	1.42536	25.3941	0.0001008	0.000291105	1062203	lp_1692	NC_004567.2
lp_1693	5.22533	5.2712	1.0323	0.43268	0.693397	0.708836	1061719	lp_1693	NC_004567.2
lp_1693a	5.9575	5.88103	-1.05443	-4.71896	0.0164628	0.0212121	1061732	lp_1693a	NC_004567.2
lp_1694	7.79762	8.32297	1.43928	23.9744	0.00012054	0.000330119	1062204	lp_1694	NC_004567.2
lp_1695	6.81917	7.29069	1.38656	19.144	0.00024244	0.000557029	1061709	lp_1695	NC_004567.2
lp_1696	8.40018	7.00078	-2.63791	-126.215	6.8e-07	2.0966e-05	1061718	cfa1	NC_004567.2
lp_1697	14.3055	11.2463	-8.33514	-301.816	4e-08	1.8998e-05	1062217	lp_1697	NC_004567.2
lp_1698	9.9081	8.8968	-2.01572	-19.3942	0.00023287	0.000541331	1062223	lp_1698	NC_004567.2
lp_1699	10.3618	7.98757	-5.18472	-39.642	2.518e-05	0.000111971	1064130	lp_1699	NC_004567.2
lp_1700	11.9112	10.6822	-2.34402	-53.9939	9.6e-06	6.2863e-05	1062224	lp_1700	NC_004567.2
lp_1701	11.9703	10.5619	-2.65428	-33.0155	4.452e-05	0.000161442	1062233	lp_1701	NC_004567.2
lp_1702	10.2493	9.71314	-1.45007	-13.3592	0.00073736	0.00136215	1064127	lp_1702	NC_004567.2
lp_1703	11.3539	11.1843	-1.12477	-3.07864	0.0513999	0.0607382	1061716	lp_1703	NC_004567.2
lp_1704	11.6669	8.96678	-6.49861	-143.366	4.6e-07	2.081e-05	1062109	lp_1704	NC_004567.2
lp_1705	12.9509	10.3368	-6.12217	-229.255	1.1e-07	1.8998e-05	1064129	lp_1705	NC_004567.2
lp_1706	14.8943	12.6572	-4.71445	-62.4829	6.09e-06	4.8485e-05	1061707	lp_1706	NC_004567.2
lp_1708	13.2843	14.1692	1.84667	9.95444	0.00181619	0.00295474	1061713	lp_1708	NC_004567.2
lp_1709	9.36144	9.9005	1.45303	36.0186	3.394e-05	0.000133583	1064126	lp_1709	NC_004567.2
lp_1711	11.4189	11.9545	1.44955	14.8047	0.00053715	0.00105008	1062103	pepD4	NC_004567.2
lp_1712	8.25665	7.61338	-1.56186	-19.108	0.00024385	0.000558915	1061704	xylH	NC_004567.2
lp_1713	8.83792	8.3498	-1.40262	-48.136	1.374e-05	7.6343e-05	1062098	lysA	NC_004567.2
lp_1715	8.03993	8.73424	1.61811	45.3752	1.652e-05	8.5973e-05	1061702	lp_1715	NC_004567.2
lp_1716	9.11765	9.5399	1.34002	8.95592	0.00250376	0.00390252	1061703	lp_1716	NC_004567.2
lp_1717	6.28661	6.57231	1.21901	27.9565	7.474e-05	0.000233329	1062854	lp_1717	NC_004567.2
lp_1718	9.22588	9.54349	1.24626	30.2277	5.86e-05	0.000195382	1061699	lp_1718	NC_004567.2
lp_1721	6.21009	7.2936	2.11919	63.7759	5.71e-06	4.7076e-05	1063778	gabT	NC_004567.2
lp_1722	6.74842	8.65354	3.7454	138.548	5.1e-07	2.0966e-05	1064121	lp_1722	NC_004567.2
lp_1723	8.14783	8.29427	1.10683	5.48912	0.0107003	0.0143129	1064119	lp_1723	NC_004567.2
lp_1724	8.97411	9.68295	1.63448	66.5113	5.01e-06	4.4069e-05	1061667	lp_1724	NC_004567.2
lp_1726	8.62493	9.25614	1.54885	59.1516	7.23e-06	5.2582e-05	1062412	lp_1726	NC_004567.2
lp_1729	9.33837	11.6885	5.09868	89.6733	1.97e-06	2.9176e-05	1064117	malT	NC_004567.2
lp_1730	8.53328	10.5902	4.16109	93.9182	1.71e-06	2.7409e-05	1064118	mapA	NC_004567.2
lp_1731	9.10299	10.1966	2.13405	70.9228	4.1e-06	4.1067e-05	1063869	galM2	NC_004567.2
lp_1732	7.10884	6.92922	-1.13258	-7.01123	0.0052213	0.00748435	1064116	idi1	NC_004567.2
lp_1733	8.10936	8.16241	1.03746	0.94821	0.410478	0.43375	1061555	mvaK2	NC_004567.2
lp_1734	8.03557	8.2706	1.17693	8.9853	0.00247905	0.00386787	1062083	mvaD	NC_004567.2
lp_1735	5.94994	6.27273	1.25075	9.59517	0.00203114	0.00326194	1062080	mvaK1	NC_004567.2
lp_1736	7.67461	8.79397	2.1725	108.863	1.08e-06	2.4529e-05	1062251	lp_1736	NC_004567.2
lp_1737	11.0031	10.3191	-1.60661	-65.0197	5.38e-06	4.563e-05	1061680	dinG	NC_004567.2
lp_1738	11.7168	11.2974	-1.33743	-22.1285	0.00015463	0.000391524	1061679	lp_1738	NC_004567.2
lp_1739	12.0298	11.9398	-1.06434	-2.39999	0.0924882	0.105459	1062243	aspAT	NC_004567.2
lp_1740	11.5356	10.9545	-1.49606	-7.52604	0.00422694	0.00620136	1064108	asnS2	NC_004567.2
lp_1741	7.97547	7.70559	-1.20571	-4.46422	0.0192257	0.0244791	1064105	dnaD	NC_004567.2
lp_1742	6.3595	6.12743	-1.17451	-10.225	0.00167364	0.00276022	1062078	lp_1742	NC_004567.2
lp_1744	5.68169	6.03841	1.28052	4.48166	0.0190184	0.0242447	1064106	lp_1744	NC_004567.2
lp_1745	5.02166	5.19827	1.13022	3.96652	0.0265854	0.0329625	1064082	lp_1745	NC_004567.2
lp_1746	5.35196	5.89134	1.45335	6.53576	0.0064284	0.00901998	1061793	lp_1746	NC_004567.2
lp_1747	9.44744	8.93836	-1.42314	-14.5731	0.00056395	0.00108547	1061673	lp_1747	NC_004567.2
lp_1748	6.33678	5.97498	-1.28503	-2.97971	0.0557257	0.0655276	1061670	lp_1748	NC_004567.2
lp_1749	5.87212	5.6599	-1.15847	-7.05399	0.00512776	0.00737396	1064104	lp_1749	NC_004567.2
lp_1750	5.79969	5.75581	-1.03089	-0.84078	0.459983	0.481255	1061668	lp_1750	NC_004567.2
lp_1751	11.7151	11.0279	-1.61019	-13.7755	0.00067085	0.00125654	1061674	pbp1A	NC_004567.2
lp_1752	9.93127	9.62018	-1.24065	-21.4336	0.00017074	0.000423046	1061666	recU	NC_004567.2
lp_1753	8.7107	9.17602	1.38062	20.918	0.00018415	0.000447399	1062159	lp_1753	NC_004567.2
lp_1754	11.5756	12.7427	2.24563	45.0006	1.696e-05	8.7786e-05	1064097	gpsB	NC_004567.2
lp_1756	8.96069	9.5154	1.46888	15.5201	0.00046429	0.000940187	1062215	lp_1756	NC_004567.2
lp_1757	5.3569	5.55594	1.14793	2.94159	0.0575126	0.0674762	1061664	lp_1757	NC_004567.2
lp_1759	4.8221	4.88504	1.04459	0.76098	0.500022	0.520703	1061663	lp_1759	NC_004567.2
lp_1760	8.07035	8.90228	1.78006	42.7231	1.994e-05	9.665e-05	1064092	lp_1760	NC_004567.2
lp_1762	7.40159	6.29781	-2.14918	-23.4786	0.00012863	0.000342658	1062611	lp_1762	NC_004567.2
lp_1763	8.68826	7.61982	-2.09717	-28.3168	7.182e-05	0.000226703	1062126	lp_1763	NC_004567.2
lp_1764	8.51398	8.45678	-1.04044	-3.57552	0.0350509	0.0424472	1062125	lp_1764	NC_004567.2
lp_1767	8.41346	8.39815	-1.01067	-0.84891	0.456063	0.477856	1064089	lp_1767	NC_004567.2
lp_1768	5.91715	7.17136	2.38537	31.6978	5.055e-05	0.000176319	1063593	lp_1768	NC_004567.2
lp_1770	8.07316	8.44546	1.29441	32.604	4.63e-05	0.000165947	1064031	lp_1770	NC_004567.2
lp_1771	7.87024	8.31894	1.36481	20.7668	0.00018834	0.00045336	1061654	lp_1771	NC_004567.2
lp_1773	7.46675	7.63637	1.12476	4.28372	0.0215514	0.0271634	1064086	lp_1773	NC_004567.2
lp_1774	6.41592	6.54081	1.09042	5.55803	0.0103216	0.0138538	1064085	lp_1774	NC_004567.2
lp_1776	7.07854	7.46987	1.3116	14.7734	0.00054067	0.00105272	1062054	lp_1776	NC_004567.2
lp_1777	7.94434	8.70089	1.68944	26.6373	8.687e-05	0.000262571	1062051	lp_1777	NC_004567.2
lp_1778	10.1966	10.5902	1.31363	38.0571	2.859e-05	0.0001215	1064083	lp_1778	NC_004567.2
lp_1779	10.6058	10.7785	1.12719	5.24765	0.0121779	0.0161168	1064084	fhs	NC_004567.2
lp_1780	6.21721	6.82117	1.51988	10.6977	0.00145799	0.00245647	1064177	lspA	NC_004567.2
lp_1781	8.49358	8.83755	1.26924	9.55086	0.00205992	0.00329968	1061651	rluD1	NC_004567.2
lp_1782	8.62732	8.1171	-1.42427	-41.2946	2.217e-05	0.000104225	1063520	pyrR2	NC_004567.2
lp_1783	10.9548	9.9744	-1.97305	-56.3536	8.4e-06	5.844e-05	1061649	pyrAA2	NC_004567.2
lp_1784	11.8476	10.6515	-2.29117	-24.6891	0.00011002	0.000310567	1062247	pyrAB2	NC_004567.2
lp_1785	6.26611	6.27367	1.00526	0.29393	0.787274	0.799307	1064081	pgm5	NC_004567.2
lp_1786	9.17214	9.96225	1.72921	27.0664	8.265e-05	0.000252494	1064194	lp_1786	NC_004567.2
lp_1787	9.20312	9.02693	-1.12989	-5.14566	0.0128812	0.016947	1061179	cat	NC_004567.2
lp_1788	9.37311	8.66479	-1.6339	-31.4269	5.192e-05	0.000179454	1061643	lp_1788	NC_004567.2
lp_1789	10.2133	9.05702	-2.22885	-36.2037	3.341e-05	0.000133009	1064078	lp_1789	NC_004567.2
lp_1790	5.34683	5.09929	-1.18718	-16.7845	0.00036441	0.00076958	1061517	lp_1790	NC_004567.2
lp_1791	6.14744	5.73062	-1.33498	-9.5394	0.00206745	0.00330496	1061513	lp_1791	NC_004567.2
lp_1792	5.38079	5.4246	1.03083	0.39948	0.715305	0.729322	1061393	lp_1792	NC_004567.2
lp_1793	9.97849	10.2565	1.21253	17.7823	0.00030474	0.000662071	1061512	lp_1793	NC_004567.2
lp_1795	6.88354	9.0531	4.49886	209.789	1.4e-07	1.8998e-05	1061625	lp_1795	NC_004567.2
lp_1796	8.90339	11.144	4.72608	160.002	3.2e-07	1.9508e-05	1064035	lp_1796	NC_004567.2
lp_1797	7.23374	9.5706	5.05202	67.5562	4.77e-06	4.3308e-05	1063725	lp_1797	NC_004567.2
lp_1798	8.0166	8.3879	1.29352	17.2608	0.00033417	0.000714087	1064001	lp_1798	NC_004567.2
lp_1799	10.6137	10.4907	-1.08905	-7.70853	0.00393436	0.00582964	1064011	lp_1799	NC_004567.2
lp_1800	9.47277	9.33789	-1.098	-5.15674	0.0128023	0.0168574	1061595	lp_1800	NC_004567.2
lp_1801	10.3471	9.57879	-1.70328	-23.3032	0.00013167	0.000347355	1064047	lp_1801	NC_004567.2
lp_1803	8.55698	8.09921	-1.37342	-11.9267	0.001045	0.00184321	1063864	lp_1803	NC_004567.2
lp_1805	8.24124	8.12331	-1.08518	-5.16944	0.0127126	0.0167675	1061592	lp_1805	NC_004567.2
lp_1806	11.1379	10.7848	-1.27727	-19.2146	0.00023969	0.000553474	1062027	lp_1806	NC_004567.2
lp_1807	9.07373	9.92117	1.79931	56.6253	8.28e-06	5.7896e-05	1061570	lp_1807	NC_004567.2
lp_1809	6.48374	7.01578	1.44597	33.7136	4.171e-05	0.000153752	1064056	lp_1809	NC_004567.2
lp_1811	8.88621	8.63664	-1.18885	-14.8948	0.00052718	0.00103708	1064054	lp_1811	NC_004567.2
lp_1812	13.0477	12.4862	-1.47583	-40.7929	2.303e-05	0.000106509	1061531	lp_1812	NC_004567.2
lp_1813	8.48648	8.85469	1.29076	17.5513	0.00031734	0.00068562	1061528	lp_1813	NC_004567.2
lp_1814	8.13589	8.38053	1.1848	10.3374	0.00161878	0.00267965	1062021	lp_1814	NC_004567.2
lp_1815	7.40931	8.01095	1.51744	13.7956	0.00066785	0.00125226	1064051	lp_1815	NC_004567.2
lp_1816	5.53796	5.11759	-1.33828	-10.1131	0.00173075	0.00284091	1063386	tarI	NC_004567.2
lp_1817	4.63948	4.72322	1.05976	3.66156	0.0329238	0.0400889	1063332	tarJ	NC_004567.2
lp_1818	4.76808	4.92496	1.11487	1.85825	0.156484	0.17355	1063319	tarK	NC_004567.2
lp_1819	9.40669	10.1223	1.64217	37.6114	2.966e-05	0.000124469	1062225	tarL	NC_004567.2
lp_1820	6.67291	6.61424	-1.0415	-2.21659	0.109894	0.124083	1063318	lp_1820	NC_004567.2
lp_1821	5.97288	5.17295	-1.74101	-45.7032	1.616e-05	8.477e-05	1063149	lp_1821	NC_004567.2
lp_1822	7.4114	5.51535	-3.72193	-27.8509	7.562e-05	0.000235388	1062997	gshR3	NC_004567.2
lp_1823	4.91512	5.10892	1.14377	4.0418	0.0252653	0.0314131	1062995	lp_1823	NC_004567.2
lp_1824	5.85475	6.04336	1.13966	2.8898	0.0600555	0.0702497	1062906	lp_1824	NC_004567.2
lp_1825	6.26956	6.13657	-1.09656	-6.29095	0.00719318	0.00998538	1062910	lp_1825	NC_004567.2
lp_1833	7.29368	10.1777	7.38201	81.3123	2.68e-06	3.3664e-05	1062980	lp_1833	NC_004567.2
lp_1834	5.99615	5.74421	-1.1908	-5.40795	0.0111697	0.0148834	1062228	lp_1834	NC_004567.2
lp_1835	10.9595	13.0482	4.25356	61.4902	6.4e-06	4.9422e-05	1062998	msrA2	NC_004567.2
lp_1836	9.38181	11.3526	3.9197	45.9529	1.588e-05	8.3906e-05	1063073	mrsB	NC_004567.2
lp_1837	12.0086	12.6683	1.57977	22.9878	0.00013736	0.000358757	1062937	lp_1837	NC_004567.2
lp_1838	10.4655	10.6852	1.1645	7.23755	0.00475018	0.0068817	1062933	lp_1838	NC_004567.2
lp_1839	8.82963	8.23217	-1.51304	-35.2252	3.638e-05	0.000139549	1063328	parC	NC_004567.2
lp_1840	12.211	11.3961	-1.75919	-9.10477	0.0023818	0.00373667	1063354	parE	NC_004567.2
lp_1842	6.94193	6.45736	-1.39917	-12.3292	0.00094375	0.00168557	1062227	lp_1842	NC_004567.2
lp_1843	10.2352	11.2591	2.0335	52.7824	1.031e-05	6.4891e-05	1063317	lp_1843	NC_004567.2
lp_1845	12.9048	13.9688	2.09071	63.8203	5.7e-06	4.7076e-05	1064050	hslU	NC_004567.2
lp_1846	10.8606	11.4134	1.46693	21.6107	0.00016643	0.000414348	1062023	hslV	NC_004567.2
lp_1847	7.91626	8.91786	2.00222	44.6949	1.732e-05	8.9082e-05	1062222	lp_1847	NC_004567.2
lp_1848	8.95805	9.5169	1.47309	19.0556	0.00024594	0.000562515	1064052	gidC	NC_004567.2
lp_1850	9.9877	9.29952	-1.61125	-44.3893	1.769e-05	9.0288e-05	1062220	topA	NC_004567.2
lp_1852	9.22421	8.41147	-1.75654	-31.8721	4.969e-05	0.000174112	1063348	dprA	NC_004567.2
lp_1853	8.89328	7.96134	-1.90784	-26.7481	8.575e-05	0.000260435	1064053	rnhB	NC_004567.2
lp_1854	8.22566	7.09476	-2.18995	-41.8262	2.13e-05	0.000101359	1061535	lp_1854	NC_004567.2
lp_1856	6.13763	7.46689	2.51275	41.5047	2.182e-05	0.000103009	1064055	lp_1856	NC_004567.2
lp_1857	7.27535	6.97334	-1.23286	-15.3018	0.00048507	0.000974506	1061526	lp_1857	NC_004567.2
lp_1858	8.87564	9.8194	1.92353	9.19127	0.00231448	0.0036402	1061548	mrr	NC_004567.2
lp_1859	7.04625	7.59821	1.46608	33.3687	4.307e-05	0.000157273	1061559	lp_1859	NC_004567.2
lp_1860	5.48725	5.64594	1.11627	9.05115	0.00242482	0.00379273	1064057	lp_1860	NC_004567.2
lp_1863	6.73106	6.59704	-1.09735	-5.81065	0.00907333	0.0122787	1062150	lp_1863	NC_004567.2
lp_1864	8.38555	8.03476	-1.27526	-34.4141	3.912e-05	0.000146602	1064013	ctpA	NC_004567.2
lp_1865	9.74438	9.41643	-1.25523	-14.7223	0.00054649	0.00106104	1061585	lp_1865	NC_004567.2
lp_1866	10.8179	10.8629	1.03164	1.09166	0.35197	0.374651	1061587	lp_1866	NC_004567.2
lp_1867	12.0563	11.7298	-1.25395	-8.04875	0.00345595	0.0051773	1064180	lp_1867	NC_004567.2
lp_1868	10.0689	9.44844	-1.53739	-43.682	1.86e-05	9.2981e-05	1061230	lp_1868	NC_004567.2
lp_1869	11.2135	10.3128	-1.86693	-43.2523	1.919e-05	9.4775e-05	1062037	dfrA	NC_004567.2
lp_1870	10.99	10.3558	-1.55206	-61.8756	6.28e-06	4.9248e-05	1064048	thyA	NC_004567.2
lp_1871	10.4549	10.0188	-1.35296	-23.845	0.00012259	0.00033338	1064075	lp_1871	NC_004567.2
lp_1872	11.0922	10.293	-1.7402	-31.8976	4.957e-05	0.000173872	1064058	lp_1872	NC_004567.2
lp_1873	10.5199	10.1974	-1.25049	-9.94585	0.00182097	0.00296097	1063985	lp_1873	NC_004567.2
lp_1874	9.88717	9.34373	-1.45744	-11.038	0.00132485	0.00226594	1064076	dapB	NC_004567.2
lp_1876	8.60372	8.78358	1.13277	5.80721	0.009089	0.0122839	1064074	lp_1876	NC_004567.2
lp_1877	10.1381	9.82043	-1.24635	-19.3365	0.00023503	0.00054514	1061897	lp_1877	NC_004567.2
lp_1879	9.76018	10.1849	1.3423	4.05049	0.0251184	0.0312553	1064043	hbsU	NC_004567.2
lp_1880	8.40339	8.99746	1.5095	26.1707	9.178e-05	0.000272822	1064015	lp_1880	NC_004567.2
lp_1881	11.1328	10.9797	-1.11197	-14.9663	0.00051945	0.00102836	1062041	der	NC_004567.2
lp_1882	12.4947	13.1479	1.57274	6.82348	0.00565935	0.00803479	1062034	rpsA	NC_004567.2
lp_1883	10.2405	10.5118	1.20691	15.767	0.00044218	0.000902276	1061685	cmk	NC_004567.2
lp_1884	9.23091	9.75214	1.43518	16.0156	0.0004213	0.000867049	1061637	lp_1884	NC_004567.2
lp_1885	11.7869	12.0129	1.16962	3.04632	0.0527656	0.0622578	1062038	recQ2	NC_004567.2
lp_1886	9.87083	9.77502	-1.06866	-1.36573	0.262083	0.283612	1061166	lp_1886	NC_004567.2
lp_1887	9.44884	8.84525	-1.51948	-36.8085	3.173e-05	0.000129643	1061641	lp_1887	NC_004567.2
lp_1888	10.8427	10.8103	-1.02273	-1.79362	0.167148	0.185048	1064176	rluB	NC_004567.2
lp_1889	9.57022	9.10633	-1.37926	-15.6456	0.00045287	0.000922873	1064080	scpB	NC_004567.2
lp_1890	10.5433	9.96871	-1.4892	-18.8668	0.00025365	0.000575514	1064077	scpA	NC_004567.2
lp_1891	10.9201	10.3056	-1.53102	-23.0223	0.00013672	0.000357799	1061307	lp_1891	NC_004567.2
lp_1892	7.88459	7.65016	-1.17644	-2.3699	0.0951036	0.108244	1064168	lp_1892	NC_004567.2
lp_1893	9.42448	8.74349	-1.60324	-61.5567	6.38e-06	4.9422e-05	1061645	lp_1893	NC_004567.2
lp_1894	7.61464	6.62514	-1.9855	-97.6185	1.51e-06	2.6183e-05	1062044	lp_1894	NC_004567.2
lp_1897	11.7168	12.6759	1.94407	12.7283	0.00085572	0.00154603	1061269	pyk	NC_004567.2
lp_1898	12.659	12.8147	1.11396	9.77643	0.00191875	0.00309899	1064199	pfk	NC_004567.2
lp_1899	11.3455	11.3805	1.02461	0.74304	0.509409	0.529224	1062048	dnaE	NC_004567.2
lp_1900	13.5866	14.0771	1.40489	5.23906	0.0122352	0.0161789	1061648	lp_1900	NC_004567.2
lp_1903	11.8065	10.1534	-3.14498	-48.7123	1.324e-05	7.5112e-05	1064079	clpB	NC_004567.2
lp_1904	10.502	10.4656	-1.02554	-3.5477	0.0357758	0.0432747	1061241	pepT	NC_004567.2
lp_1905	10.4306	11.2269	1.73662	23.2995	0.00013173	0.000347355	1061243	lp_1905	NC_004567.2
lp_1906	7.89968	8.31289	1.33164	20.1326	0.00020737	0.000490843	1063583	lp_1906	NC_004567.2
lp_1908	6.76964	7.17415	1.32364	17.9909	0.00029393	0.00064441	1062047	lp_1908	NC_004567.2
lp_1909	7.3166	7.16322	-1.11217	-3.71868	0.0316013	0.038599	1061647	drrB	NC_004567.2
lp_1910	5.74635	5.71298	-1.0234	-0.33468	0.759092	0.772453	1062057	drrA	NC_004567.2
lp_1911	9.33384	9.50311	1.12449	6.11042	0.00783448	0.0107608	1062060	lp_1911	NC_004567.2
lp_1912	10.7305	11.8899	2.23369	89.0708	2.01e-06	2.9177e-05	1062050	pps	NC_004567.2
lp_1913	8.44761	8.7301	1.21629	8.58033	0.00285012	0.00436608	1064179	lp_1913	NC_004567.2
lp_1914	7.75828	8.04209	1.2174	14.9707	0.00051898	0.00102836	1062082	lp_1914	NC_004567.2
lp_1915	7.15965	6.99993	-1.11707	-3.67489	0.032609	0.0397677	1061652	lp_1915	NC_004567.2
lp_1916	7.9462	8.68632	1.67032	52.3851	1.056e-05	6.5907e-05	1062175	lp_1916	NC_004567.2
lp_1918	8.74779	10.705	3.88307	179.278	2.3e-07	1.8998e-05	1061653	lp_1918	NC_004567.2
lp_1919	9.47761	11.1914	3.28033	13.0321	0.00079583	0.00145213	1064088	mntA	NC_004567.2
lp_1920	6.3491	6.55617	1.15434	19.1921	0.00024056	0.00055467	1061655	enoA2	NC_004567.2
lp_1921	5.98128	5.86141	-1.08664	-10.6793	0.00146568	0.00246544	1062184	lp_1921	NC_004567.2
lp_1922	9.07658	9.13734	1.04301	3.51889	0.0365462	0.0441211	1062064	lp_1922	NC_004567.2
lp_1923	11.4349	10.6282	-1.74923	-60.1485	6.86e-06	5.0979e-05	1062174	dapE1	NC_004567.2
lp_1925	9.51993	8.21851	-2.46471	-34.0294	4.052e-05	0.000150089	1064087	nox3	NC_004567.2
lp_1926	8.57425	6.81756	-3.37923	-70.9053	4.1e-06	4.1067e-05	1064093	lp_1926	NC_004567.2
lp_1927	8.90507	6.85598	-4.13844	-31.7931	5.008e-05	0.000175217	1061660	mutT	NC_004567.2
lp_1928	10.8491	10.097	-1.6843	-21.3748	0.0001722	0.000425323	1062131	spx2	NC_004567.2
lp_1929	11.1622	9.21221	-3.86366	-13.496	0.00071458	0.00132398	1064094	lp_1929	NC_004567.2
lp_1930	7.18949	7.01318	-1.12999	-12.1405	0.00098953	0.0017583	1062132	lp_1930	NC_004567.2
lp_1931	7.54941	7.82867	1.21357	14.6457	0.00055536	0.00107093	1062104	lp_1931	NC_004567.2
lp_1932	5.84281	5.79106	-1.03652	-0.52688	0.633425	0.650939	1062129	lp_1932	NC_004567.2
lp_1933	7.3759	7.26671	-1.07862	-1.24177	0.299424	0.320797	1061662	thgA2	NC_004567.2
lp_1934	6.77431	5.79684	-1.96901	-40.1723	2.416e-05	0.000109137	1064096	lp_1934	NC_004567.2
lp_1935	7.63457	7.37333	-1.19851	-25.6857	9.728e-05	0.000284635	1064091	lp_1935	NC_004567.2
lp_1936	5.78504	6.09478	1.23949	10.5188	0.00153504	0.00257102	1064099	lp_1936	NC_004567.2
lp_1937	5.66978	5.71075	1.0288	1.29757	0.281976	0.303666	1062067	lp_1937	NC_004567.2
lp_1938	7.62058	6.81614	-1.74647	-34.8748	3.754e-05	0.000142564	1064100	lp_1938	NC_004567.2
lp_1939	7.36229	8.00532	1.56161	11.9556	0.00103726	0.00183371	1062066	lp_1939	NC_004567.2
lp_1940	6.99159	7.28124	1.22234	15.0082	0.00051498	0.0010234	17494178	lp_1940	NC_004567.2
lp_1941	8.96805	10.4114	2.71945	66.3782	5.04e-06	4.4197e-05	1064098	nox4	NC_004567.2
lp_1942	7.45399	7.94466	1.40509	11.0948	0.00130419	0.00223597	1064101	rrp6	NC_004567.2
lp_1943	5.88477	5.85014	-1.0243	-0.87516	0.443594	0.465983	1064102	hpk6	NC_004567.2
lp_1944	6.50321	6.45429	-1.0345	-3.08777	0.051022	0.0603831	1064103	lp_1944	NC_004567.2
lp_1945	6.81264	6.4345	-1.29967	-11.9886	0.00102851	0.00182029	1061665	lp_1945	NC_004567.2
lp_1946	5.76419	5.61001	-1.11278	-2.08649	0.124631	0.139863	1063966	lp_1946	NC_004567.2
lp_1947	7.48152	8.48706	2.0077	12.7966	0.00084174	0.00152786	1061672	lp_1947	NC_004567.2
lp_1948	5.28102	5.67934	1.31798	15.9886	0.00042351	0.00087044	1061669	lp_1948	NC_004567.2
lp_1949	5.60335	6.02554	1.33996	39.6956	2.507e-05	0.000111659	1061791	lp_1949	NC_004567.2
lp_1952	4.95248	4.96767	1.01058	1.3855	0.256592	0.278056	17494179	lp_1952	NC_004567.2
lp_1953	5.5303	5.55937	1.02036	0.87384	0.444216	0.466479	1062231	lp_1953	NC_004567.2
lp_1954	7.16812	9.31606	4.43194	51.1809	1.135e-05	6.8536e-05	1061783	lp_1954	NC_004567.2
lp_1955	8.71666	11.3207	6.07978	104.714	1.22e-06	2.4803e-05	1061671	lp_1955	NC_004567.2
lp_1956	6.9245	7.42026	1.41006	21.5171	0.00016869	0.000418634	1064107	lp_1956	NC_004567.2
lp_1957	7.96917	8.3542	1.30588	13.9477	0.00064565	0.00121869	1062232	lp_1957	NC_004567.2
lp_1958	8.0406	8.2295	1.13989	5.31408	0.0117464	0.0156052	1061810	lp_1958	NC_004567.2
lp_1959	6.83867	7.51139	1.59408	24.3748	0.00011449	0.000319432	1062238	lp_1959	NC_004567.2
lp_1962	13.4159	13.7377	1.24984	25.4156	0.00010053	0.000290865	1061677	rpoD	NC_004567.2
lp_1963	12.4524	13.1077	1.57499	41.7625	2.14e-05	0.000101544	1061675	dnaG	NC_004567.2
lp_1964	9.23086	8.75308	-1.3926	-23.5981	0.00012662	0.000339213	1061777	glyS	NC_004567.2
lp_1965	9.51037	9.39401	-1.08399	-9.37344	0.00218066	0.00345585	1064109	glyQ	NC_004567.2
lp_1966	11.3409	11.0671	-1.20894	-16.3739	0.00039344	0.000818875	1062079	recO	NC_004567.2
lp_1967	9.54264	9.35396	-1.13972	-10.7729	0.00142709	0.00241222	1064111	era	NC_004567.2
lp_1968	12.4364	12.439	1.00181	0.04089	0.96986	0.971416	1061678	dgk	NC_004567.2
lp_1969	11.4073	11.2086	-1.14767	-4.72275	0.0164257	0.021173	1064113	lp_1969	NC_004567.2
lp_1970	8.86755	8.38994	-1.39244	-28.6972	6.889e-05	0.000220603	1061682	phoH	NC_004567.2
lp_1972	11.6042	11.5201	-1.06002	-1.33788	0.270027	0.291704	1061681	lp_1972	NC_004567.2
lp_1973	12.2077	12.5064	1.23002	4.42805	0.019665	0.0249671	1064112	rpsU	NC_004567.2
lp_1974	9.56896	8.87213	-1.62094	-41.1295	2.245e-05	0.00010506	1064110	lp_1974	NC_004567.2
lp_1975	6.50308	7.00834	1.41938	21.0404	0.00018084	0.000441086	1062241	lp_1975	NC_004567.2
lp_1976	9.4963	9.73101	1.17667	23.1257	0.00013483	0.00035374	1062253	nfo	NC_004567.2
lp_1977	8.20254	7.89282	-1.23947	-10.4006	0.00158894	0.00264147	1064114	tagB3	NC_004567.2
lp_1978	7.93193	8.36631	1.35133	30.2068	5.873e-05	0.000195472	1061688	lp_1978	NC_004567.2
lp_1979	6.47783	7.6114	2.19401	24.8743	0.00010749	0.00030592	1061683	msrA3	NC_004567.2
lp_1980	11.5953	9.58374	-4.03223	-129.292	6.3e-07	2.0966e-05	1061689	aspS	NC_004567.2
lp_1981	9.43392	8.20875	-2.33784	-66.9328	4.91e-06	4.3763e-05	1064095	hisS	NC_004567.2
lp_1982	7.77147	7.42743	-1.2693	-28.6231	6.945e-05	0.000221021	1061686	lytH	NC_004567.2
lp_1983	8.12972	6.96271	-2.24545	-67.4363	4.8e-06	4.3308e-05	1064115	lp_1983	NC_004567.2
lp_1985	8.23254	7.48471	-1.67927	-36.585	3.233e-05	0.000130927	1061690	lp_1985	NC_004567.2
lp_1986	9.5699	9.36127	-1.15559	-10.1088	0.00173303	0.00284316	1061692	dtd	NC_004567.2
lp_1987	11.1737	10.9045	-1.20513	-24.6552	0.00011049	0.00031133	1061695	relA	NC_004567.2
lp_1988	8.42239	8.76005	1.26371	32.5151	4.669e-05	0.00016679	1061693	lp_1988	NC_004567.2
lp_1989	10.9396	11.4381	1.41274	19.4585	0.00023049	0.000536598	1061691	rsmE	NC_004567.2
lp_1990	8.14276	8.25269	1.07918	4.22825	0.0223379	0.0280527	1061696	lp_1990	NC_004567.2
lp_1991	8.12724	7.95269	-1.12861	-6.94081	0.00538023	0.00768394	1061698	lp_1991	NC_004567.2
lp_1992	9.86298	10.3049	1.35842	13.8402	0.00066122	0.00124059	1061697	lp_1992	NC_004567.2
lp_1994	6.46089	6.67783	1.16226	2.71979	0.0694407	0.0804729	1063687	lp_1994	NC_004567.2
lp_1995	4.81866	4.93447	1.08358	1.65292	0.19334	0.212388	1062091	lp_1995	NC_004567.2
lp_1998	5.85809	6.36036	1.41644	16.5055	0.00038381	0.000802584	17494180	lp_1998	NC_004567.2
lp_2000	5.54384	6.19556	1.57104	9.8955	0.00184934	0.00300084	1061705	lp_2000	NC_004567.2
lp_2001	4.84494	5.09883	1.19242	8.22769	0.00323469	0.00488567	1063684	lp_2001	NC_004567.2
lp_2002	5.4253	5.43858	1.00925	1.24529	0.298293	0.319695	1064124	lp_2002	NC_004567.2
lp_2003	5.02898	5.00089	-1.01966	-1.30692	0.279156	0.300837	1061701	lp_2003	NC_004567.2
lp_2004	5.91111	7.20591	2.45343	25.9277	9.448e-05	0.000277753	1064123	lp_2004	NC_004567.2
lp_2005	6.21915	6.89121	1.59336	11.5403	0.00115604	0.00201067	1062100	ISP1-5C	NC_004567.2
lp_2006	9.26113	8.75874	-1.41656	-17.3948	0.00032626	0.000701031	1062252	ISP2_3	NC_004567.2
lp_2011	4.97391	5.28955	1.24456	7.83668	0.00374456	0.00558501	1062235	lp_2011	NC_004567.2
lp_2011a	5.33491	5.77923	1.36067	11.9479	0.00103932	0.00183631	11933300	lp_2011a	NC_004567.2
lp_2013	4.73277	4.93703	1.1521	7.83502	0.00374694	0.00558501	1061708	lp_2013	NC_004567.2
lp_2013a	4.62368	4.87495	1.19025	24.7749	0.00010884	0.000307711	11933301	lp_2013a	NC_004567.2
lp_2014	5.37746	5.19111	-1.13788	-2.13519	0.118856	0.133718	1064128	lp_2014	NC_004567.2
lp_2015	10.5107	10.9131	1.32164	10.8809	0.00138422	0.00235506	1062242	lepA1	NC_004567.2
lp_2016	13.6779	11.1649	-5.70805	-120.149	7.9e-07	2.2452e-05	1064125	dltD	NC_004567.2
lp_2017	10.5256	8.31962	-4.61402	-116.798	8.6e-07	2.2575e-05	1062105	dltC1	NC_004567.2
lp_2018	12.118	10.0209	-4.27876	-169.402	2.7e-07	1.8998e-05	1062234	dltB	NC_004567.2
lp_2019	12.6168	10.4931	-4.35788	-62.0153	6.23e-06	4.9071e-05	1062221	dltA	NC_004567.2
lp_2020	12.0269	10.668	-2.56493	-21.3002	0.00017408	0.000428946	1061714	dltX	NC_004567.2
lp_2021	10.4968	9.18836	-2.47666	-37.3644	3.028e-05	0.000126203	1062107	pbpX2	NC_004567.2
lp_2026	12.6908	12.652	-1.02726	-0.4003	0.71476	0.729004	1062114	dnaJ	NC_004567.2
lp_2027	15.3762	14.9425	-1.35069	-24.2147	0.00011686	0.000324018	1064049	dnaK	NC_004567.2
lp_2028	14.6786	14.1837	-1.4093	-48.4556	1.346e-05	7.5591e-05	1062226	grpE	NC_004567.2
lp_2029	14.9451	14.0601	-1.84677	-21.4216	0.00017104	0.000423451	1062999	hrcA	NC_004567.2
lp_2030	8.23249	8.49022	1.19559	14.2934	0.00059869	0.0011404	1061728	aldB	NC_004567.2
lp_2031	9.36229	9.8203	1.37364	14.1777	0.00061389	0.0011665	1061729	ribC2	NC_004567.2
lp_2032	8.08965	7.30603	-1.72145	-16.3296	0.00039675	0.000824123	1062210	truB	NC_004567.2
lp_2033	6.96602	8.06598	2.14349	48.7977	1.317e-05	7.5112e-05	1062113	aroI	NC_004567.2
lp_2034	6.17933	7.06125	1.84282	18.963	0.00024968	0.000568575	1062200	tyrA	NC_004567.2
lp_2035	6.0093	6.15772	1.10836	2.75712	0.0672334	0.0781084	1062246	aroE	NC_004567.2
lp_2036	7.34193	7.84719	1.41938	7.60688	0.00409392	0.00603173	1062268	lp_2036	NC_004567.2
lp_2037	7.54629	7.89266	1.27135	17.328	0.00033018	0.000707247	1061723	aroF	NC_004567.2
lp_2038	7.85238	7.40291	-1.36553	-44.0978	1.806e-05	9.154e-05	1061725	lp_2038	NC_004567.2
lp_2039	10.7224	10.5803	-1.10346	-3.33478	0.0419983	0.0501985	1062117	rbfA	NC_004567.2
lp_2040	12.7425	12.4097	-1.25944	-13.641	0.00069143	0.00128644	1062118	infB	NC_004567.2
lp_2041	12.4517	12.2081	-1.18397	-20.8687	0.0001855	0.000449292	1061735	lp_2041	NC_004567.2
lp_2042	11.7468	11.4988	-1.18761	-22.0857	0.00015556	0.000392612	1062116	lp_2042	NC_004567.2
lp_2043	13.3617	13.312	-1.03502	-1.55454	0.214375	0.234424	1062009	nusA	NC_004567.2
lp_2044	11.7734	11.8693	1.06868	1.45542	0.238132	0.259042	1062119	rimP	NC_004567.2
lp_2045	8.87498	7.98722	-1.85029	-34.0389	4.048e-05	0.000150089	1062022	polC	NC_004567.2
lp_2048	9.33625	8.80014	-1.45006	-8.7904	0.00264919	0.00409039	1061737	proS	NC_004567.2
lp_2049	10.6946	10.5459	-1.10857	-3.097	0.0506436	0.059958	1061746	lp_2049	NC_004567.2
lp_2050	8.60828	8.37373	-1.17654	-10.8459	0.00139792	0.00237448	1061747	cdsA	NC_004567.2
lp_2051	9.33419	8.54403	-1.72927	-46.7959	1.501e-05	8.1345e-05	1061744	uppS	NC_004567.2
lp_2052	10.6887	10.1147	-1.48862	-11.9061	0.00105056	0.00184989	1061742	rrf	NC_004567.2
lp_2053	12.9092	12.3593	-1.46398	-11.3388	0.00122015	0.00210791	1062123	pyrH	NC_004567.2
lp_2054	10.5259	10.2413	-1.21809	-15.7978	0.00043953	0.000898039	1061915	tsf	NC_004567.2
lp_2055	12.1872	12.6021	1.33321	14.5007	0.00057268	0.0010989	1061909	rpsB	NC_004567.2
lp_2056	7.53168	6.5395	-1.98918	-61.0132	6.56e-06	4.9931e-05	1061963	lp_2056	NC_004567.2
lp_2057	11.897	11.5244	-1.2947	-8.31338	0.00313527	0.004747	1061762	ldhD	NC_004567.2
lp_2058	9.38112	8.35048	-2.04293	-70.546	4.17e-06	4.137e-05	1061748	lp_2058	NC_004567.2
lp_2059	8.74888	7.45394	-2.45367	-104.789	1.21e-06	2.4803e-05	1061764	lp_2059	NC_004567.2
lp_2060	9.08102	9.41743	1.26261	5.26275	0.0120781	0.0159982	1061888	plsC	NC_004567.2
lp_2061	13.0796	12.772	-1.23761	-24.4483	0.00011343	0.000317366	1061847	lp_2061	NC_004567.2
lp_2062	8.46112	9.24652	1.72356	18.9504	0.0002502	0.000568918	1061894	lp_2062	NC_004567.2
lp_2063	10.5126	11.006	1.40779	23.8069	0.0001232	0.000334007	1061711	lexA	NC_004567.2
lp_2066	7.7089	6.51311	-2.2907	-42.743	1.991e-05	9.665e-05	1061879	lp_2066	NC_004567.2
lp_2067	10.9979	11.1185	1.0872	8.66663	0.00276524	0.00425904	1064005	mvaS	NC_004567.2
lp_2068	10.3304	9.49384	-1.78575	-70.1578	4.24e-06	4.1771e-05	1061823	lp_2068	NC_004567.2
lp_2069	6.39828	6.48039	1.05856	1.74504	0.175709	0.194113	1061757	lp_2069	NC_004567.2
lp_2071	9.53623	8.95428	-1.49687	-13.7382	0.00067647	0.00126464	1061772	lp_2071	NC_004567.2
lp_2074	5.52854	5.744	1.16107	7.07977	0.00507243	0.00730786	1061767	lp_2074	NC_004567.2
lp_2075	8.99713	9.78978	1.73225	72.2874	3.86e-06	3.9424e-05	1061632	lp_2075	NC_004567.2
lp_2076	8.3104	9.07236	1.69579	19.5436	0.00022739	0.00052978	1061768	lp_2076	NC_004567.2
lp_2077	7.48329	8.18105	1.62198	41.4703	2.188e-05	0.000103009	1061556	lp_2077	NC_004567.2
lp_2078	7.33578	8.58616	2.37904	36.9248	3.142e-05	0.000128711	1064090	rodA1	NC_004567.2
lp_2081	8.34196	8.19567	-1.10672	-10.396	0.00159106	0.00264359	1062143	lp_2081	NC_004567.2
lp_2082	6.53783	6.63982	1.07325	3.7262	0.0314321	0.0384295	1061661	lp_2082	NC_004567.2
lp_2083	6.89776	6.89117	-1.00458	-0.09264	0.931818	0.935714	1061785	lp_2083	NC_004567.2
lp_2084	5.90971	5.6315	-1.21269	-17.7938	0.00030413	0.000661673	1061792	lp_2084	NC_004567.2
lp_2085	7.97044	9.03178	2.08687	42.638	2.006e-05	9.6801e-05	1061782	lp_2085	NC_004567.2
lp_2086	8.74542	8.81898	1.05231	2.07963	0.125472	0.140756	1061789	apt	NC_004567.2
lp_2087	11.4181	11.3848	-1.02333	-1.13973	0.334219	0.357095	1062148	recJ	NC_004567.2
lp_2088	10.7498	11.8867	2.19905	35.6368	3.509e-05	0.00013639	1061795	lp_2088	NC_004567.2
lp_2089	10.3008	11.1722	1.82944	29.471	6.342e-05	0.000206996	1061797	lp_2089	NC_004567.2
lp_2090	8.07695	7.9096	-1.12299	-7.76732	0.00384576	0.00572009	1061515	elaC	NC_004567.2
lp_2093	7.44462	6.67028	-1.71041	-49.4889	1.26e-05	7.2873e-05	1061787	lp_2093	NC_004567.2
lp_2094	9.76278	8.95353	-1.7523	-27.082	8.251e-05	0.000252288	1061817	cgtA	NC_004567.2
lp_2095	10.571	13.6346	8.36037	228.099	1.1e-07	1.8998e-05	1061801	fruR	NC_004567.2
lp_2096	11.4377	15.3611	15.1729	281.639	6e-08	1.8998e-05	1062153	fruK	NC_004567.2
lp_2097	8.83528	13.4767	24.958	74.0435	3.59e-06	3.8352e-05	1061803	fruA	NC_004567.2
lp_2098	7.8254	8.90919	2.1196	33.5178	4.248e-05	0.000155712	1061794	lp_2098	NC_004567.2
lp_2099	5.74352	5.92831	1.13665	10.1682	0.00170232	0.00280161	1061518	cps4J	NC_004567.2
lp_2100	6.42819	6.79295	1.28766	7.3266	0.00458007	0.0066693	1062269	cps4I	NC_004567.2
lp_2101	5.63452	5.95412	1.24798	18.076	0.00028966	0.00063819	1061510	cps4H	NC_004567.2
lp_2102	5.5571	5.79128	1.17624	10.3332	0.00162077	0.00268153	1064038	cps4G	NC_004567.2
lp_2103	5.59323	6.04922	1.37172	5.09267	0.0132674	0.0174256	1061507	cps4F	NC_004567.2
lp_2104	5.27635	5.1228	-1.1123	-6.66421	0.00606925	0.00856222	1063981	cps4E	NC_004567.2
lp_2105	5.98843	5.95493	-1.02349	-0.53473	0.62858	0.646386	1064039	cps4D	NC_004567.2
lp_2106	6.46574	6.68522	1.16431	16.6596	0.00037293	0.000782184	1063900	cps4C	NC_004567.2
lp_2107	6.14778	5.90445	-1.18373	-4.25056	0.0220172	0.0276722	1064041	cps4B	NC_004567.2
lp_2108	5.92135	5.054	-1.82432	-24.9254	0.00010681	0.000304648	1061509	cps4A	NC_004567.2
lp_2109	11.6869	9.96993	-3.28747	-70.0914	4.25e-06	4.1771e-05	1063895	uvrC	NC_004567.2
lp_2110	9.67996	9.90614	1.16973	1.79092	0.16761	0.185428	1063896	glnQ3	NC_004567.2
lp_2111	8.47246	8.43477	-1.02647	-1.5587	0.213435	0.233478	1064214	glnPH2	NC_004567.2
lp_2112	8.48008	8.33555	-1.10537	-3.22766	0.0456437	0.0542649	1063878	lp_2112	NC_004567.2
lp_2113	9.13496	10.5522	2.67074	21.5763	0.00016725	0.000415409	1061112	lp_2113	NC_004567.2
lp_2114	9.51505	9.49417	-1.01458	-0.46947	0.669581	0.685838	1063907	lp_2114	NC_004567.2
lp_2115	11.111	11.3753	1.20108	25.0387	0.00010531	0.000301089	1063854	lp_2115	NC_004567.2
lp_2116	10.6902	11.4443	1.68661	36.0342	3.39e-05	0.000133583	1064040	clpX	NC_004567.2
lp_2118	12.2772	12.1963	-1.05768	-3.84475	0.0289124	0.035706	1063888	tig	NC_004567.2
lp_2119	15.189	15.1232	-1.04666	-1.54301	0.217002	0.23713	1063848	tuf	NC_004567.2
lp_2121	9.18242	8.58968	-1.50811	-18.6699	0.00026204	0.00059025	1063886	lp_2121	NC_004567.2
lp_2122	10.5115	10.4074	-1.07485	-1.80799	0.164706	0.182426	1063836	lp_2122	NC_004567.2
lp_2123	8.47008	8.8916	1.33934	6.64915	0.00610998	0.00861578	1063851	dapA1	NC_004567.2
lp_2124	6.05223	5.4066	-1.56443	-12.8823	0.00082465	0.00150295	1062162	lp_2124	NC_004567.2
lp_2125	8.5089	9.24633	1.6672	8.41954	0.00301759	0.00459557	1063870	rpsO	NC_004567.2
lp_2126	7.90537	9.53887	3.10266	89.0029	2.02e-06	2.9177e-05	1063820	rpsT	NC_004567.2
lp_2128	9.61441	9.98558	1.2934	4.27902	0.0216167	0.0272346	1063812	holA	NC_004567.2
lp_2129	11.1139	11.562	1.36424	4.25318	0.0219799	0.0276476	1063814	comEC	NC_004567.2
lp_2130	7.70754	7.36382	-1.26902	-8.38416	0.00305616	0.00464524	1063732	comEB	NC_004567.2
lp_2131	7.38243	7.3534	-1.02032	-0.81286	0.473671	0.494616	1063829	comEA	NC_004567.2
lp_2132	9.93679	9.41665	-1.4341	-20.041	0.00021033	0.000497084	1063826	lon	NC_004567.2
lp_2133	9.02797	8.38608	-1.56037	-17.326	0.00033029	0.000707247	1063735	kdtB	NC_004567.2
lp_2134	12.652	11.8826	-1.70461	-75.8052	3.33e-06	3.7821e-05	1063729	lp_2134	NC_004567.2
lp_2135	10.4131	9.45484	-1.9429	-26.6797	8.644e-05	0.000262007	1063727	lp_2135	NC_004567.2
lp_2136	10.6981	10.6935	-1.00314	-0.17896	0.868954	0.875685	1062161	pycA	NC_004567.2
lp_2137	10.6309	11.0117	1.30207	3.74118	0.0310988	0.0380661	1063716	ftsW	NC_004567.2
lp_2141	6.73992	6.81749	1.05524	0.96147	0.404709	0.42787	1063717	lp_2141	NC_004567.2
lp_2142	4.87288	5.0307	1.1156	1.94473	0.143413	0.159792	1063723	ica2	NC_004567.2
lp_2143	4.91621	4.95405	1.02658	1.17114	0.323098	0.345568	1063715	lp_2143	NC_004567.2
lp_2145	4.79882	4.90275	1.07469	2.64025	0.0744475	0.085829	1063889	lp_2145	NC_004567.2
lp_2146	11.7932	10.8195	-1.96388	-34.4032	3.916e-05	0.000146602	1063726	typA	NC_004567.2
lp_2147	8.9311	8.99195	1.04308	3.36234	0.0411201	0.0491866	1063710	suhB	NC_004567.2
lp_2149	9.87001	9.73585	-1.09745	-6.02865	0.0081494	0.0111394	1063714	lp_2149	NC_004567.2
lp_2150	9.50316	9.13177	-1.2936	-24.4729	0.00011307	0.000317272	1063709	lp_2150	NC_004567.2
lp_2151	12.3374	12.1991	-1.10061	-1.87872	0.15327	0.170167	1062177	pdhD	NC_004567.2
lp_2152	11.5816	11.4418	-1.10176	-4.4883	0.0189402	0.0241747	1063704	pdhC	NC_004567.2
lp_2153	11.2427	11.2174	-1.0177	-1.46576	0.235525	0.256384	1063701	pdhB	NC_004567.2
lp_2154	11.5547	11.4357	-1.08595	-11.1287	0.00129209	0.00221888	1063699	pdhA	NC_004567.2
lp_2155	7.91645	7.94431	1.0195	0.69826	0.533456	0.552571	1063706	def1	NC_004567.2
lp_2156	7.26781	8.59105	2.50227	42.7764	1.986e-05	9.665e-05	1063669	lp_2156	NC_004567.2
lp_2157	11.6147	12.9789	2.57441	22.2154	0.00015276	0.000388087	1063696	lp_2157	NC_004567.2
lp_2158	11.0011	11.5851	1.49899	12.8108	0.00083889	0.00152356	1063657	lp_2158	NC_004567.2
lp_2159	8.83574	8.04216	-1.73336	-30.5071	5.695e-05	0.000191999	1063702	lp_2159	NC_004567.2
lp_2160	7.156	6.59877	-1.47144	-19.2187	0.00023953	0.000553474	1063700	lp_2160	NC_004567.2
lp_2162	11.5364	10.8484	-1.61114	-37.6365	2.96e-05	0.000124469	1063639	lp_2162	NC_004567.2
lp_2166	10.7779	10.5942	-1.1358	-4.27034	0.0217379	0.0273652	1063653	prs2	NC_004567.2
lp_2168	10.6248	10.6725	1.03359	2.77267	0.0663392	0.0771938	1063662	recD	NC_004567.2
lp_2169	11.8405	11.7744	-1.04684	-4.03618	0.025361	0.0315195	1063664	lp_2169	NC_004567.2
lp_2170	10.4698	10.2498	-1.1647	-11.2375	0.00125415	0.00215965	1063620	pgm6	NC_004567.2
lp_2173	6.45748	8.06955	3.0569	28.9374	6.713e-05	0.000216059	1061940	lp_2173	NC_004567.2
lp_2174	7.21025	9.02085	3.50787	70.7377	4.13e-06	4.1239e-05	1063623	lp_2174	NC_004567.2
lp_2175	6.06646	7.49688	2.69526	138.8	5e-07	2.0966e-05	1063633	lp_2175	NC_004567.2
lp_2176	9.6883	9.4907	-1.14679	-11.8864	0.0010559	0.00185824	1062201	ktrA	NC_004567.2
lp_2177	8.44079	8.23972	-1.14955	-8.18131	0.00329021	0.00495516	1063611	ktrB	NC_004567.2
lp_2178	8.43518	8.41179	-1.01634	-1.02344	0.378739	0.402322	1063624	trmU	NC_004567.2
lp_2179	11.6904	13.2361	2.91948	81.1516	2.69e-06	3.3664e-05	1062202	lp_2179	NC_004567.2
lp_2180	11.8255	13.4559	3.09613	58.3467	7.54e-06	5.3873e-05	1063619	iscS	NC_004567.2
lp_2181	9.89073	11.8116	3.7865	65.4245	5.28e-06	4.5351e-05	1063622	mtn	NC_004567.2
lp_2182	12.2184	14.3709	4.44591	68.7059	4.53e-06	4.2829e-05	1063578	lp_2182	NC_004567.2
lp_2183	11.8127	13.6152	3.48828	62.4386	6.1e-06	4.8485e-05	1063597	lp_2183	NC_004567.2
lp_2185	10.1894	11.8266	3.11054	49.6558	1.247e-05	7.2785e-05	1063577	dapF	NC_004567.2
lp_2187	9.41879	7.76774	-3.14061	-37.3399	3.034e-05	0.000126292	1063600	ileS	NC_004567.2
lp_2189	11.5952	10.9155	-1.60187	-55.5656	8.78e-06	5.9375e-05	1063587	divIVA	NC_004567.2
lp_2190	12.7119	12.0491	-1.58311	-29.1876	6.535e-05	0.000211656	1063557	lp_2190	NC_004567.2
lp_2191	12.8059	12.1841	-1.53876	-58.9871	7.29e-06	5.2672e-05	1063569	lp_2191	NC_004567.2
lp_2192	13.2323	12.7876	-1.36104	-5.17768	0.0126549	0.0166985	1063571	sepF	NC_004567.2
lp_2193	10.7837	10.3592	-1.34217	-14.3773	0.00058798	0.00112479	1063575	ftsZ	NC_004567.2
lp_2194	10.9987	10.719	-1.21391	-18.3346	0.00027718	0.000617679	1063574	ftsA	NC_004567.2
lp_2195	9.75845	10.2044	1.36221	24.1099	0.00011845	0.000327316	1062213	ftsQ	NC_004567.2
lp_2196	10.4199	10.8868	1.38212	25.9546	9.418e-05	0.00027712	1063553	murG	NC_004567.2
lp_2197	8.7385	9.00303	1.20125	25.9725	9.398e-05	0.000276785	1063555	murD	NC_004567.2
lp_2199	9.16643	10.0579	1.85505	25.3668	0.00010113	0.000291812	1063536	mraY	NC_004567.2
lp_2200	10.3308	11.0782	1.67881	55.4802	8.82e-06	5.9375e-05	1063558	pbp2B	NC_004567.2
lp_2201	7.81103	8.21998	1.32772	13.5969	0.00069837	0.00129702	1062214	ftsL	NC_004567.2
lp_2202	12.54	14.0159	2.78167	22.8104	0.00014071	0.00036639	1063486	mraW	NC_004567.2
lp_2203	12.86	15.1347	4.83918	33.0854	4.423e-05	0.000160568	1063547	mraZ	NC_004567.2
lp_2205	9.09483	8.29527	-1.74057	-21.3113	0.0001738	0.000428594	1063435	lp_2205	NC_004567.2
lp_2206	9.46808	9.09878	-1.29173	-8.45564	0.00297889	0.00454995	1063546	lp_2206	NC_004567.2
lp_2210	9.38111	10.6159	2.35341	49.0308	1.298e-05	7.468e-05	1061477	ftsK2	NC_004567.2
lp_2211	8.44648	7.31685	-2.18802	-68.5383	4.56e-06	4.2829e-05	1063551	cspR	NC_004567.2
lp_2212	9.46758	7.59722	-3.65626	-61.9972	6.24e-06	4.9071e-05	1061476	lp_2212	NC_004567.2
lp_2213	6.74019	6.0557	-1.60714	-11.5334	0.00115817	0.00201326	1062898	brnT	NC_004567.2
lp_2215	6.15987	5.62909	-1.44471	-23.6466	0.00012581	0.000338306	1063815	rrmA	NC_004567.2
lp_2216	6.34201	6.0589	-1.21682	-18.8217	0.00025555	0.000577706	1062218	rpsN2	NC_004567.2
lp_2217	7.95159	8.43932	1.40223	16.0856	0.00041566	0.000857124	1061494	lp_2217	NC_004567.2
lp_2218	7.77354	8.12962	1.27995	10.8389	0.00140069	0.00237552	1061470	pts17A	NC_004567.2
lp_2219	11.5411	9.86751	-3.19	-134.187	5.6e-07	2.0966e-05	1061488	lp_2219	NC_004567.2
lp_2220	12.8784	11.1605	-3.28962	-157.58	3.4e-07	1.9612e-05	1062566	cutC	NC_004567.2
lp_2221	10.4111	11.475	2.09047	101.393	1.34e-06	2.5112e-05	1063003	rluD2	NC_004567.2
lp_2222	8.65022	9.94397	2.45166	84.0295	2.42e-06	3.185e-05	1062240	ppnK	NC_004567.2
lp_2223	7.33338	8.70326	2.5845	50.8775	1.156e-05	6.9417e-05	1061455	lp_2223	NC_004567.2
lp_2224	8.87638	8.67507	-1.14974	-15.7984	0.00043947	0.000898039	1063712	lp_2224	NC_004567.2
lp_2225	10.0253	9.9954	-1.02096	-1.01611	0.381725	0.405218	1063431	pepF1	NC_004567.2
lp_2226	11.5801	9.99943	-2.99119	-60.6624	6.68e-06	5.0121e-05	1062186	lp_2226	NC_004567.2
lp_2227	12.4943	13.4022	1.87641	17.1984	0.00033794	0.000720162	1062587	mecA	NC_004567.2
lp_2228	11.4889	12.7643	2.42068	34.5222	3.874e-05	0.000145892	1062069	spx3	NC_004567.2
lp_2229	10.9435	11.4407	1.41146	11.2839	0.00123845	0.00213615	1062248	lp_2229	NC_004567.2
lp_2230	9.75238	10.7281	1.96657	48.6904	1.326e-05	7.5112e-05	1061248	lp_2230	NC_004567.2
lp_2231a	8.30953	7.89281	-1.33489	-12.1012	0.00099942	0.00177283	1064172	lp_2231a	NC_004567.2
lp_2231b	8.19759	7.54262	-1.57458	-27.4204	7.938e-05	0.000245127	1061111	lp_2231b	NC_004567.2
lp_2231c	9.02096	9.0742	1.03759	0.87987	0.441391	0.463824	1064151	ppiB	NC_004567.2
lp_2232	6.56722	6.31118	-1.1942	-6.90701	0.00545877	0.00777122	1061373	lp_2232	NC_004567.2
lp_2234	8.44834	7.75721	-1.61454	-35.4991	3.552e-05	0.000137403	1061326	lp_2234	NC_004567.2
lp_2235	10.5491	9.69871	-1.80301	-31.9706	4.921e-05	0.000173223	1061430	lp_2235	NC_004567.2
lp_2236	9.48951	8.7159	-1.70954	-38.2577	2.813e-05	0.000119801	1061289	lp_2236	NC_004567.2
lp_2237	9.60126	8.813	-1.72699	-68.3811	4.6e-06	4.2829e-05	1061829	lp_2237	NC_004567.2
lp_2238	7.56345	6.79149	-1.70758	-33.4765	4.264e-05	0.000156066	1061827	lp_2238	NC_004567.2
lp_2240	7.89586	7.4867	-1.32791	-17.874	0.00029992	0.000653876	1061525	lp_2240	NC_004567.2
lp_2242	9.93725	10.0456	1.07796	4.162	0.0233259	0.0292346	1061826	ack3	NC_004567.2
lp_2243	10.1482	10.8765	1.65662	7.20238	0.00481965	0.00697263	1064216	lp_2243	NC_004567.2
lp_2244	6.35911	6.47794	1.08585	2.85163	0.0620196	0.0724103	1061109	lp_2244	NC_004567.2
lp_2246	6.21499	6.49878	1.21739	7.49842	0.00427366	0.00626531	1061144	lp_2246	NC_004567.2
lp_2247	5.37604	5.41857	1.02992	0.74275	0.50956	0.529224	1061129	lp_2247	NC_004567.2
lp_2248	6.41601	6.31392	-1.07333	-2.20164	0.111478	0.125781	1062124	lp_2248	NC_004567.2
lp_2249	5.68722	5.52316	-1.12044	-6.19714	0.00751753	0.0103711	1064204	gspE	NC_004567.2
lp_2251	9.71856	9.93891	1.16502	21.1308	0.00017845	0.000437299	1064195	rbsK2	NC_004567.2
lp_2253	12.6302	13.0586	1.34572	10.5775	0.00150918	0.0025318	1062570	lp_2253	NC_004567.2
lp_2254	10.382	11.2734	1.855	81.3216	2.68e-06	3.3664e-05	1064210	lp_2254	NC_004567.2
lp_2255	8.64298	8.95574	1.24208	30.4187	5.746e-05	0.000193166	1061456	lp_2255	NC_004567.2
lp_2256	10.699	10.7958	1.06941	1.66702	0.190516	0.209581	1061192	ccpA	NC_004567.2
lp_2258	13.4482	12.7364	-1.63786	-42.8257	1.979e-05	9.665e-05	1064134	pepQ	NC_004567.2
lp_2259	12.5338	11.5571	-1.96805	-11.0452	0.0013222	0.0022631	1061505	lp_2259	NC_004567.2
lp_2260	12.8451	11.8722	-1.96276	-10.4535	0.00156453	0.00260783	1062579	lp_2260	NC_004567.2
lp_2261	12.6523	11.8453	-1.7496	-71.3598	4.02e-06	4.0516e-05	1061482	lp_2261	NC_004567.2
lp_2262	7.83973	6.81761	-2.0309	-45.83	1.602e-05	8.4324e-05	1063554	lp_2262	NC_004567.2
lp_2263	11.7564	11.1266	-1.54734	-14.6837	0.00055093	0.00106405	1062046	lp_2263	NC_004567.2
lp_2264	10.1854	9.89776	-1.22063	-15.6424	0.00045316	0.000922873	1063902	dapD	NC_004567.2
lp_2265	11.0396	10.3643	-1.59685	-35.2853	3.619e-05	0.000139151	1061496	lp_2265	NC_004567.2
lp_2266	8.77124	8.10229	-1.58992	-61.6745	6.34e-06	4.9422e-05	1064175	lp_2266	NC_004567.2
lp_2267	10.3184	9.30848	-2.01386	-36.465	3.267e-05	0.000131422	1062219	xtp1	NC_004567.2
lp_2268	7.12169	6.33972	-1.71947	-10.0839	0.00174606	0.00286002	1062262	murI	NC_004567.2
lp_2269	7.4722	7.98662	1.42842	26.1	9.256e-05	0.000274415	1061820	lp_2269	NC_004567.2
lp_2270	9.8068	10.8087	2.00268	17.1725	0.00033952	0.000722551	1062267	trxA2	NC_004567.2
lp_2271	9.27352	10.1168	1.79415	48.639	1.33e-05	7.5112e-05	1061270	mutS	NC_004567.2
lp_2272	9.29734	9.47031	1.12737	5.97518	0.0083643	0.0114032	1063565	zapA	NC_004567.2
lp_2273	10.9602	10.3533	-1.52305	-19.5686	0.00022649	0.000528082	1062274	lp_2273	NC_004567.2
lp_2274	13.3014	13.0097	-1.22413	-17.892	0.00029899	0.000653217	1062270	lp_2274	NC_004567.2
lp_2275	11.6937	11.1035	-1.50547	-35.357	3.596e-05	0.000138577	1062277	lp_2275	NC_004567.2
lp_2277	8.56149	7.6168	-1.92477	-37.4143	3.015e-05	0.000125847	1062264	alaS	NC_004567.2
lp_2278	11.8357	10.6674	-2.24753	-61.3361	6.45e-06	4.9616e-05	1062282	rhe3	NC_004567.2
lp_2279	12.3573	11.2474	-2.15829	-51.9734	1.082e-05	6.7014e-05	1062278	lp_2279	NC_004567.2
lp_2280	11.7971	10.4788	-2.49374	-51.2636	1.129e-05	6.8369e-05	1062285	dinP	NC_004567.2
lp_2281	8.15282	7.77796	-1.29671	-10.0941	0.00174069	0.00285422	1062276	yajC	NC_004567.2
lp_2282	10.6091	10.1723	-1.35361	-24.2745	0.00011597	0.000322437	1062275	tgt	NC_004567.2
lp_2285	11.2489	11.6398	1.31118	5.06203	0.0134975	0.0176907	1062292	queA	NC_004567.2
lp_2286	9.78251	10.4966	1.6405	23.1044	0.00013522	0.000354458	1062286	ruvB	NC_004567.2
lp_2287	8.98152	9.59873	1.53391	18.2822	0.00027965	0.000621409	1062295	ruvA	NC_004567.2
lp_2289	5.85837	6.09558	1.17871	4.86672	0.0150921	0.0195752	1062284	lp_2289	NC_004567.2
lp_2290	10.3335	12.162	3.55157	101.852	1.33e-06	2.5112e-05	1062283	lp_2290	NC_004567.2
lp_2292	8.1595	9.87997	3.29543	30.3822	5.768e-05	0.000193627	1062300	lp_2292	NC_004567.2
lp_2297	9.43697	9.64252	1.15313	6.54208	0.00641007	0.0089983	1062296	hexB	NC_004567.2
lp_2298	7.9293	8.78827	1.81374	64.005	5.65e-06	4.7031e-05	1062303	hexA	NC_004567.2
lp_2299	9.09504	9.38845	1.22553	7.15151	0.00492249	0.00711462	1062294	lp_2299	NC_004567.2
lp_2300	14.2822	15.3023	2.02801	83.2379	2.49e-06	3.223e-05	1062293	lp_2300	NC_004567.2
lp_2301	12.099	11.0834	-2.02178	-64.1582	5.61e-06	4.7002e-05	1062309	recA	NC_004567.2
lp_2302	12.9531	12.7527	-1.14905	-4.65951	0.0170595	0.0219176	1062304	cinA	NC_004567.2
lp_2303	9.1084	10.3597	2.38055	72.4922	3.83e-06	3.9424e-05	1062312	pgsA	NC_004567.2
lp_2304	10.0693	11.2651	2.29079	45.4781	1.641e-05	8.5941e-05	1062302	lp_2304	NC_004567.2
lp_2305	8.2684	8.74588	1.3923	20.8429	0.00018621	0.000449621	1062301	lp_2305	NC_004567.2
lp_2306	8.03424	8.19528	1.11809	5.47787	0.0107638	0.0143732	1062317	lp_2306	NC_004567.2
lp_2308	7.92343	8.42962	1.4203	20.8224	0.00018678	0.000450389	1062318	thrA2	NC_004567.2
lp_2312	8.60093	8.82352	1.16683	4.53218	0.0184337	0.0235861	1062313	glnH2	NC_004567.2
lp_2313	7.86032	8.16894	1.23853	7.4929	0.00428308	0.00627488	1062320	glnQ4	NC_004567.2
lp_2314	7.19288	7.66737	1.38942	9.04146	0.0024327	0.00380314	1062311	glnP2	NC_004567.2
lp_2315	11.5587	12.1314	1.48736	22.1155	0.00015491	0.000391918	1062310	minD	NC_004567.2
lp_2316	11.1715	11.8891	1.64437	14.9423	0.00052203	0.00103093	1062325	minC	NC_004567.2
lp_2317	10.9805	11.6664	1.60868	24.3614	0.00011469	0.000319693	1062326	mreD	NC_004567.2
lp_2318	10.2427	10.4714	1.17179	10.2489	0.00166177	0.00274501	1062321	mreC	NC_004567.2
lp_2319	12.2835	12.0367	-1.18663	-3.52164	0.0364719	0.0440655	1062328	mreB1	NC_004567.2
lp_2320	7.42118	6.7068	-1.64078	-44.2704	1.784e-05	9.0609e-05	1062319	radC	NC_004567.2
lp_2321	6.97013	6.33304	-1.55519	-11.8388	0.00106898	0.00187809	1062333	folC1	NC_004567.2
lp_2322	15.474	13.5421	-3.81532	-22.4228	0.00014841	0.000380091	1062329	valS	NC_004567.2
lp_2323	11.6532	11.5409	-1.08098	-6.05822	0.00803367	0.0109908	1062334	tpx	NC_004567.2
lp_2324	9.24986	9.71073	1.37636	36.3032	3.312e-05	0.000132234	1062327	gshA	NC_004567.2
lp_2325	10.2381	10.2677	1.02075	1.6554	0.192838	0.211986	1062341	thiI	NC_004567.2
lp_2326	10.7303	10.6411	-1.06375	-3.83123	0.0291866	0.0359734	1062342	csd2	NC_004567.2
lp_2328	10.1215	12.0496	3.80546	116.551	8.7e-07	2.2575e-05	1062337	ezrA	NC_004567.2
lp_2330	7.64949	8.53955	1.85325	43.6078	1.87e-05	9.3151e-05	1062344	lp_2330	NC_004567.2
lp_2331	9.98957	10.1442	1.1131	10.6708	0.00146925	0.00247011	1062335	rpsD	NC_004567.2
lp_2332	6.44669	5.77358	-1.59451	-12.6563	0.00087077	0.00157051	1062349	lp_2332	NC_004567.2
lp_2333	9.73934	7.87231	-3.6478	-180.28	2.2e-07	1.8998e-05	1062345	lp_2333	NC_004567.2
lp_2334	7.67763	9.27599	3.02799	56.9323	8.14e-06	5.7115e-05	1062350	lp_2334	NC_004567.2
lp_2335	7.4392	7.99678	1.4718	16.2024	0.00040646	0.000840937	1062343	lp_2335	NC_004567.2
lp_2336	8.70806	8.50322	-1.15256	-10.4093	0.00158486	0.00263749	1062357	gshAB	NC_004567.2
lp_2337	8.51478	7.8213	-1.61718	-17.7524	0.00030633	0.000663687	1062358	lp_2337	NC_004567.2
lp_2339	9.84212	8.82944	-2.01765	-22.207	0.00015293	0.00038818	1062360	lp_2339	NC_004567.2
lp_2340	13.3734	14.1943	1.76655	18.9569	0.00024993	0.000568724	1062352	lp_2340	NC_004567.2
lp_2341	8.01298	7.7429	-1.20588	-9.26851	0.00225646	0.00355433	1062351	bla2	NC_004567.2
lp_2342	11.0075	11.7017	1.61791	50.5765	1.178e-05	7.0308e-05	1062365	lp_2342	NC_004567.2
lp_2344	7.96066	7.49498	-1.38097	-21.3876	0.00017188	0.000424872	1062367	glpQ3	NC_004567.2
lp_2345	11.7899	11.0964	-1.6172	-11.6106	0.00113473	0.00197718	1062361	ddl	NC_004567.2
lp_2346	11.3049	10.1619	-2.20839	-110.977	1.01e-06	2.3975e-05	1062366	lp_2346	NC_004567.2
lp_2347	9.65429	8.80797	-1.79791	-57.1419	8.05e-06	5.6591e-05	1062359	lp_2347	NC_004567.2
lp_2349	9.73068	8.96562	-1.69943	-18.52	0.00026867	0.000602578	1062374	hicD3	NC_004567.2
lp_2350	9.68572	9.8968	1.15756	17.9966	0.00029364	0.000644227	1062369	lp_2350	NC_004567.2
lp_2351	11.1992	11.9412	1.67242	27.4004	7.956e-05	0.000245197	1062375	lp_2351	NC_004567.2
lp_2352	9.78764	10.9416	2.22531	20.4008	0.00019903	0.000474334	1062368	lp_2352	NC_004567.2
lp_2353	10.0087	11.2698	2.3968	107.11	1.13e-06	2.4803e-05	1062386	gcsH2	NC_004567.2
lp_2354	9.97767	10.9515	1.96406	80.6405	2.75e-06	3.4029e-05	1062380	rodA2	NC_004567.2
lp_2357	10.4745	9.93161	-1.45689	-53.3135	9.99e-06	6.4305e-05	1062387	lp_2357	NC_004567.2
lp_2358	11.8713	11.8346	-1.02582	-1.39705	0.25344	0.274927	1062378	lp_2358	NC_004567.2
lp_2359	11.3591	11.2175	-1.10316	-7.02679	0.00518701	0.00744203	1062376	mreB2	NC_004567.2
lp_2360	9.75836	7.76771	-3.97415	-102.064	1.32e-06	2.5112e-05	1062397	lp_2360	NC_004567.2
lp_2361	10.0295	7.6385	-5.24524	-171.791	2.6e-07	1.8998e-05	1062393	murA2	NC_004567.2
lp_2363	9.08326	8.99694	-1.06165	-2.83745	0.062769	0.0732036	1062398	atpC	NC_004567.2
lp_2364	11.1846	10.4404	-1.67502	-52.3216	1.06e-05	6.5989e-05	1062389	atpD	NC_004567.2
lp_2365	13.0381	12.0685	-1.95828	-53.1097	1.011e-05	6.4326e-05	1062408	atpG	NC_004567.2
lp_2366	12.6234	11.9273	-1.62016	-30.3247	5.802e-05	0.000193943	1062411	atpA	NC_004567.2
lp_2367	12.7885	12.0441	-1.67523	-67.5044	4.78e-06	4.3308e-05	1062400	atpH	NC_004567.2
lp_2368	11.8699	11.1622	-1.63324	-37.0772	3.101e-05	0.000127793	1062399	atpF	NC_004567.2
lp_2369	13.2579	12.3944	-1.81949	-68.396	4.59e-06	4.2829e-05	1062422	atpE	NC_004567.2
lp_2370	14.1041	13.3542	-1.68168	-17.3795	0.00032715	0.000701492	1062416	atpB	NC_004567.2
lp_2371	13.8716	12.0747	-3.47474	-29.2125	6.518e-05	0.000211397	1062423	pyrP	NC_004567.2
lp_2372	8.97908	8.2106	-1.70346	-41.5546	2.174e-05	0.000102824	17494181	lp_2372	NC_004567.2
lp_2374	11.802	10.4336	-2.58191	-28.9444	6.708e-05	0.000216059	1062414	upp	NC_004567.2
lp_2375	11.72	10.3325	-2.61622	-105.28	1.19e-06	2.4803e-05	1062413	glyA	NC_004567.2
lp_2376	10.2487	9.09382	-2.22674	-46.3076	1.551e-05	8.2899e-05	1062432	lp_2376	NC_004567.2
lp_2377	8.65521	8.00766	-1.56651	-24.0475	0.00011941	0.000328161	1062428	lp_2377	NC_004567.2
lp_2378	10.0575	10.6237	1.48056	29.8206	6.113e-05	0.00020153	1062433	prfA	NC_004567.2
lp_2379	10.8216	11.232	1.3291	34.9173	3.739e-05	0.000142232	1062425	tdk	NC_004567.2
lp_2380	10.8149	10.529	-1.21914	-27.8743	7.543e-05	0.000235243	1062424	lp_2380	NC_004567.2
lp_2382	10.7352	10.4874	-1.18743	-11.0278	0.00132858	0.0022703	1062442	lp_2382	NC_004567.2
lp_2384	10.7683	10.6805	-1.06273	-4.84156	0.0153148	0.0198393	1062438	pmi	NC_004567.2
lp_2385	8.77252	9.13019	1.28136	14.4374	0.00058045	0.00111176	1062446	lp_2385	NC_004567.2
lp_2388	7.4461	7.26464	-1.13403	-8.27544	0.00317878	0.00480822	1062436	lp_2388	NC_004567.2
lp_2390	9.31052	9.50523	1.14449	7.58524	0.00412899	0.0060757	1062434	bcaT	NC_004567.2
lp_2391	7.466	7.27212	-1.14384	-3.32362	0.0423605	0.0505155	1062449	lp_2391	NC_004567.2
lp_2393	8.2736	8.31097	1.02624	2.51068	0.0835844	0.095832	1062445	lp_2393	NC_004567.2
lp_2394	7.52569	7.95462	1.34623	36.5985	3.23e-05	0.000130927	1062452	lp_2394	NC_004567.2
lp_2395	7.50577	7.81735	1.24106	14.9495	0.00052125	0.00103093	1062444	lp_2395	NC_004567.2
lp_2396	7.74715	8.55005	1.7446	40.3198	2.388e-05	0.000108589	1062443	lp_2396	NC_004567.2
lp_2397	9.85036	10.9068	2.07984	30.9899	5.423e-05	0.000185034	1062457	lp_2397	NC_004567.2
lp_2399	8.32963	5.85151	-5.57169	-155.688	3.5e-07	1.9995e-05	1062453	lp_2399	NC_004567.2
lp_2400	5.98271	4.84944	-2.19356	-29.1308	6.575e-05	0.00021237	1062458	lp_2400	NC_004567.2
lp_2401	5.51782	5.30842	-1.15621	-5.21125	0.0124231	0.0164134	1062451	lp_2401	NC_004567.2
lp_2402	4.93253	5.39688	1.37969	4.219	0.0224726	0.0282104	1062450	lp_2402	NC_004567.2
lp_2403	4.89215	4.75863	-1.09696	-2.81892	0.0637656	0.0743099	1062467	lp_2403	NC_004567.2
lp_2404	4.72069	4.90114	1.13324	6.2476	0.00734077	0.0101677	1062462	lp_2404	NC_004567.2
lp_2405	5.1332	5.10171	-1.02207	-0.24483	0.821801	0.831118	1062471	lp_2405	NC_004567.2
lp_2406	4.99786	5.17733	1.13247	2.62063	0.0757499	0.0872017	1062460	lp_2406	NC_004567.2
lp_2407	4.74378	4.9319	1.13927	3.33419	0.0420171	0.0502019	1062459	lp_2407	NC_004567.2
lp_2408	4.88964	5.11958	1.17279	6.23636	0.00737966	0.0102061	1062476	lp_2408	NC_004567.2
lp_2409	4.71586	4.86968	1.11251	14.3121	0.00059628	0.0011372	1062472	lp_2409	NC_004567.2
lp_2410	4.61649	4.72502	1.07813	1.02473	0.378216	0.401903	1062479	lp_2410	NC_004567.2
lp_2411	5.12444	5.03369	-1.06493	-2.99949	0.0548258	0.064518	1062469	lp_2411	NC_004567.2
lp_2412	4.97511	5.17045	1.14499	2.31903	0.0997312	0.113099	1062468	lp_2412	NC_004567.2
lp_2413	5.449	5.62786	1.13199	6.09615	0.00788826	0.0108251	1062483	lp_2413	NC_004567.2
lp_2414	4.90154	5.04228	1.10247	1.1009	0.348489	0.371199	1062486	lp_2414	NC_004567.2
lp_2415	4.88916	4.80186	-1.06239	-2.95087	0.057071	0.0670337	1062478	lp_2415	NC_004567.2
lp_2416	4.77805	4.8246	1.03279	0.62999	0.571795	0.591107	1062477	lp_2416	NC_004567.2
lp_2417	7.38787	8.73743	2.54834	9.33581	0.00220745	0.00348592	1062491	lp_2417	NC_004567.2
lp_2418	4.69976	4.86513	1.12146	3.78826	0.0300799	0.0369867	1062487	lp_2418	NC_004567.2
lp_2419	5.231	5.34266	1.08048	5.29483	0.0118694	0.0157418	1062495	lp_2419	NC_004567.2
lp_2420	5.76444	5.50731	-1.1951	-25.3469	0.00010138	0.000292254	1062485	lp_2420	NC_004567.2
lp_2423	5.17696	5.47457	1.2291	2.30074	0.10146	0.114851	1062502	lp_2423	NC_004567.2
lp_2424	4.63289	4.79383	1.11801	4.91542	0.0146727	0.0190629	1062493	lp_2424	NC_004567.2
lp_2425	5.18819	5.10318	-1.0607	-3.56463	0.0353325	0.0427551	1062494	lp_2425	NC_004567.2
[truncated: 1,124 more rows]

## Sheet: Upregulated CJ LE-growth 
Upregulated CJ LE growth phase
GeneName	Mean_MRSBroth_LEphase_A	Mean_Carrot_LEphase_B	Fold Change	t	p-value	FDR adj p-value	GeneID	Gene.Symbol	Accession
lp_tRNA07	6.52882	7.64703	2.17077	31.0536	5.388e-05	0.000184662	1064221	lp_tRNA07	NC_004567.2
lp_1173	7.72764	8.91792	2.28196	29.0387	6.64e-05	0.000214164	1063172	lp_1173	NC_004567.2
lp_3454	7.61669	9.08899	2.77464	39.1966	2.608e-05	0.00011428	1063525	lp_3454	NC_004567.2
lp_2223	7.33338	8.70326	2.5845	50.8775	1.156e-05	6.9417e-05	1061455	lp_2223	NC_004567.2
lp_3490	6.01116	9.11636	8.60515	217.398	1.2e-07	1.8998e-05	1063324	lp_3490	NC_004567.2
lp_1635	10.577	11.9534	2.5962	132.374	5.8e-07	2.0966e-05	1063845	ffh	NC_004567.2
lp_2993	8.70516	11.1301	5.36999	65.5391	5.25e-06	4.5351e-05	1063472	lp_2993	NC_004567.2
lp_0187	8.87965	13.259	20.8115	78.6052	2.97e-06	3.58e-05	1061446	scrB	NC_004567.2
lp_3058	5.76959	10.1495	20.82	101.544	1.34e-06	2.5112e-05	1063298	lp_3058	NC_004567.2
lp_0256	10.2415	13.1832	7.68334	149.753	4e-07	2.0636e-05	1061202	cbs	NC_004567.2
lp_0481	10.2825	11.4432	2.23568	23.5357	0.00012767	0.000341089	1061431	pyrG	NC_004567.2
lp_3057	5.59738	9.73006	17.5413	166.937	2.8e-07	1.8998e-05	1063268	lp_3057	NC_004567.2
lp_0607	9.55143	10.9297	2.59964	111.815	9.9e-07	2.3883e-05	1061588	lp_0607	NC_004567.2
lp_2300	14.2822	15.3023	2.02801	83.2379	2.49e-06	3.223e-05	1062293	lp_2300	NC_004567.2
lp_3090	8.54251	9.72211	2.26514	116.354	8.7e-07	2.2575e-05	1063616	lp_3090	NC_004567.2
lp_tRNA40	7.08213	8.48319	2.64096	16.5422	0.00038118	0.000797615	1061770	lp_tRNA40	NC_004567.2
lp_3491	6.24325	9.18159	7.66528	259.73	7e-08	1.8998e-05	1063007	lp_3491	NC_004567.2
lp_0893	6.85689	8.02893	2.25331	91.0911	1.88e-06	2.8899e-05	1062627	lp_0893	NC_004567.2
lp_0231	8.11371	9.63571	2.87189	68.9022	4.49e-06	4.2829e-05	1061396	mtlR	NC_004567.2
lp_1585	10.0561	11.5465	2.80958	30.9086	5.468e-05	0.000186148	1063002	lp_1585	NC_004567.2
lp_1729	9.33837	11.6885	5.09868	89.6733	1.97e-06	2.9176e-05	1064117	malT	NC_004567.2
lp_1645	6.76455	9.6793	7.54094	174.682	2.5e-07	1.8998e-05	1062211	lp_1645	NC_004567.2
lp_0433	7.5123	8.53561	2.03258	42.9645	1.959e-05	9.5859e-05	1061327	lp_0433	NC_004567.2
lp_1424	6.28926	8.49534	4.61418	102.451	1.3e-06	2.5112e-05	1062455	lp_1424	NC_004567.2
lp_1283	9.4135	11.1706	3.38029	162.397	3.1e-07	1.9508e-05	1062893	lp_1283	NC_004567.2
lp_2734	9.78319	10.8832	2.14361	93.933	1.71e-06	2.7409e-05	1063045	lplA2	NC_004567.2
lp_0965	6.25287	8.07292	3.53094	48.469	1.345e-05	7.5591e-05	1063827	lp_0965	NC_004567.2
lp_1835	10.9595	13.0482	4.25356	61.4902	6.4e-06	4.9422e-05	1062998	msrA2	NC_004567.2
lp_2078	7.33578	8.58616	2.37904	36.9248	3.142e-05	0.000128711	1064090	rodA1	NC_004567.2
lp_3602	7.1899	8.57622	2.61411	105.904	1.17e-06	2.4803e-05	1062093	lp_3602	NC_004567.2
lp_0255	10.277	12.6615	5.22147	51.0057	1.147e-05	6.9006e-05	1061203	cblB	NC_004567.2
lp_3075	6.94956	8.80904	3.62878	43.7224	1.855e-05	9.2957e-05	1063580	lp_3075	NC_004567.2
lp_0018	8.90264	11.1926	4.8903	96.9726	1.54e-06	2.6336e-05	1061288	lp_0018	NC_004567.2
lp_3482	7.75835	10.5875	7.10633	32.2104	4.808e-05	0.000169812	1063392	galK	NC_004567.2
lp_1108	10.4824	11.7828	2.46292	128.104	6.5e-07	2.0966e-05	1063316	citE	NC_004567.2
lp_2179	11.6904	13.2361	2.91948	81.1516	2.69e-06	3.3664e-05	1062202	lp_2179	NC_004567.2
lp_1629	11.0126	12.166	2.22443	32.12	4.851e-05	0.000171111	1063817	acpA1	NC_004567.2
lp_1508	9.7851	11.1883	2.6448	75.4698	3.38e-06	3.7948e-05	1061822	polA	NC_004567.2
lp_0688	9.37191	10.5342	2.23818	67.4771	4.79e-06	4.3308e-05	1062287	lp_0688	NC_004567.2
lp_2221	10.4111	11.475	2.09047	101.393	1.34e-06	2.5112e-05	1063003	rluD2	NC_004567.2
lp_1577	7.95342	9.61183	3.1567	55.9116	8.61e-06	5.8961e-05	1062005	lp_1577	NC_004567.2
lp_0312	7.32417	8.3468	2.03162	94.7197	1.66e-06	2.7409e-05	1062141	lp_0312	NC_004567.2
lp_2210	9.38111	10.6159	2.35341	49.0308	1.298e-05	7.468e-05	1061477	ftsK2	NC_004567.2
lp_2633	12.2966	13.3958	2.1423	26.1648	9.184e-05	0.000272822	1062882	trxH	NC_004567.2
lp_2180	11.8255	13.4559	3.09613	58.3467	7.54e-06	5.3873e-05	1063619	iscS	NC_004567.2
lp_3478	6.35306	7.62378	2.41281	47.4618	1.436e-05	7.8437e-05	1063426	lp_3478	NC_004567.2
lp_2175	6.06646	7.49688	2.69526	138.8	5e-07	2.0966e-05	1063633	lp_2175	NC_004567.2
lp_0601	10.2611	12.2609	3.99934	169.019	2.7e-07	1.8998e-05	1061565	pepC1	NC_004567.2
lp_1507	10.6329	11.8247	2.28431	40.8787	2.288e-05	0.000105971	1061498	lp_1507	NC_004567.2
lp_0074	8.16347	9.75684	3.01755	47.1228	1.469e-05	8.0015e-05	1061267	lp_0074	NC_004567.2
lp_1513	10.1682	11.2832	2.16601	73.5411	3.66e-06	3.8671e-05	1061466	dnaI	NC_004567.2
lp_2688	7.89469	9.03227	2.20012	110.231	1.04e-06	2.4119e-05	1062955	tauE1	NC_004567.2
lp_2113	9.13496	10.5522	2.67074	21.5763	0.00016725	0.000415409	1061112	lp_2113	NC_004567.2
lp_1833	7.29368	10.1777	7.38201	81.3123	2.68e-06	3.3664e-05	1062980	lp_1833	NC_004567.2
lp_3365	9.79899	12.7757	7.872	66.636	4.98e-06	4.3936e-05	1063891	copR	NC_004567.2
lp_3215	7.20036	9.36262	4.47617	196.853	1.7e-07	1.8998e-05	1061857	lp_3215	NC_004567.2
lp_1358	10.8347	12.036	2.29954	18.2588	0.00028077	0.000622991	1062643	lp_1358	NC_004567.2
lp_2185	10.1894	11.8266	3.11054	49.6558	1.247e-05	7.2785e-05	1063577	dapF	NC_004567.2
lp_0915	6.78902	9.05911	4.82353	105.44	1.19e-06	2.4803e-05	1061970	lp_0915	NC_004567.2
lp_2303	9.1084	10.3597	2.38055	72.4922	3.83e-06	3.9424e-05	1062312	pgsA	NC_004567.2
lp_2989	7.2796	9.09199	3.51226	77.0262	3.17e-06	3.6648e-05	1063479	gtcA3	NC_004567.2
lp_1797	7.23374	9.5706	5.05202	67.5562	4.77e-06	4.3308e-05	1063725	lp_1797	NC_004567.2
lp_1511	12.3462	13.4487	2.14728	39.1251	2.623e-05	0.000114367	1064152	nrdR	NC_004567.2
lp_1979	6.47783	7.6114	2.19401	24.8743	0.00010749	0.00030592	1061683	msrA3	NC_004567.2
lp_3449	11.6837	13.2885	3.04161	107.4	1.12e-06	2.4803e-05	1063541	nox5	NC_004567.2
lp_2536	8.1489	9.48997	2.53339	77.4155	3.12e-06	3.6268e-05	1062731	oahS	NC_004567.2
lp_2270	9.8068	10.8087	2.00268	17.1725	0.00033952	0.000722551	1062267	trxA2	NC_004567.2
lp_1545	9.96196	12.5949	6.20274	73.5139	3.67e-06	3.8671e-05	1061727	hpk5	NC_004567.2
lp_1795	6.88354	9.0531	4.49886	209.789	1.4e-07	1.8998e-05	1061625	lp_1795	NC_004567.2
lp_2203	12.86	15.1347	4.83918	33.0854	4.423e-05	0.000160568	1063547	mraZ	NC_004567.2
lp_0263	13.1838	14.2342	2.07122	46.83	1.497e-05	8.1302e-05	1061188	treA	NC_004567.2
lp_2772	8.77256	9.78489	2.01716	46.5262	1.528e-05	8.2254e-05	1063107	lp_2772	NC_004567.2
lp_0869	10.9444	12.0035	2.08358	60.7367	6.65e-06	5.0121e-05	1061954	lp_0869	NC_004567.2
lp_1277	9.59856	11.8341	4.7094	103.118	1.27e-06	2.5112e-05	1062904	lp_1277	NC_004567.2
lp_1584	11.4552	13.217	3.39124	170.045	2.7e-07	1.8998e-05	1063448	lp_1584	NC_004567.2
lp_2780	11.3512	12.4557	2.15027	59.393	7.13e-06	5.2039e-05	1063108	pts20A	NC_004567.2
lp_3055	6.56076	12.7086	70.9085	302.672	4e-08	1.8998e-05	1062925	copA	NC_004567.2
lp_3543	8.11731	9.13558	2.02549	29.2087	6.521e-05	0.000211397	1061931	lp_3543	NC_004567.2
lp_0826	11.7409	13.8229	4.23385	119.238	8.1e-07	2.2575e-05	1063946	galM1	NC_004567.2
lp_1268	9.79797	10.9865	2.27915	8.85054	0.0025951	0.0040208	1062923	lp_1268	NC_004567.2
lp_0868	9.8754	11.7785	3.74013	108.281	1.09e-06	2.4762e-05	1062976	lp_0868	NC_004567.2
lp_0349	8.2717	9.60133	2.51337	37.6239	2.963e-05	0.000124469	1062189	amtB	NC_004567.2
lp_0331	7.81136	8.85476	2.06108	13.2245	0.00076072	0.00139779	1062169	xylP1	NC_004567.2
lp_3438	7.17057	9.15434	3.95527	38.7325	2.707e-05	0.000117039	1063586	lp_3438	NC_004567.2
lp_1276	9.98787	12.4312	5.43882	104.317	1.23e-06	2.4803e-05	1062905	lp_1276	NC_004567.2
lp_2181	9.89073	11.8116	3.7865	65.4245	5.28e-06	4.5351e-05	1063622	mtn	NC_004567.2
lp_2739	7.48217	8.79885	2.49093	54.6623	9.24e-06	6.1528e-05	1063051	lp_2739	NC_004567.2
lp_0279	5.99775	7.84565	3.59977	91.1412	1.87e-06	2.8899e-05	1061168	lp_0279	NC_004567.2
lp_2954	6.44117	7.55821	2.16902	16.1093	0.00041377	0.000853794	1063410	lp_2954	NC_004567.2
lp_1954	7.16812	9.31606	4.43194	51.1809	1.135e-05	6.8536e-05	1061783	lp_1954	NC_004567.2
lp_0841	9.96416	11.2156	2.38077	60.9985	6.56e-06	4.9931e-05	1064028	ppx2	NC_004567.2
lp_3134	8.48528	11.805	9.98505	140.564	4.8e-07	2.0966e-05	1063873	lp_3134	NC_004567.2
lp_0185	7.19208	11.1526	15.5678	66.9025	4.92e-06	4.3763e-05	1061447	pts1BCA	NC_004567.2
lp_1240	7.71196	8.82925	2.16938	58.7864	7.37e-06	5.3027e-05	1063021	recX	NC_004567.2
lp_0463	8.70302	10.1289	2.68688	117.783	8.4e-07	2.2575e-05	1061395	znuC	NC_004567.2
lp_3504	9.09403	10.7811	3.21994	19.7236	0.00022101	0.000518021	1062834	lp_3504	NC_004567.2
lp_1648	6.59383	7.66123	2.09564	12.1653	0.00098335	0.0017503	1061818	lp_1648	NC_004567.2
lp_2673	8.52113	9.84962	2.51139	51.3192	1.125e-05	6.8369e-05	1062940	nrdI	NC_004567.2
lp_3493	6.21168	9.83269	12.3036	214.229	1.3e-07	1.8998e-05	1062990	aroC2	NC_004567.2
lp_0819	9.41437	10.4392	2.03472	77.6324	3.09e-06	3.618e-05	1063934	lp_0819	NC_004567.2
lp_3139	5.74094	7.27626	2.89852	141.641	4.7e-07	2.081e-05	1063936	lp_3139	NC_004567.2
lp_2560	6.55394	7.98098	2.68894	24.9222	0.00010685	0.000304648	1062770	hisG	NC_004567.2
lp_3486	7.37342	10.411	8.21112	79.2846	2.9e-06	3.5318e-05	1063359	rafP	NC_004567.2
lp_0535	9.90465	12.0838	4.52873	52.9244	1.022e-05	6.4741e-05	1061870	lp_0535	NC_004567.2
lp_3174	8.92447	10.1473	2.33411	111.385	1e-06	2.3883e-05	1061889	cfa2	NC_004567.2
lp_2770	6.76974	8.32113	2.93099	54.4215	9.37e-06	6.1854e-05	1063105	lp_2770	NC_004567.2
lp_3286	9.31104	10.5113	2.29788	63.0396	5.92e-06	4.7686e-05	1061845	lp_3286	NC_004567.2
lp_1159	9.03655	10.1689	2.19221	52.4778	1.05e-05	6.5676e-05	1063204	lp_1159	NC_004567.2
lp_tRNA05	8.30745	9.74575	2.71	45.1902	1.673e-05	8.6931e-05	1064225	lp_tRNA05	NC_004567.2
lp_1097	6.52403	12.7679	75.785	603.597	1e-08	1.3787e-05	1063345	mtsA	NC_004567.2
lp_2531	7.21839	9.52594	4.95042	176.31	2.4e-07	1.8998e-05	1062723	pts18CBA	NC_004567.2
lp_1568	12.5743	15.0836	5.6937	33.7807	4.146e-05	0.000152984	1062249	pbp2x	NC_004567.2
lp_0758	8.72207	10.154	2.69806	126.268	6.8e-07	2.0966e-05	1063680	lp_0758	NC_004567.2
lp_1627	11.2242	12.4502	2.33931	65.3136	5.3e-06	4.5362e-05	1063997	recG	NC_004567.2
lp_2157	11.6147	12.9789	2.57441	22.2154	0.00015276	0.000388087	1063696	lp_2157	NC_004567.2
lp_1356	9.22601	10.3964	2.25069	81.1266	2.7e-06	3.3664e-05	1062652	pltR	NC_004567.2
lp_1796	8.90339	11.144	4.72608	160.002	3.2e-07	1.9508e-05	1064035	lp_1796	NC_004567.2
lp_0332	7.10707	8.56747	2.75185	27.8297	7.58e-05	0.00023571	1062168	lp_0332	NC_004567.2
lp_3453	6.85094	8.23004	2.60106	20.3542	0.00020045	0.000477221	1063573	lp_3453	NC_004567.2
lp_0899	14.375	15.5841	2.31191	20.59	0.00019341	0.000463408	1062589	lp_0899	NC_004567.2
lp_0479	12.2997	13.3511	2.07247	98.9238	1.45e-06	2.5874e-05	1061433	lp_0479	NC_004567.2
lp_2816	7.69714	8.94084	2.36805	21.2425	0.00017555	0.000431554	1063177	lp_2816	NC_004567.2
lp_1731	9.10299	10.1966	2.13405	70.9228	4.1e-06	4.1067e-05	1063869	galM2	NC_004567.2
lp_2740	8.40104	10.0335	3.10032	157.974	3.4e-07	1.9612e-05	1063044	lp_2740	NC_004567.2
lp_0275	9.24492	10.5069	2.39824	40.9447	2.276e-05	0.000105911	1061171	mntH1	NC_004567.2
lp_2095	10.571	13.6346	8.36037	228.099	1.1e-07	1.8998e-05	1061801	fruR	NC_004567.2
lp_1736	7.67461	8.79397	2.1725	108.863	1.08e-06	2.4529e-05	1062251	lp_1736	NC_004567.2
lp_1768	5.91715	7.17136	2.38537	31.6978	5.055e-05	0.000176319	1063593	lp_1768	NC_004567.2
lp_2328	10.1215	12.0496	3.80546	116.551	8.7e-07	2.2575e-05	1062337	ezrA	NC_004567.2
lp_3362	9.8822	12.964	8.46669	104.34	1.23e-06	2.4803e-05	1063887	pva2	NC_004567.2
lp_2902	8.68264	10.3834	3.25071	44.3174	1.778e-05	9.0574e-05	1063289	lp_2902	NC_004567.2
lp_2952	9.67545	10.8765	2.299	90.9367	1.89e-06	2.8899e-05	1063388	lp_2952	NC_004567.2
lp_1843	10.2352	11.2591	2.0335	52.7824	1.031e-05	6.4891e-05	1063317	lp_1843	NC_004567.2
lp_3339	8.24956	10.6683	5.34693	202.451	1.6e-07	1.8998e-05	1063941	lp_3339	NC_004567.2
lp_0802	8.24819	9.31959	2.10148	44.8087	1.718e-05	8.8523e-05	1063874	lp_0802	NC_004567.2
lp_0282	11.0505	12.0695	2.02655	18.1452	0.00028625	0.000633357	1061163	hpk2	NC_004567.2
lp_1856	6.13763	7.46689	2.51275	41.5047	2.182e-05	0.000103009	1064055	lp_1856	NC_004567.2
lp_1836	9.38181	11.3526	3.9197	45.9529	1.588e-05	8.3906e-05	1063073	mrsB	NC_004567.2
lp_3484	7.97493	10.4191	5.44217	129.364	6.3e-07	2.0966e-05	1063396	lacM	NC_004567.2
lp_1096	6.00497	11.8016	55.5838	219.58	1.2e-07	1.8998e-05	1063353	mtsB	NC_004567.2
lp_2202	12.54	14.0159	2.78167	22.8104	0.00014071	0.00036639	1063486	mraW	NC_004567.2
lp_3069	9.97311	11.0365	2.08987	47.8608	1.399e-05	7.7035e-05	1063567	lp_3069	NC_004567.2
lp_3483	7.20213	9.52749	5.01191	115.236	9e-07	2.3062e-05	1063381	lacL	NC_004567.2
lp_1581	11.3254	13.8497	5.75311	89.1785	2.01e-06	2.9177e-05	1061486	glnA	NC_004567.2
lp_1112	9.86807	10.9102	2.05928	53.548	9.86e-06	6.371e-05	1063306	fum	NC_004567.2
lp_1154	8.26807	10.1642	3.72221	50.4051	1.19e-05	7.0786e-05	1063219	lp_1154	NC_004567.2
lp_3477	8.16954	10.321	4.44265	37.47	3.001e-05	0.000125648	1063402	fic	NC_004567.2
lp_1628	10.3196	11.4096	2.12862	38.5468	2.748e-05	0.000118477	1063781	plsX	NC_004567.2
lp_2222	8.65022	9.94397	2.45166	84.0295	2.42e-06	3.185e-05	1062240	ppnK	NC_004567.2
lp_1544	11.8044	13.6414	3.5726	54.4889	9.34e-06	6.1854e-05	1061292	rrp5	NC_004567.2
lp_2290	10.3335	12.162	3.55157	101.852	1.33e-06	2.5112e-05	1062283	lp_2290	NC_004567.2
lp_3363	8.25073	13.6764	42.9825	506.892	1e-08	1.3787e-05	1063877	copB	NC_004567.2
lp_0066	9.5834	10.7522	2.2483	15.5566	0.00046093	0.000936862	1061279	pgmB2	NC_004567.2
lp_3445	13.6254	14.702	2.10912	19.9966	0.00021178	0.000500145	1063596	pepO	NC_004567.2
lp_1275	9.84008	11.95	4.31656	137.056	5.2e-07	2.0966e-05	1062914	lp_1275	NC_004567.2
lp_0850	7.30548	9.51907	4.63827	57.5621	7.87e-06	5.5562e-05	1062600	ribC1	NC_004567.2
lp_0464	9.23923	10.813	2.97685	31.0231	5.405e-05	0.000184846	1064145	znuB	NC_004567.2
lp_2334	7.67763	9.27599	3.02799	56.9323	8.14e-06	5.7115e-05	1062350	lp_2334	NC_004567.2
lp_3246	10.7394	12.2739	2.89679	93.8284	1.71e-06	2.7409e-05	1061469	lp_3246	NC_004567.2
lp_0431	8.16999	9.58016	2.65768	50.0622	1.216e-05	7.177e-05	1061323	axe	NC_004567.2
lp_2911	8.54625	9.62039	2.10546	69.2337	4.42e-06	4.2735e-05	1063325	lp_2911	NC_004567.2
lp_0224	8.04807	10.2217	4.51145	119.707	8e-07	2.2508e-05	1061402	lp_0224	NC_004567.2
lp_0173	10.216	12.0554	3.5786	84.0292	2.42e-06	3.185e-05	1061465	lp_0173	NC_004567.2
lp_0935	11.7302	12.8816	2.22121	39.3836	2.57e-05	0.000113149	1064027	lp_0935	NC_004567.2
lp_1721	6.21009	7.2936	2.11919	63.7759	5.71e-06	4.7076e-05	1063778	gabT	NC_004567.2
lp_0476	8.8612	9.94877	2.12516	106.291	1.16e-06	2.4803e-05	1064141	lp_0476	NC_004567.2
lp_2588	6.17545	7.51156	2.5247	59.5829	7.06e-06	5.1765e-05	1062815	lp_2588	NC_004567.2
lp_2629	10.1447	11.3826	2.35849	31.4035	5.204e-05	0.000179512	1062877	pox3	NC_004567.2
lp_3359	9.77691	10.9685	2.284	62.1598	6.19e-06	4.8918e-05	1063882	lp_3359	NC_004567.2
lp_1686	7.43043	8.49465	2.09103	22.9914	0.0001373	0.000358757	1062099	lp_1686	NC_004567.2
lp_3172	8.58274	9.66643	2.11946	55.1349	9e-06	6.0154e-05	1063996	xylR	NC_004567.2
lp_1947	7.48152	8.48706	2.0077	12.7966	0.00084174	0.00152786	1061672	lp_1947	NC_004567.2
lp_2353	10.0087	11.2698	2.3968	107.11	1.13e-06	2.4803e-05	1062386	gcsH2	NC_004567.2
lp_0783	10.8221	11.8591	2.05193	89.4717	1.99e-06	2.9177e-05	1063777	lp_0783	NC_004567.2
lp_3072	6.20269	9.65144	10.9189	113.886	9.3e-07	2.3202e-05	1063607	lp_3072	NC_004567.2
lp_1754	11.5756	12.7427	2.24563	45.0006	1.696e-05	8.7786e-05	1064097	gpsB	NC_004567.2
lp_3580	12.6507	14.0954	2.72203	75.3194	3.4e-06	3.7948e-05	1062045	lamA	NC_004567.2
lp_2804	12.907	14.3726	2.7618	40.0213	2.444e-05	0.00010976	1063143	lp_2804	NC_004567.2
lp_1649	8.07735	9.23283	2.22759	9.4798	0.0021072	0.00335475	1064042	lp_1649	NC_004567.2
lp_3437	5.99242	7.53687	2.91691	19.8117	0.00021798	0.00051167	1063675	trxA3	NC_004567.2
lp_0320	6.94046	7.96661	2.03658	22.283	0.00015132	0.000385653	1062147	lp_0320	NC_004567.2
lp_3171	9.67922	10.8828	2.30308	46.3736	1.544e-05	8.2816e-05	1064024	lp_3171	NC_004567.2
lp_2798	8.11852	9.91786	3.48061	69.2404	4.42e-06	4.2735e-05	1063151	aroC1	NC_004567.2
lp_2732	12.5019	13.6078	2.15234	47.5168	1.431e-05	7.8437e-05	1063042	lp_2732	NC_004567.2
lp_0107	5.90424	6.9311	2.03759	20.8989	0.00018467	0.000448318	1061364	larC2	NC_004567.2
lp_1919	9.47761	11.1914	3.28033	13.0321	0.00079583	0.00145213	1064088	mntA	NC_004567.2
lp_0435	9.05008	10.8084	3.38294	94.2857	1.69e-06	2.7409e-05	1064164	lp_0435	NC_004567.2
lp_0277	7.04835	9.50831	5.50199	54.2784	9.45e-06	6.2102e-05	1061169	lp_0277	NC_004567.2
lp_3073	6.33653	10.0395	13.023	98.255	1.48e-06	2.6001e-05	1063576	lp_3073	NC_004567.2
lp_0037	10.9706	12.2724	2.4653	20.8457	0.00018614	0.000449621	1061245	hpk1	NC_004567.2
lp_0276	6.20971	8.18338	3.92766	83.7775	2.44e-06	3.185e-05	1061170	lp_0276	NC_004567.2
lp_0575	12.1338	13.1625	2.0401	48.9775	1.302e-05	7.4719e-05	1061523	pts9AB	NC_004567.2
lp_2033	6.96602	8.06598	2.14349	48.7977	1.317e-05	7.5112e-05	1062113	aroI	NC_004567.2
lp_0816	11.5487	14.3414	6.92938	16.3893	0.0003923	0.000817589	1063925	lp_0816	NC_004567.2
lp_1253	10.3859	11.4642	2.11155	36.0577	3.383e-05	0.000133524	1062967	gshR2	NC_004567.2
lp_1583	10.3265	12.1403	3.51576	128.169	6.5e-07	2.0966e-05	1061479	lp_1583	NC_004567.2
lp_1730	8.53328	10.5902	4.16109	93.9182	1.71e-06	2.7409e-05	1064118	mapA	NC_004567.2
lp_1546	6.53055	7.72957	2.29585	22.1381	0.00015442	0.000391313	1061731	lp_1546	NC_004567.2
lp_1196	6.55292	7.72115	2.24736	114.464	9.2e-07	2.3172e-05	1063114	lp_1196	NC_004567.2
lp_0961	6.52466	7.91487	2.62116	135.331	5.5e-07	2.0966e-05	1063859	lp_0961	NC_004567.2
lp_0254	11.1937	14.0408	7.19561	29.6265	6.239e-05	0.000204377	1061204	cysE	NC_004567.2
lp_0006	13.3973	14.8154	2.67239	60.8605	6.61e-06	5.0095e-05	1061120	gyrB	NC_004567.2
lp_tRNA01	6.68769	7.89286	2.30564	7.72159	0.00391444	0.00580289	1061247	lp_tRNA01	NC_004567.2
lp_0706	7.78253	9.05989	2.42395	32.5572	4.651e-05	0.000166501	1062799	lp_0706	NC_004567.2
lp_0836	9.59041	10.6976	2.1542	74.782	3.48e-06	3.7948e-05	1061941	spx1	NC_004567.2
lp_2004	5.91111	7.20591	2.45343	25.9277	9.448e-05	0.000277753	1064123	lp_2004	NC_004567.2
lp_0844	9.65169	10.8598	2.31031	75.2695	3.41e-06	3.7948e-05	1062619	licD	NC_004567.2
lp_0146	8.87302	10.337	2.75865	37.9082	2.894e-05	0.000122443	1061322	lp_0146	NC_004567.2
lp_2126	7.90537	9.53887	3.10266	89.0029	2.02e-06	2.9177e-05	1063820	rpsT	NC_004567.2
lp_1297	6.8091	8.30257	2.81565	23.4118	0.00012978	0.000344534	1062767	lp_1297	NC_004567.2
lp_0849	7.96073	10.7405	6.86753	239.033	9e-08	1.8998e-05	1061989	pox1	NC_004567.2
lp_0038	9.94615	10.9694	2.03252	62.653	6.04e-06	4.8338e-05	1061242	lp_0038	NC_004567.2
lp_2156	7.26781	8.59105	2.50227	42.7764	1.986e-05	9.665e-05	1063669	lp_2156	NC_004567.2
lp_3481	8.98767	10.7472	3.38579	88.7175	2.04e-06	2.9335e-05	1063383	galE2	NC_004567.2
lp_3191	12.6525	13.6944	2.05895	21.0848	0.00017966	0.000439479	1061952	rrp11	NC_004567.2
lp_0763	8.17675	9.50845	2.51698	7.91232	0.00363812	0.00543453	1063691	lp_0763	NC_004567.2
lp_2182	12.2184	14.3709	4.44591	68.7059	4.53e-06	4.2829e-05	1063578	lp_2182	NC_004567.2
lp_0761	11.6876	12.6917	2.00567	10.4907	0.00154766	0.00258384	1063683	trxB	NC_004567.2
lp_2675	11.4538	13.322	3.65077	36.5269	3.249e-05	0.000131237	1062932	lp_2675	NC_004567.2
lp_0815	8.41429	10.2569	3.58657	38.052	2.86e-05	0.0001215	1063926	nhaP1	NC_004567.2
lp_2635	7.99403	9.05463	2.08579	34.1411	4.011e-05	0.000149421	1062881	lp_2635	NC_004567.2
lp_1465	8.05607	9.47619	2.67608	133.757	5.7e-07	2.0966e-05	11933297	lp_1465	NC_004567.2
lp_1109	10.5491	11.8763	2.50916	49.8708	1.231e-05	7.2216e-05	1063312	citF	NC_004567.2
lp_2830	9.23311	13.1915	15.5456	68.2319	4.63e-06	4.2917e-05	1063194	ansB	NC_004567.2
lp_0803	8.63872	9.81101	2.2537	17.8764	0.00029979	0.000653876	1063875	glnQ1	NC_004567.2
lp_2228	11.4889	12.7643	2.42068	34.5222	3.874e-05	0.000145892	1062069	spx3	NC_004567.2
lp_3412	9.21158	10.5447	2.51942	116.333	8.7e-07	2.2575e-05	1063750	lp_3412	NC_004567.2
lp_1580	9.65448	11.3008	3.13028	26.6825	8.641e-05	0.000262007	1063409	glnR	NC_004567.2
lp_2097	8.83528	13.4767	24.958	74.0435	3.59e-06	3.8352e-05	1061803	fruA	NC_004567.2
lp_0436	10.381	11.5589	2.26238	102.589	1.3e-06	2.5112e-05	1061332	pts7C	NC_004567.2
lp_3074	6.34732	10.0097	12.6618	289.706	5e-08	1.8998e-05	1063608	lp_3074	NC_004567.2
lp_1847	7.91626	8.91786	2.00222	44.6949	1.732e-05	8.9082e-05	1062222	lp_1847	NC_004567.2
lp_1941	8.96805	10.4114	2.71945	66.3782	5.04e-06	4.4197e-05	1064098	nox4	NC_004567.2
lp_2098	7.8254	8.90919	2.1196	33.5178	4.248e-05	0.000155712	1061794	lp_2098	NC_004567.2
lp_1425	6.87807	9.59804	6.58861	103.328	1.27e-06	2.5112e-05	1062454	lp_1425	NC_004567.2
lp_1278	7.80722	8.96073	2.22454	71.6623	3.97e-06	4.0244e-05	1062903	dacA2	NC_004567.2
lp_3413	10.3417	11.6292	2.44106	15.3362	0.00048171	0.000969631	1063756	lp_3413	NC_004567.2
lp_2953	9.02206	10.1818	2.23425	27.2645	8.08e-05	0.000247799	1063407	lp_2953	NC_004567.2
lp_2666	9.63854	11.2148	2.98205	154.032	3.6e-07	2.0305e-05	1062927	lp_2666	NC_004567.2
lp_3127	7.22771	8.93073	3.25582	100.887	1.37e-06	2.5112e-05	1063834	lp_3127	NC_004567.2
lp_1359	7.56965	8.81772	2.37523	32.0837	4.868e-05	0.000171522	1062642	lp_1359	NC_004567.2
lp_0294	7.06065	9.18628	4.36392	87.1187	2.16e-06	3.0168e-05	1061149	lp_0294	NC_004567.2
lp_2968	6.5103	7.56577	2.07839	32.8675	4.515e-05	0.000163042	1063427	lp_2968	NC_004567.2
lp_3552	5.4762	6.55144	2.10708	8.92489	0.00253022	0.00393589	1061979	lp_3552	NC_004567.2
lp_1643	7.1442	10.4771	10.0766	101.475	1.34e-06	2.5112e-05	1063923	lp_1643	NC_004567.2
lp_0370	8.80281	10.1894	2.61465	125.82	6.8e-07	2.0966e-05	1064209	glpK	NC_004567.2
lp_0362	11.1069	12.3697	2.39958	66.9673	4.91e-06	4.3763e-05	1062198	accB3	NC_004567.2
lp_2903	6.52744	7.7636	2.3557	23.3025	0.00013168	0.000347355	1063308	lp_2903	NC_004567.2
lp_1509	9.7544	11.239	2.79832	51.746	1.097e-05	6.7668e-05	1063357	fpg	NC_004567.2
lp_2741	8.7977	10.0368	2.36051	36.3822	3.29e-05	0.000131847	1063060	lp_2741	NC_004567.2
lp_1918	8.74779	10.705	3.88307	179.278	2.3e-07	1.8998e-05	1061653	lp_1918	NC_004567.2
lp_0189	9.58033	12.2531	6.37659	72.3668	3.85e-06	3.9424e-05	1061442	lp_0189	NC_004567.2
lp_3414	8.46001	9.46967	2.01344	45.4461	1.644e-05	8.5973e-05	1063746	lp_3414	NC_004567.2
lp_1466	10.7724	12.4474	3.19327	151.01	3.9e-07	2.0636e-05	1062356	feoB	NC_004567.2
lp_3581	14.3704	15.7979	2.68981	130.961	6e-07	2.0966e-05	1062036	lamC	NC_004567.2
lp_0039	9.35409	10.4857	2.19098	36.7327	3.193e-05	0.000130047	1061240	lp_0039	NC_004567.2
lp_1955	8.71666	11.3207	6.07978	104.714	1.22e-06	2.4803e-05	1061671	lp_1955	NC_004567.2
lp_1440	5.79483	7.21098	2.66873	26.5708	8.755e-05	0.000264081	1062417	lp_1440	NC_004567.2
lp_3492	6.44976	9.60617	8.91613	239.795	9e-08	1.8998e-05	1063338	apbE3	NC_004567.2
lp_2610	9.18078	10.2754	2.13558	65.6607	5.22e-06	4.5238e-05	1062853	dxs	NC_004567.2
lp_3372	9.54276	11.2534	3.2731	99.6204	1.42e-06	2.5676e-05	11933319	lp_3372	NC_004567.2
lp_2304	10.0693	11.2651	2.29079	45.4781	1.641e-05	8.5941e-05	1062302	lp_2304	NC_004567.2
lp_0194	9.74113	11.443	3.25327	142.555	4.6e-07	2.081e-05	1061437	lp_0194	NC_004567.2
lp_3371	8.2288	9.32907	2.14395	55.9053	8.62e-06	5.8961e-05	11933318	lp_3371	NC_004567.2
lp_0570	9.26271	10.3612	2.14135	10.0236	0.00177827	0.00290517	1064239	lp_0570	NC_004567.2
lp_3603	8.07514	9.3682	2.45047	48.2795	1.362e-05	7.618e-05	1062110	lp_3603	NC_004567.2
lp_1512	10.6632	11.8045	2.20569	57.7793	7.77e-06	5.5163e-05	1061371	dnaB	NC_004567.2
lp_2768	6.13751	8.54524	5.30636	192.386	1.8e-07	1.8998e-05	1063088	lp_2768	NC_004567.2
lp_1095	5.57131	11.227	50.4129	130.85	6.1e-07	2.0966e-05	1063356	mtsC	NC_004567.2
lp_2992	9.09205	11.2753	4.54165	55.9036	8.62e-06	5.8961e-05	1063482	mntH3	NC_004567.2
lp_3190	7.99515	9.46042	2.76116	40.6747	2.324e-05	0.000106844	1061951	hpk11	NC_004567.2
lp_0174	8.11544	9.71099	3.02209	59.8469	6.97e-06	5.138e-05	1061464	malA1	NC_004567.2
lp_2183	11.8127	13.6152	3.48828	62.4386	6.1e-06	4.8485e-05	1063597	lp_2183	NC_004567.2
lp_1722	6.74842	8.65354	3.7454	138.548	5.1e-07	2.0966e-05	1064121	lp_1722	NC_004567.2
lp_1912	10.7305	11.8899	2.23369	89.0708	2.01e-06	2.9177e-05	1062050	pps	NC_004567.2
lp_0004	8.8175	10.3666	2.92636	82.3888	2.57e-06	3.3004e-05	1061118	lp_0004	NC_004567.2
lp_1422	9.49918	10.8022	2.46741	31.5308	5.138e-05	0.000178248	1062456	lp_1422	NC_004567.2
lp_2901	6.58629	9.24534	6.31616	65.047	5.37e-06	4.563e-05	1063290	lp_2901	NC_004567.2
lp_1354	9.95119	11.4348	2.79641	73.7603	3.63e-06	3.8529e-05	1062661	lp_1354	NC_004567.2
lp_2634	8.78646	10.2416	2.74188	39.2372	2.6e-05	0.000114149	1062876	cgs	NC_004567.2
lp_1624	7.26864	8.78712	2.86488	18.2769	0.0002799	0.000621521	1063721	rpmB	NC_004567.2
lp_1241	8.42212	10.8081	5.22701	28.2284	7.252e-05	0.000228229	1063015	lp_1241	NC_004567.2
lp_2397	9.85036	10.9068	2.07984	30.9899	5.423e-05	0.000185034	1062457	lp_2397	NC_004567.2
lp_2535	8.91393	10.6191	3.26065	70.2554	4.22e-06	4.1729e-05	1062717	hom1	NC_004567.2
lp_2352	9.78764	10.9416	2.22531	20.4008	0.00019903	0.000474334	1062368	lp_2352	NC_004567.2
lp_3601	7.68821	8.84617	2.23143	58.7733	7.37e-06	5.3027e-05	1062097	pts36C	NC_004567.2
lp_2085	7.97044	9.03178	2.08687	42.638	2.006e-05	9.6801e-05	1061782	lp_2085	NC_004567.2
lp_2096	11.4377	15.3611	15.1729	281.639	6e-08	1.8998e-05	1062153	fruK	NC_004567.2
lp_0188	8.32913	11.6583	10.0504	217.615	1.2e-07	1.8998e-05	1061444	scrR	NC_004567.2
lp_3452	7.2578	8.29474	2.05188	84.9762	2.33e-06	3.1661e-05	1063572	lp_3452	NC_004567.2
lp_2793	11.8341	12.9791	2.2115	56.2035	8.47e-06	5.8537e-05	1063141	lp_2793	NC_004567.2
lp_1845	12.9048	13.9688	2.09071	63.8203	5.7e-06	4.7076e-05	1064050	hslU	NC_004567.2
lp_1636	10.8432	12.4379	3.02015	23.8193	0.000123	0.000333919	1063871	rpsP	NC_004567.2
lp_1267	8.838	10.0608	2.33392	81.6656	2.64e-06	3.3664e-05	1062924	lp_1267	NC_004567.2
lp_2173	6.45748	8.06955	3.0569	28.9374	6.713e-05	0.000216059	1061940	lp_2173	NC_004567.2
lp_1426	7.80359	9.70252	3.72936	96.5888	1.56e-06	2.6389e-05	1062448	lp_1426	NC_004567.2
lp_2488f	6.08167	7.15446	2.1035	31.0035	5.416e-05	0.000184983	11933308	lp_2488f	NC_004567.2
lp_0225	8.05821	9.49918	2.71504	97.8016	1.5e-06	2.6183e-05	1061401	lp_0225	NC_004567.2
lp_2292	8.1595	9.87997	3.29543	30.3822	5.768e-05	0.000193627	1062300	lp_2292	NC_004567.2
lp_tRNA26	8.49682	9.66631	2.24931	9.00375	0.0024637	0.00384583	1062839	lp_tRNA26	NC_004567.2
lp_2797	10.8641	12.8037	3.8361	38.477	2.763e-05	0.000118494	1063133	lp_2797	NC_004567.2
lp_tRNA69	6.48042	7.57408	2.13414	24.3895	0.00011428	0.000319119	1063160	lp_tRNA69	NC_004567.2
lp_3009	7.65252	8.75677	2.14987	32.3464	4.746e-05	0.000169128	1063515	pts23B	NC_004567.2
lp_1579	8.26245	9.44413	2.26841	38.4167	2.777e-05	0.000118586	1061495	miaA	NC_004567.2
lp_0871	10.3575	11.3862	2.04017	21.6599	0.00016526	0.000411756	1062687	lp_0871	NC_004567.2
lp_3322	11.9045	13.9818	4.22016	105.803	1.18e-06	2.4803e-05	1063948	lp_3322	NC_004567.2
lp_2088	10.7498	11.8867	2.19905	35.6368	3.509e-05	0.00013639	1061795	lp_2088	NC_004567.2
lp_2614	11.4412	12.5056	2.09124	37.9789	2.878e-05	0.000122065	1062862	lp_2614	NC_004567.2
lp_2174	7.21025	9.02085	3.50787	70.7377	4.13e-06	4.1239e-05	1063623	lp_2174	NC_004567.2
lp_2537	6.92135	8.60881	3.22089	33.9053	4.098e-05	0.000151598	1062733	metA	NC_004567.2
lp_0606	8.86432	9.86451	2.00026	55.5534	8.79e-06	5.9375e-05	1061574	radA	NC_004567.2
lp_2589	9.94801	11.0393	2.13062	59.6206	7.05e-06	5.1765e-05	1062808	lp_2589	NC_004567.2
lp_3305	7.60585	8.68662	2.11517	74.637	3.5e-06	3.804e-05	1062605	lp_3305	NC_004567.2
lp_2636	9.91154	11.5582	3.13107	100.83	1.37e-06	2.5112e-05	1062875	lp_2636	NC_004567.2
lp_2488c	6.04474	7.19682	2.22234	32.2651	4.783e-05	0.000169684	11933305	lp_2488c	NC_004567.2
lp_0585	11.8735	13.0555	2.26885	69.0924	4.45e-06	4.2829e-05	1061540	manR	NC_004567.2
lp_1510	10.2196	11.9381	3.29099	39.1058	2.627e-05	0.000114383	1061452	coaE	NC_004567.2
lp_1637	9.81757	11.524	3.26362	166.981	2.8e-07	1.8998e-05	1063867	lp_1637	NC_004567.2
lp_tRNA06	9.99947	11.0659	2.09426	11.0367	0.0013253	0.00226594	1064222	lp_tRNA06	NC_004567.2
lp_0946	6.64662	8.1599	2.85458	109.188	1.07e-06	2.4481e-05	1063978	lp_0946	NC_004567.2
lp_0005	12.0356	13.2864	2.37968	117.536	8.5e-07	2.2575e-05	1061119	recF	NC_004567.2
lp_3662	13.3568	14.5749	2.32645	112.026	9.8e-07	2.3883e-05	1061605	adhE	NC_004567.2
lp_2417	7.38787	8.73743	2.54834	9.33581	0.00220745	0.00348592	1062491	lp_2417	NC_004567.2

## Sheet: Downregulated CJ LE-growth
Downregulated CJ LE growth phase
GeneName	Mean_MRSBroth_LEphase_A	Mean_Carrot_LEphase_B	Fold Change	t	p-value	FDR adj p-value	GeneID	Gene.Symbol	Accession
lp_3409	9.19741	7.8094	-2.61717	-27.7419	7.655e-05	0.000237803	1063762	lp_3409	NC_004567.2
lp_0116	9.84142	8.83989	-2.00211	-43.891	1.833e-05	9.2255e-05	1061355	thiP	NC_004567.2
lp_2376	10.2487	9.09382	-2.22674	-46.3076	1.551e-05	8.2899e-05	1062432	lp_2376	NC_004567.2
lp_3268	10.0192	7.49481	-5.75343	-81.3951	2.67e-06	3.3664e-05	1064135	lp_3268	NC_004567.2
lp_3514	10.4877	8.53926	-3.85955	-171.633	2.6e-07	1.8998e-05	1062503	bglG4	NC_004567.2
lp_0522	9.22253	7.76152	-2.75302	-83.898	2.43e-06	3.185e-05	1061816	acpS	NC_004567.2
lp_2333	9.73934	7.87231	-3.6478	-180.28	2.2e-07	1.8998e-05	1062345	lp_2333	NC_004567.2
lp_0509	7.41361	5.88753	-2.88002	-96.9883	1.54e-06	2.6336e-05	1061499	lp_0509	NC_004567.2
lp_0681	10.1268	6.54929	-11.9383	-39.5756	2.531e-05	0.000111978	1061933	lp_0681	NC_004567.2
lp_2437	11.8194	10.3645	-2.7414	-69.9171	4.29e-06	4.1965e-05	1062539	lp_2437	NC_004567.2
lp_0461	10.612	9.3051	-2.47417	-95.8402	1.6e-06	2.6893e-05	1064144	lp_0461	NC_004567.2
lp_0538	8.08322	6.84821	-2.35383	-30.8563	5.496e-05	0.000186725	1061883	pth	NC_004567.2
lp_0257	11.082	9.98028	-2.14611	-32.6811	4.596e-05	0.00016492	1061200	pepM	NC_004567.2
lp_1312	11.2764	9.29523	-3.94802	-58.691	7.4e-06	5.3137e-05	1062747	tagE3	NC_004567.2
lp_2058	9.38112	8.35048	-2.04293	-70.546	4.17e-06	4.137e-05	1061748	lp_2058	NC_004567.2
lp_0193	10.9531	9.3436	-3.05135	-76.2246	3.27e-06	3.7448e-05	1061438	lp_0193	NC_004567.2
lp_1290	8.24223	6.96593	-2.42216	-77.647	3.09e-06	3.618e-05	1062789	lp_1290	NC_004567.2
lp_1983	8.12972	6.96271	-2.24545	-67.4363	4.8e-06	4.3308e-05	1064115	lp_1983	NC_004567.2
lp_1362	10.941	9.74788	-2.2864	-40.1298	2.424e-05	0.000109339	1062633	lp_1362	NC_004567.2
lp_1696	8.40018	7.00078	-2.63791	-126.215	6.8e-07	2.0966e-05	1061718	cfa1	NC_004567.2
lp_2262	7.83973	6.81761	-2.0309	-45.83	1.602e-05	8.4324e-05	1063554	lp_2262	NC_004567.2
lp_3608	13.057	11.146	-3.76073	-53.4778	9.9e-06	6.3839e-05	1062102	lp_3608	NC_004567.2
lp_1289	10.7265	9.19766	-2.8855	-145.642	4.3e-07	2.0636e-05	1062790	lp_1289	NC_004567.2
lp_2720	14.8442	12.4927	-5.10387	-127.691	6.5e-07	2.0966e-05	1063024	purH	NC_004567.2
lp_0369	11.7921	10.1873	-3.04151	-32.7462	4.567e-05	0.000164089	1064211	gshR1	NC_004567.2
lp_2718	10.7842	8.35507	-5.38551	-96.8195	1.55e-06	2.6336e-05	1063009	lp_2718	NC_004567.2
lp_0609	13.2447	12.0509	-2.28754	-52.8862	1.025e-05	6.4755e-05	1061586	gltX	NC_004567.2
lp_0092	7.29639	5.6014	-3.23775	-44.3856	1.77e-05	9.0288e-05	1061379	lp_0092	NC_004567.2
lp_2301	12.099	11.0834	-2.02178	-64.1582	5.61e-06	4.7002e-05	1062309	recA	NC_004567.2
lp_0249	9.09634	6.47688	-6.1452	-28.3922	7.122e-05	0.000225291	1061212	lp_0249	NC_004567.2
lp_1613	11.4965	10.1373	-2.56536	-116.864	8.6e-07	2.2575e-05	1063677	rpoZ	NC_004567.2
lp_0956	9.34151	7.59628	-3.35247	-74.2203	3.56e-06	3.8352e-05	1063894	asnS1	NC_004567.2
lp_1674	12.5064	11.2377	-2.4095	-107.037	1.13e-06	2.4803e-05	1061758	fabG1	NC_004567.2
lp_3179	7.9929	6.86847	-2.18015	-28.4115	7.107e-05	0.000225043	1064012	lp_3179	NC_004567.2
lp_0460	11.9274	9.51283	-5.33178	-62.2035	6.18e-06	4.8918e-05	1064146	ispE	NC_004567.2
lp_2374	11.802	10.4336	-2.58191	-28.9444	6.708e-05	0.000216059	1062414	upp	NC_004567.2
lp_3084	10.9068	8.98126	-3.79892	-50.3118	1.197e-05	7.0988e-05	1063606	lp_3084	NC_004567.2
lp_2219	11.5411	9.86751	-3.19	-134.187	5.6e-07	2.0966e-05	1061488	lp_2219	NC_004567.2
lp_3318	12.6674	10.9379	-3.31613	-79.9663	2.82e-06	3.4658e-05	1064022	lp_3318	NC_004567.2
lp_2722	14.1023	11.8607	-4.72907	-117.754	8.4e-07	2.2575e-05	1063027	purM	NC_004567.2
lp_0617	11.0449	9.86269	-2.26927	-48.0053	1.386e-05	7.6584e-05	1061622	nusG	NC_004567.2
lp_3059	10.1775	9.05665	-2.17474	-74.9381	3.45e-06	3.7948e-05	1063537	aapA	NC_004567.2
lp_0661	8.65188	6.93509	-3.28704	-142.211	4.7e-07	2.081e-05	1062028	lp_0661	NC_004567.2
lp_2724	12.943	11.3794	-2.95586	-101.866	1.32e-06	2.5112e-05	1063017	purL	NC_004567.2
lp_3606	12.0968	10.1254	-3.92151	-170.126	2.7e-07	1.8998e-05	1062111	iolG	NC_004567.2
lp_3658	10.9192	8.623	-4.91172	-188.375	1.9e-07	1.8998e-05	1061612	rbsU	NC_004567.2
lp_0309	12.6918	11.529	-2.23896	-11.8686	0.00106076	0.00186574	1062134	lp_0309	NC_004567.2
lp_2702	10.2411	7.43472	-6.99548	-34.9145	3.74e-05	0.000142232	1062984	pyrC	NC_004567.2
lp_0160	8.47717	7.15596	-2.49876	-76.7681	3.2e-06	3.6897e-05	1061311	lp_0160	NC_004567.2
lp_0928	15.9971	12.7799	-9.3	-114.91	9.1e-07	2.3078e-05	1064033	lp_0928	NC_004567.2
lp_2436	12.3164	10.5709	-3.35312	-51.258	1.13e-05	6.8369e-05	1062525	lp_2436	NC_004567.2
lp_2729	12.5916	11.1335	-2.74738	-27.4426	7.918e-05	0.000244864	1063025	purE	NC_004567.2
lp_0621	12.4761	11.0371	-2.71136	-26.0472	9.314e-05	0.000275163	1061633	rplJ	NC_004567.2
lp_2931	9.87465	8.38333	-2.81145	-45.7384	1.612e-05	8.4709e-05	1063350	nrdG	NC_004567.2
lp_0700	12.0482	10.4898	-2.94525	-84.46	2.38e-06	3.185e-05	1062508	recR	NC_004567.2
lp_2346	11.3049	10.1619	-2.20839	-110.977	1.01e-06	2.3975e-05	1062366	lp_2346	NC_004567.2
lp_0089	7.27127	6.27124	-2.00005	-18.9989	0.00024822	0.000566075	1061381	lp_0089	NC_004567.2
lp_0032	13.2461	11.3459	-3.73279	-50.2978	1.198e-05	7.0988e-05	1061249	lp_0032	NC_004567.2
lp_3588	10.35	8.12034	-4.69035	-112.503	9.7e-07	2.3878e-05	1062053	lp_3588	NC_004567.2
lp_3612	11.4908	9.69176	-3.47977	-19.6481	0.00022366	0.00052338	1061775	lp_3612	NC_004567.2
lp_0862	6.84003	5.74346	-2.13846	-100.985	1.36e-06	2.5112e-05	1061851	lp_0862	NC_004567.2
lp_3319	10.6575	9.51995	-2.20007	-40.9687	2.272e-05	0.000105875	1063951	lp_3319	NC_004567.2
lp_2942	7.56951	5.77789	-3.46204	-43.1433	1.934e-05	9.5373e-05	1063394	lp_2942	NC_004567.2
lp_2726	12.6142	11.5553	-2.0833	-73.8876	3.61e-06	3.8453e-05	1063028	purS	NC_004567.2
lp_3251	9.39753	7.59392	-3.49093	-51.6761	1.101e-05	6.782e-05	1062975	lp_3251	NC_004567.2
lp_0930	15.5482	11.8041	-13.3993	-137.861	5.1e-07	2.0966e-05	1064021	asp2	NC_004567.2
lp_0863	7.5125	5.80069	-3.27571	-77.3758	3.12e-06	3.6268e-05	1064132	pdxK	NC_004567.2
lp_2843	13.5565	11.7554	-3.48486	-36.1908	3.344e-05	0.000133009	1063213	tagE5	NC_004567.2
lp_3262	12.3711	11.333	-2.05356	-25.492	9.96e-05	0.000289367	1061491	crtN	NC_004567.2
lp_3263	12.4476	10.9664	-2.79182	-69.5786	4.35e-06	4.2472e-05	1061861	crtM	NC_004567.2
lp_2220	12.8784	11.1605	-3.28962	-157.58	3.4e-07	1.9612e-05	1062566	cutC	NC_004567.2
lp_1981	9.43392	8.20875	-2.33784	-66.9328	4.91e-06	4.3763e-05	1064095	hisS	NC_004567.2
lp_0995	9.02004	7.91212	-2.15534	-68.3963	4.59e-06	4.2829e-05	1063636	lp_0995	NC_004567.2
lp_3062	8.59733	7.38897	-2.31075	-32.8884	4.506e-05	0.000163015	1063126	lp_3062	NC_004567.2
lp_2923	9.59021	8.12264	-2.76556	-51.5232	1.112e-05	6.8047e-05	1063342	lp_2923	NC_004567.2
lp_1390	8.67684	5.82081	-7.24023	-166.432	2.9e-07	1.8998e-05	1062535	lp_1390	NC_004567.2
lp_1927	8.90507	6.85598	-4.13844	-31.7931	5.008e-05	0.000175217	1061660	mutT	NC_004567.2
lp_2019	12.6168	10.4931	-4.35788	-62.0153	6.23e-06	4.9071e-05	1062221	dltA	NC_004567.2
lp_0644	12.1208	10.3301	-3.45992	-63.3085	5.85e-06	4.7401e-05	1061802	lp_0644	NC_004567.2
lp_1022	10.9195	9.74706	-2.25392	-30.6934	5.588e-05	0.00018921	1062844	rpoC	NC_004567.2
lp_3547	7.92542	6.12835	-3.47513	-24.7697	0.00010891	0.000307711	1061947	pts35B	NC_004567.2
lp_0786	11.6425	10.4899	-2.22318	-72.2924	3.86e-06	3.9424e-05	1063787	clpP	NC_004567.2
lp_1407	10.2729	8.21949	-4.15076	-23.999	0.00012016	0.000329939	1062489	lp_1407	NC_004567.2
lp_3284	7.16511	5.57094	-3.0192	-48.8608	1.312e-05	7.5112e-05	1061844	qacC	NC_004567.2
lp_3605	11.3237	9.14486	-4.52797	-180.126	2.2e-07	1.8998e-05	1061776	lp_3605	NC_004567.2
lp_1698	9.9081	8.8968	-2.01572	-19.3942	0.00023287	0.000541331	1062223	lp_1698	NC_004567.2
lp_1611	11.816	7.72245	-17.0717	-223.383	1.1e-07	1.8998e-05	1063698	lp_1611	NC_004567.2
lp_0026	10.2901	8.78976	-2.82903	-59.0115	7.28e-06	5.2672e-05	1061254	lp_0026	NC_004567.2
lp_2361	10.0295	7.6385	-5.24524	-171.791	2.6e-07	1.8998e-05	1062393	murA2	NC_004567.2
lp_0393	8.2982	7.24167	-2.07991	-65.2351	5.32e-06	4.5409e-05	1064196	thgA1	NC_004567.2
lp_2625	8.8993	7.76262	-2.19875	-23.3415	0.000131	0.00034688	1062870	lp_2625	NC_004567.2
lp_0396	9.09426	7.74808	-2.54238	-130.902	6.1e-07	2.0966e-05	1061173	lp_0396	NC_004567.2
lp_0330	14.0078	12.8867	-2.17515	-14.6921	0.00054996	0.00106329	1062165	fba	NC_004567.2
lp_0334	11.2859	8.42749	-7.25211	-131.417	6e-07	2.0966e-05	1062170	pepD2	NC_004567.2
lp_0239	6.20428	4.79867	-2.64928	-59.486	7.1e-06	5.1906e-05	1061387	lp_0239	NC_004567.2
lp_tRNA23	13.8644	10.7137	-8.88084	-296.689	5e-08	1.8998e-05	1062878	lp_tRNA23	NC_004567.2
lp_1386	8.65495	7.63005	-2.03482	-15.1323	0.00050204	0.00100285	1062548	lp_1386	NC_004567.2
lp_0113	7.69477	6.47127	-2.33513	-53.7158	9.76e-06	6.3485e-05	1061358	thiM	NC_004567.2
lp_3183	7.33351	6.20618	-2.18454	-17.3805	0.00032709	0.000701492	1064030	tauE2	NC_004567.2
lp_0929	15.9997	12.4582	-11.6435	-146.176	4.3e-07	2.0636e-05	1061895	asp1	NC_004567.2
lp_0266	13.5799	11.6329	-3.8557	-121.954	7.6e-07	2.2032e-05	1061184	lp_0266	NC_004567.2
lp_3637	9.83787	8.04318	-3.46941	-129.33	6.3e-07	2.0966e-05	1061635	sacK2	NC_004567.2
lp_1822	7.4114	5.51535	-3.72193	-27.8509	7.562e-05	0.000235388	1062997	gshR3	NC_004567.2
lp_1079	10.4154	8.81323	-3.03591	-127.233	6.6e-07	2.0966e-05	1063405	lp_1079	NC_004567.2
lp_3587	12.2472	10.3859	-3.63324	-104.9	1.21e-06	2.4803e-05	1062061	pox4	NC_004567.2
lp_3312	9.74547	7.84884	-3.7234	-25.8111	9.582e-05	0.000281409	1063998	lp_3312	NC_004567.2
lp_1002	11.6936	9.56571	-4.37074	-61.6522	6.35e-06	4.9422e-05	1063602	lp_1002	NC_004567.2
lp_0959	11.2225	10.1794	-2.06073	-51.5376	1.111e-05	6.8047e-05	1063855	pepD3	NC_004567.2
lp_0207	10.7431	8.17526	-5.92918	-236.958	9e-08	1.8998e-05	1061422	lp_0207	NC_004567.2
lp_0554	9.44367	7.98264	-2.75305	-86.7043	2.19e-06	3.0259e-05	1064220	lp_0554	NC_004567.2
lp_3279	12.3295	9.76273	-5.92468	-133.196	5.7e-07	2.0966e-05	1062657	kup2	NC_004567.2
lp_2021	10.4968	9.18836	-2.47666	-37.3644	3.028e-05	0.000126203	1062107	pbpX2	NC_004567.2
lp_3638	8.78438	7.39378	-2.62187	-49.7067	1.243e-05	7.2688e-05	1061642	yesN	NC_004567.2
lp_0520	10.4142	9.12694	-2.44069	-31.2486	5.284e-05	0.000181895	1061824	rhe1	NC_004567.2
lp_1005	11.4505	10.3557	-2.13579	-51.2528	1.13e-05	6.8369e-05	1063603	als	NC_004567.2
lp_0888	9.25829	7.78896	-2.76892	-64.0443	5.64e-06	4.7031e-05	1064189	lp_0888	NC_004567.2
lp_2360	9.75836	7.76771	-3.97415	-102.064	1.32e-06	2.5112e-05	1062397	lp_2360	NC_004567.2
lp_1672	13.4419	12.1249	-2.4915	-66.1875	5.09e-06	4.4247e-05	1061849	acpA2	NC_004567.2
lp_2322	15.474	13.5421	-3.81532	-22.4228	0.00014841	0.000380091	1062329	valS	NC_004567.2
lp_2466	7.10897	6.04289	-2.09374	-24.2628	0.00011614	0.000322599	1062599	lp_2466	NC_004567.2
lp_2939	9.80308	8.42472	-2.59973	-46.5959	1.521e-05	8.2012e-05	1063385	lp_2939	NC_004567.2
lp_0159	10.623	9.21724	-2.64959	-39.8033	2.486e-05	0.000111037	1061312	lp_0159	NC_004567.2
lp_2715	8.93963	7.26143	-3.20029	-145.2	4.4e-07	2.0636e-05	1063012	lp_2715	NC_004567.2
lp_1675	13.877	12.7835	-2.13396	-87.5845	2.12e-06	2.9991e-05	1062128	fabF	NC_004567.2
lp_3241	8.22553	7.1725	-2.07487	-21.251	0.00017533	0.000431355	1061754	nth2	NC_004567.2
lp_1678	13.6722	12.5751	-2.13936	-106.421	1.16e-06	2.4803e-05	1061749	accC2	NC_004567.2
lp_2654	8.36441	6.93342	-2.69632	-49.569	1.254e-05	7.2787e-05	1062902	lp_2654	NC_004567.2
lp_2525	9.09546	8.05817	-2.05237	-77.6493	3.09e-06	3.618e-05	1062711	lp_2525	NC_004567.2
lp_3220	8.85367	7.47049	-2.60842	-98.6046	1.47e-06	2.5874e-05	1061921	lp_3220	NC_004567.2
lp_2669	12.5672	11.3424	-2.33737	-9.36406	0.0021873	0.00346461	1062919	lp_2669	NC_004567.2
lp_2915	11.0809	9.26445	-3.52218	-72.1256	3.89e-06	3.9571e-05	1063311	uvrA3	NC_004567.2
lp_2426	10.9235	9.50453	-2.67396	-67.534	4.78e-06	4.3308e-05	1062501	lp_2426	NC_004567.2
lp_0251	9.07783	7.05854	-4.05386	-48.0364	1.383e-05	7.6566e-05	1061210	lp_0251	NC_004567.2
lp_0960	12.9534	11.41	-2.91473	-98.5865	1.47e-06	2.5874e-05	1063860	lp_0960	NC_004567.2
lp_0445	9.08511	7.94686	-2.20114	-29.5347	6.299e-05	0.000205967	1064156	lp_0445	NC_004567.2
lp_2906	8.86009	7.7645	-2.137	-48.2378	1.365e-05	7.6249e-05	1063303	endA	NC_004567.2
lp_3266	10.3464	8.50602	-3.58099	-111.478	1e-06	2.3883e-05	1062205	glyK	NC_004567.2
lp_1012	9.56541	8.09498	-2.77103	-72.5483	3.82e-06	3.9424e-05	1063430	serS2	NC_004567.2
lp_2585	9.06771	7.88786	-2.26554	-16.7245	0.00036847	0.000774662	1062794	lp_2585	NC_004567.2
lp_3615	9.26702	8.18147	-2.12219	-29.2949	6.461e-05	0.000210124	1061760	lp_3615	NC_004567.2
lp_3678	9.11127	7.4851	-3.08692	-32.5311	4.662e-05	0.000166726	1061562	lp_3678	NC_004567.2
lp_2278	11.8357	10.6674	-2.24753	-61.3361	6.45e-06	4.9616e-05	1062282	rhe3	NC_004567.2
lp_0957	9.78458	7.80448	-3.9452	-55.516	8.81e-06	5.9375e-05	1063901	asnA	NC_004567.2
lp_1311	9.17889	8.10647	-2.10296	-51.5636	1.109e-05	6.8047e-05	1062748	tagE2	NC_004567.2
lp_2668	12.4852	11.2244	-2.39625	-19.8175	0.00021778	0.000511596	1062931	hsp2	NC_004567.2
lp_0610	11.3513	10.3391	-2.01702	-99.556	1.42e-06	2.5676e-05	1061584	cysS	NC_004567.2
lp_3267	12.6901	10.3935	-4.91284	-35.9798	3.406e-05	0.000133583	1062188	gshR4	NC_004567.2
lp_1419	7.08114	5.76989	-2.48156	-25.6166	9.81e-05	0.00028596	1062464	lp_1419	NC_004567.2
lp_1559	11.143	9.93543	-2.3095	-42.3407	2.05e-05	9.8631e-05	1064070	pheT	NC_004567.2
lp_0682	15.8378	11.3869	-21.8698	-197.975	1.7e-07	1.8998e-05	1061932	lp_0682	NC_004567.2
lp_0132	8.1436	7.13173	-2.01652	-27.3393	8.011e-05	0.000246179	1061337	lp_0132	NC_004567.2
lp_1854	8.22566	7.09476	-2.18995	-41.8262	2.13e-05	0.000101359	1061535	lp_1854	NC_004567.2
lp_1929	11.1622	9.21221	-3.86366	-13.496	0.00071458	0.00132398	1064094	lp_1929	NC_004567.2
lp_3687	9.36894	8.08672	-2.43213	-90.5884	1.91e-06	2.8899e-05	1061545	yidC2	NC_004567.2
lp_0363	9.814	8.53154	-2.43254	-38.5249	2.752e-05	0.000118494	1064065	lp_0363	NC_004567.2
lp_2790	9.02333	7.76172	-2.39763	-53.6477	9.8e-06	6.3604e-05	1063125	lp_2790	NC_004567.2
lp_0310	10.5187	8.63288	-3.69566	-55.5641	8.78e-06	5.9375e-05	1061294	ack2	NC_004567.2
lp_3256	9.99866	8.09637	-3.73807	-46.2171	1.56e-05	8.2962e-05	1062622	lp_3256	NC_004567.2
lp_0926	13.4015	9.78741	-12.2444	-79.0172	2.93e-06	3.5554e-05	1061953	lp_0926	NC_004567.2
lp_2852	7.74187	6.66214	-2.11364	-14.4668	0.00057682	0.00110549	1063215	cmd	NC_004567.2
lp_2212	9.46758	7.59722	-3.65626	-61.9972	6.24e-06	4.9071e-05	1061476	lp_2212	NC_004567.2
lp_0046	8.15975	6.18391	-3.93359	-74.8488	3.47e-06	3.7948e-05	1061236	lp_0046	NC_004567.2
lp_2445	14.9304	13.4795	-2.73369	-97.5123	1.52e-06	2.6183e-05	1062545	lp_2445	NC_004567.2
lp_3604	11.2102	9.3015	-3.75469	-73.0787	3.73e-06	3.8999e-05	1062090	iolT1	NC_004567.2
lp_3237	8.3325	7.20348	-2.18711	-42.9749	1.957e-05	9.5859e-05	1061445	lp_3237	NC_004567.2
lp_3250	9.33508	8.3109	-2.03381	-25.4886	9.964e-05	0.000289367	1061798	lp_3250	NC_004567.2
lp_0432	9.85145	8.29331	-2.94472	-93.2191	1.75e-06	2.7409e-05	1064165	lp_0432	NC_004567.2
lp_2746	6.78299	5.6705	-2.16218	-8.42176	0.00301519	0.00459415	11933313	lp_2746	NC_004567.2
lp_0701	11.5641	10.1546	-2.65651	-64.1276	5.62e-06	4.7002e-05	1062511	lp_0701	NC_004567.2
lp_2534	9.0679	7.71267	-2.55838	-37.4215	3.013e-05	0.000125847	1062726	lp_2534	NC_004567.2
lp_0152	9.96027	8.76576	-2.28867	-60.6728	6.67e-06	5.0121e-05	1061317	lp_0152	NC_004567.2
lp_2226	11.5801	9.99943	-2.99119	-60.6624	6.68e-06	5.0121e-05	1062186	lp_2226	NC_004567.2
lp_3272	11.0016	9.47337	-2.88421	-28.45	7.077e-05	0.000224551	1062561	ptp2	NC_004567.2
lp_0914	10.6964	9.51485	-2.26825	-31.1975	5.311e-05	0.000182423	1061959	guaA	NC_004567.2
lp_0247	9.54176	6.32409	-9.30285	-130.239	6.2e-07	2.0966e-05	1061216	pts3C	NC_004567.2
lp_2697	11.8487	7.38334	-22.0901	-435.084	1e-08	1.481e-05	1062963	pyrE	NC_004567.2
lp_0206	14.3295	12.0338	-4.91001	-167.89	2.8e-07	1.8998e-05	1061423	lp_0206	NC_004567.2
lp_3639	9.13599	7.67421	-2.75449	-139.539	5e-07	2.0966e-05	1061687	yesM	NC_004567.2
lp_2187	9.41879	7.76774	-3.14061	-37.3399	3.034e-05	0.000126292	1063600	ileS	NC_004567.2
lp_1098	9.46882	8.24579	-2.33436	-61.4616	6.41e-06	4.9422e-05	1063344	lp_1098	NC_004567.2
lp_1700	11.9112	10.6822	-2.34402	-53.9939	9.6e-06	6.2863e-05	1062224	lp_1700	NC_004567.2
lp_0394	8.63467	7.38341	-2.38049	-48.57	1.336e-05	7.5308e-05	1061176	lp_0394	NC_004567.2
lp_3546	8.21597	6.51114	-3.25989	-36.3137	3.309e-05	0.000132234	1061926	pts35C	NC_004567.2
lp_0012	11.3355	10.0328	-2.46693	-52.852	1.027e-05	6.4755e-05	1061126	lp_0012	NC_004567.2
lp_1701	11.9703	10.5619	-2.65428	-33.0155	4.452e-05	0.000161442	1062233	lp_1701	NC_004567.2
lp_3679	9.45477	7.75585	-3.24657	-85.3321	2.3e-06	3.1387e-05	1061579	lp_3679	NC_004567.2
lp_2710	9.50577	8.35466	-2.22085	-48.7582	1.32e-05	7.5112e-05	1062988	lp_2710	NC_004567.2
lp_0114	11.2375	9.62724	-3.05301	-89.2358	2e-06	2.9177e-05	1061357	thiD	NC_004567.2
lp_3193	9.2899	7.71403	-2.98115	-26.5434	8.783e-05	0.000264675	1061958	prtM2	NC_004567.2
lp_0130	8.50916	5.91298	-6.04683	-14.3559	0.00059069	0.0011279	1061339	lp_0130	NC_004567.2
lp_1447	7.99846	6.91017	-2.12621	-61.0682	6.54e-06	4.9931e-05	1062403	lp_1447	NC_004567.2
lp_3346	9.76971	8.30885	-2.75273	-35.161	3.659e-05	0.000140173	1063919	lp_3346	NC_004567.2
lp_1980	11.5953	9.58374	-4.03223	-129.292	6.3e-07	2.0966e-05	1061689	aspS	NC_004567.2
lp_1129	9.39617	8.26003	-2.19792	-24.4468	0.00011345	0.000317366	1063269	cydD	NC_004567.2
lp_0111	9.6145	7.57503	-4.11093	-101.44	1.34e-06	2.5112e-05	1061360	lp_0111	NC_004567.2
lp_1705	12.9509	10.3368	-6.12217	-229.255	1.1e-07	1.8998e-05	1064129	lp_1705	NC_004567.2
lp_0785	9.59689	6.92588	-6.36876	-120.797	7.8e-07	2.2281e-05	1063780	lp_0785	NC_004567.2
lp_0259	9.53276	8.48341	-2.06959	-52.2639	1.063e-05	6.5989e-05	1061197	pnuC1	NC_004567.2
lp_3301	11.0045	9.78674	-2.32585	-104.271	1.23e-06	2.4803e-05	1062592	lp_3301	NC_004567.2
lp_3049	9.16411	7.47291	-3.22924	-145.178	4.4e-07	2.0636e-05	1063041	lp_3049	NC_004567.2
lp_3194	10.532	9.04741	-2.7984	-73.3354	3.69e-06	3.8709e-05	1061924	guaB	NC_004567.2
lp_3063	8.33321	7.2508	-2.11759	-48.6387	1.33e-05	7.5112e-05	1063315	hpk9	NC_004567.2
lp_0030	9.91969	8.199	-3.29592	-40.5526	2.346e-05	0.000107375	1061251	lp_0030	NC_004567.2
lp_2748	9.96184	8.92778	-2.04778	-55.3168	8.91e-06	5.9716e-05	1063065	lp_2748	NC_004567.2
lp_3288	10.7758	7.3715	-10.5879	-175.563	2.4e-07	1.8998e-05	1062620	czcD2	NC_004567.2
lp_0127	7.18985	5.74092	-2.73006	-22.0946	0.00015536	0.000392594	1061342	lp_0127	NC_004567.2
lp_0539	9.35938	7.73975	-3.07295	-159.769	3.2e-07	1.9508e-05	1061882	mfd	NC_004567.2
lp_3023	11.014	9.69072	-2.50241	-39.8577	2.475e-05	0.000110882	1062732	umuC	NC_004567.2
lp_2934	10.5322	8.68676	-3.59354	-74.7788	3.48e-06	3.7948e-05	1063366	lp_2934	NC_004567.2
lp_3688	12.3329	10.8728	-2.75138	-38.7853	2.695e-05	0.000116727	1061564	rnpA	NC_004567.2
lp_2799	9.02777	6.97636	-4.14509	-74.0313	3.59e-06	3.8352e-05	1063153	lp_2799	NC_004567.2
lp_2016	13.6779	11.1649	-5.70805	-120.149	7.9e-07	2.2452e-05	1064125	dltD	NC_004567.2
lp_3324	10.4043	7.83459	-5.937	-87.6153	2.12e-06	2.9991e-05	1063983	lp_3324	NC_004567.2
lp_0778	7.64084	6.42051	-2.33001	-26.0821	9.275e-05	0.000274479	1063765	lp_0778	NC_004567.2
lp_3535	7.69207	6.56181	-2.18898	-28.6046	6.959e-05	0.000221021	11933323	lp_3535	NC_004567.2
lp_0698	11.329	9.3095	-4.05439	-129.19	6.3e-07	2.0966e-05	1062506	dnaX	NC_004567.2
lp_0307	11.4624	10.308	-2.22592	-13.2223	0.00076111	0.00139779	1061130	lp_0307	NC_004567.2
lp_0699	10.1424	8.48245	-3.16009	-93.6375	1.72e-06	2.7409e-05	1062507	lp_0699	NC_004567.2
lp_0726	9.46488	8.32247	-2.2075	-47.6761	1.416e-05	7.7833e-05	1063371	lp_0726	NC_004567.2
lp_3545	8.57806	6.83035	-3.35824	-52.6992	1.036e-05	6.5004e-05	1061927	lp_3545	NC_004567.2
lp_1558	10.0618	9.00638	-2.07836	-94.4093	1.68e-06	2.7409e-05	1064071	pheS	NC_004567.2
lp_2059	8.74888	7.45394	-2.45367	-104.789	1.21e-06	2.4803e-05	1061764	lp_2059	NC_004567.2
lp_0028	13.2663	11.3351	-3.81368	-190.465	1.9e-07	1.8998e-05	1061252	lp_0028	NC_004567.2
lp_2844	11.0677	9.09519	-3.9246	-100.352	1.39e-06	2.5339e-05	1063214	tagE6	NC_004567.2
lp_3236	7.97664	6.2749	-3.25294	-25.4572	0.00010002	0.000289805	1062207	lp_3236	NC_004567.2
lp_2018	12.118	10.0209	-4.27876	-169.402	2.7e-07	1.8998e-05	1062234	dltB	NC_004567.2
lp_0728	13.8842	11.8338	-4.14221	-43.6037	1.871e-05	9.3151e-05	1063384	groEL	NC_004567.2
lp_1435	8.24987	7.22368	-2.03663	-101.052	1.36e-06	2.5112e-05	1062430	lp_1435	NC_004567.2
lp_2698	10.7841	6.52021	-19.2117	-149.803	4e-07	2.0636e-05	1062962	pyrF	NC_004567.2
lp_1446	8.14004	6.34016	-3.48192	-56.2299	8.46e-06	5.8537e-05	1062404	lp_1446	NC_004567.2
lp_3207	9.56525	7.34911	-4.6465	-83.8617	2.43e-06	3.185e-05	1062031	lp_3207	NC_004567.2
lp_2280	11.7971	10.4788	-2.49374	-51.2636	1.129e-05	6.8369e-05	1062285	dinP	NC_004567.2
lp_0340	10.0666	8.53682	-2.88734	-126.279	6.8e-07	2.0966e-05	1062137	lp_0340	NC_004567.2
lp_3611	10.841	8.56839	-4.83183	-91.8893	1.83e-06	2.8523e-05	1062101	iolT2	NC_004567.2
lp_1697	14.3055	11.2463	-8.33514	-301.816	4e-08	1.8998e-05	1062217	lp_1697	NC_004567.2
lp_1903	11.8065	10.1534	-3.14498	-48.7123	1.324e-05	7.5112e-05	1064079	clpB	NC_004567.2
lp_0248	8.92738	5.96467	-7.79592	-89.9618	1.95e-06	2.9023e-05	1061213	lp_0248	NC_004567.2
lp_0524	8.42526	7.21393	-2.31551	-31.0735	5.378e-05	0.000184496	1061813	lp_0524	NC_004567.2
lp_2267	10.3184	9.30848	-2.01386	-36.465	3.267e-05	0.000131422	1062219	xtp1	NC_004567.2
lp_tRNA63	9.11853	7.55062	-2.96475	-15.4888	0.0004672	0.000944682	1062517	lp_tRNA63	NC_004567.2
lp_1313	12.8746	10.9011	-3.9273	-86.7119	2.19e-06	3.0259e-05	1062744	lp_1313	NC_004567.2
lp_0052	10.6588	9.25027	-2.65468	-63.6363	5.75e-06	4.7257e-05	1061232	lp_0052	NC_004567.2
lp_0526	7.71521	6.62728	-2.12569	-26.938	8.389e-05	0.000255509	1061848	carB	NC_004567.2
lp_2457	9.31249	8.0976	-2.32123	-26.2763	9.064e-05	0.000270267	1062575	lp_2457	NC_004567.2
lp_0977	10.3408	8.48887	-3.60982	-144.683	4.4e-07	2.0636e-05	1063760	murE1	NC_004567.2
lp_2699	10.5527	8.40224	-4.43969	-66.8006	4.94e-06	4.3846e-05	1062981	pyrD	NC_004567.2
lp_0523	9.51853	7.8601	-3.15674	-86.326	2.22e-06	3.054e-05	1061815	alr	NC_004567.2
lp_0131	7.35583	5.49509	-3.63194	-63.4975	5.79e-06	4.7377e-05	1061338	lp_0131	NC_004567.2
lp_3205	10.2692	7.65225	-6.13462	-77.7269	3.08e-06	3.618e-05	1061978	lp_3205	NC_004567.2
lp_tRNA45	11.104	8.63898	-5.52128	-83.4691	2.47e-06	3.2085e-05	1064131	lp_tRNA45	NC_004567.2
lp_3586	12.1386	11.0428	-2.13732	-11.8147	0.00107568	0.00188772	1062059	lox	NC_004567.2
lp_1180	6.0702	5.05891	-2.01571	-16.0292	0.0004202	0.000865341	1063158	cps1D	NC_004567.2
lp_0656	10.934	9.21604	-3.28976	-169.27	2.7e-07	1.8998e-05	1062056	lp_0656	NC_004567.2
lp_2371	13.8716	12.0747	-3.47474	-29.2125	6.518e-05	0.000211397	1062423	pyrP	NC_004567.2
lp_3660	10.0576	7.48197	-5.96144	-53.5733	9.84e-06	6.371e-05	1061610	rbsK1	NC_004567.2
lp_1762	7.40159	6.29781	-2.14918	-23.4786	0.00012863	0.000342658	1062611	lp_1762	NC_004567.2
lp_0115	9.29866	8.20957	-2.1274	-17.4055	0.00032564	0.000700654	1061356	thiE	NC_004567.2
lp_3677	9.24466	7.83969	-2.64812	-28.3039	7.192e-05	0.000226797	1061582	lp_3677	NC_004567.2
lp_1699	10.3618	7.98757	-5.18472	-39.642	2.518e-05	0.000111971	1064130	lp_1699	NC_004567.2
lp_2719	12.3576	10.166	-4.56799	-32.2143	4.806e-05	0.000169812	1063006	purD	NC_004567.2
lp_3630	8.62362	7.31643	-2.47458	-25.7941	9.601e-05	0.000281564	1061659	lp_3630	NC_004567.2
lp_2703	10.7102	7.60316	-8.61587	-294.596	5e-08	1.8998e-05	1062971	pyrB	NC_004567.2
lp_2109	11.6869	9.96993	-3.28747	-70.0914	4.25e-06	4.1771e-05	1063895	uvrC	NC_004567.2
lp_0031	11.1775	9.39615	-3.43746	-146.003	4.3e-07	2.0636e-05	1061250	cspL	NC_004567.2
lp_2823	10.2397	9.06487	-2.25769	-14.6943	0.0005497	0.00106329	1063191	lp_2823	NC_004567.2
lp_2728	13.9684	12.9614	-2.00973	-44.2657	1.785e-05	9.0609e-05	1063026	purK1	NC_004567.2
lp_2716	6.96026	5.73672	-2.33519	-31.6527	5.077e-05	0.000176511	1063019	ica3	NC_004567.2
lp_0250	10.2481	8.59519	-3.14467	-37.3114	3.041e-05	0.000126425	1061211	lp_0250	NC_004567.2
lp_2700	12.6779	8.05904	-24.5711	-84.6811	2.36e-06	3.1731e-05	1062982	pyrAB	NC_004567.2
lp_tRNA66	8.67753	7.49033	-2.27711	-24.1423	0.00011796	0.000326758	1062558	lp_tRNA66	NC_004567.2
lp_1925	9.51993	8.21851	-2.46471	-34.0294	4.052e-05	0.000150089	1064087	nox3	NC_004567.2
lp_2704	9.32972	7.88455	-2.72295	-51.32	1.125e-05	6.8369e-05	1062970	pyrR1	NC_004567.2
lp_1243	8.3987	7.24144	-2.23034	-26.3575	8.977e-05	0.000268453	1063013	lp_1243	NC_004567.2
lp_1926	8.57425	6.81756	-3.37923	-70.9053	4.1e-06	4.1067e-05	1064093	lp_1926	NC_004567.2
lp_1789	10.2133	9.05702	-2.22885	-36.2037	3.341e-05	0.000133009	1064078	lp_1789	NC_004567.2
lp_3410	10.2735	8.7957	-2.78527	-145.638	4.3e-07	2.0636e-05	1063771	lp_3410	NC_004567.2
lp_2721	15.1478	13.1972	-3.86545	-160.695	3.2e-07	1.9508e-05	1063020	purN	NC_004567.2
lp_3551	8.37545	7.12557	-2.3782	-122.068	7.5e-07	2.2032e-05	1061938	xfp	NC_004567.2
lp_1612	11.4275	9.90797	-2.86689	-122.813	7.4e-07	2.2032e-05	1063703	gmk1	NC_004567.2
lp_1763	8.68826	7.61982	-2.09717	-28.3168	7.182e-05	0.000226703	1062126	lp_1763	NC_004567.2
lp_1564	9.79681	7.35003	-5.45201	-104.281	1.23e-06	2.4803e-05	1063000	lp_1564	NC_004567.2
lp_2854	9.51002	8.27121	-2.36004	-20.4609	0.00019722	0.000471457	1063226	lp_2854	NC_004567.2
lp_3629	9.36042	8.18305	-2.26164	-53.1026	1.012e-05	6.4326e-05	1061722	bgl	NC_004567.2
lp_1433	8.16377	6.99645	-2.24594	-90.3617	1.93e-06	2.8899e-05	1062431	lp_1433	NC_004567.2
lp_0338	10.7998	9.7817	-2.02522	-25.9826	9.386e-05	0.000276785	1062136	lp_0338	NC_004567.2
lp_0927	13.984	10.2949	-12.8975	-110.289	1.03e-06	2.4119e-05	1061923	lp_0927	NC_004567.2
lp_0454	9.50738	8.447	-2.08549	-33.3431	4.317e-05	0.000157466	1064149	metS	NC_004567.2
lp_1680	14.2137	13.085	-2.18667	-90.5882	1.91e-06	2.8899e-05	1061743	accA2	NC_004567.2
lp_3092	12.025	10.8284	-2.29198	-39.5471	2.537e-05	0.000112013	1063638	gabD	NC_004567.2
lp_3607	12.3399	10.5187	-3.53362	-59.0386	7.27e-06	5.2672e-05	1061765	iolE	NC_004567.2
lp_3646	9.0589	7.53753	-2.87062	-109.5	1.06e-06	2.4444e-05	1061620	lp_3646	NC_004567.2
lp_0618	12.2916	10.9982	-2.45114	-42.9875	1.956e-05	9.5859e-05	1061621	lp_0618	NC_004567.2
lp_1070	11.3332	10.1931	-2.20388	-48.1681	1.371e-05	7.632e-05	1063433	lp_1070	NC_004567.2
lp_3334	9.97177	6.64941	-10.003	-166.848	2.8e-07	1.8998e-05	1063932	adeC	NC_004567.2
lp_3548	8.86582	6.43792	-5.3811	-118.276	8.3e-07	2.2575e-05	1061942	pts35A	NC_004567.2
lp_1704	11.6669	8.96678	-6.49861	-143.366	4.6e-07	2.081e-05	1062109	lp_1704	NC_004567.2
lp_2937	11.0329	9.7981	-2.35344	-113.831	9.4e-07	2.3202e-05	1063363	dus3	NC_004567.2
lp_0053	7.84342	5.96805	-3.66893	-67.8581	4.71e-06	4.3222e-05	1061229	lp_0053	NC_004567.2
lp_2725	13.8802	12.4888	-2.62329	-63.3525	5.83e-06	4.7401e-05	1063032	purQ	NC_004567.2
lp_2279	12.3573	11.2474	-2.15829	-51.9734	1.082e-05	6.7014e-05	1062278	lp_2279	NC_004567.2
lp_3578	14.8639	12.4663	-5.26932	-210.989	1.4e-07	1.8998e-05	1062016	kat	NC_004567.2
lp_0308	9.32841	8.13345	-2.28938	-58.2837	7.57e-06	5.3932e-05	1064061	lp_0308	NC_004567.2
lp_2932	11.9942	10.5272	-2.76457	-31.7845	5.012e-05	0.000175217	1063370	nrdD	NC_004567.2
lp_2066	7.7089	6.51311	-2.2907	-42.743	1.991e-05	9.665e-05	1061879	lp_2066	NC_004567.2
lp_1565	10.5814	7.63649	-7.70032	-106.195	1.16e-06	2.4803e-05	1063599	lp_1565	NC_004567.2
lp_tRNA62	9.60297	7.65066	-3.86994	-20.8587	0.00018578	0.000449614	1062514	lp_tRNA62	NC_004567.2
lp_0466	11.0731	9.8685	-2.30475	-74.0387	3.59e-06	3.8352e-05	1061400	purR	NC_004567.2
lp_2339	9.84212	8.82944	-2.01765	-22.207	0.00015293	0.00038818	1062360	lp_2339	NC_004567.2
lp_2375	11.72	10.3325	-2.61622	-105.28	1.19e-06	2.4803e-05	1062413	glyA	NC_004567.2
lp_2737	12.324	10.9289	-2.6301	-14.8593	0.00053108	0.00104213	1063050	lp_2737	NC_004567.2
lp_3420	14.7026	11.2065	-11.2827	-132.361	5.8e-07	2.0966e-05	1063739	gadB	NC_004567.2
lp_3292	8.81546	5.46437	-10.2042	-42.1027	2.087e-05	9.9613e-05	1061863	lp_3292	NC_004567.2
lp_0525	8.83075	6.99905	-3.55956	-75.2504	3.41e-06	3.7948e-05	1061850	kup1	NC_004567.2
lp_2017	10.5256	8.31962	-4.61402	-116.798	8.6e-07	2.2575e-05	1062105	dltC1	NC_004567.2
lp_2612	7.48545	6.42794	-2.08133	-12.4695	0.0009115	0.00163546	1062858	lp_2612	NC_004567.2
lp_3579	13.4608	12.0326	-2.69122	-95.2118	1.64e-06	2.7304e-05	1062042	spx5	NC_004567.2
lp_2211	8.44648	7.31685	-2.18802	-68.5383	4.56e-06	4.2829e-05	1063551	cspR	NC_004567.2
lp_0727	12.4693	11.0776	-2.62374	-25.6693	9.747e-05	0.000284935	1063373	groES	NC_004567.2
lp_2736	9.58845	7.81434	-3.42026	-31.6584	5.074e-05	0.000176511	1063034	cah	NC_004567.2
lp_3632	9.01745	7.35818	-3.15857	-34.4537	3.898e-05	0.000146461	1061644	lp_3632	NC_004567.2
lp_0027	12.9792	10.5211	-5.49499	-99.1464	1.44e-06	2.5859e-05	1061253	pgmB1	NC_004567.2
lp_3614	10.8468	8.44834	-5.27224	-80.0117	2.81e-06	3.4658e-05	1061769	lp_3614	NC_004567.2
lp_3633	9.31366	7.51386	-3.48171	-129.119	6.3e-07	2.0966e-05	1061733	lp_3633	NC_004567.2
lp_3408	10.2571	8.50554	-3.36714	-75.4475	3.38e-06	3.7948e-05	1063770	lp_3408	NC_004567.2
lp_3142	7.67156	6.26431	-2.65232	-23.9569	0.00012082	0.000330289	1063974	lp_3142	NC_004567.2
lp_2701	11.2571	7.93878	-9.97534	-121.326	7.7e-07	2.2182e-05	1062973	pyrAA	NC_004567.2
lp_2400	5.98271	4.84944	-2.19356	-29.1308	6.575e-05	0.00021237	1062458	lp_2400	NC_004567.2
pWCFS101_02	9.72033	6.47372	-9.4913	-87.4798	2.13e-06	2.9991e-05	3125624	orf2	NC_006375.1
lp_0960a	10.2076	8.79644	-2.65959	-127.696	6.5e-07	2.0966e-05	11933292	lp_0960a	NC_004567.2
lp_2399	8.32963	5.85151	-5.57169	-155.688	3.5e-07	1.9995e-05	1062453	lp_2399	NC_004567.2
lp_0663	7.81008	6.77029	-2.05593	-34.51	3.879e-05	0.000145892	1062024	lp_0663	NC_004567.2
lp_0595	6.92559	5.8605	-2.0923	-75.0717	3.43e-06	3.7948e-05	1061553	lp_0595	NC_004567.2
lp_2723	13.9538	12.2368	-3.28758	-150.533	3.9e-07	2.0636e-05	1063018	purF	NC_004567.2
lp_1174	7.53055	6.43983	-2.1298	-48.1693	1.371e-05	7.632e-05	1063171	lp_1174	NC_004567.2
lp_0600	9.313	8.22938	-2.11934	-46.8485	1.496e-05	8.1302e-05	1061566	zmp2	NC_004567.2
lp_0226	11.0925	9.41962	-3.18849	-164.753	3e-07	1.9201e-05	1061399	nagB	NC_004567.2
lp_0853	10.9987	9.90806	-2.12973	-90.5002	1.92e-06	2.8899e-05	1061862	pepR1	NC_004567.2
lp_3673	12.6549	10.6015	-4.15082	-46.6461	1.516e-05	8.1992e-05	1061581	pepC2	NC_004567.2
lp_2696	8.17819	6.91026	-2.40816	-37.8011	2.92e-05	0.00012336	1062972	oroP	NC_004567.2
lp_2446	13.4483	11.751	-3.24296	-124.321	7.1e-07	2.1554e-05	1062552	lp_2446	NC_004567.2
lp_2020	12.0269	10.668	-2.56493	-21.3002	0.00017408	0.000428946	1061714	dltX	NC_004567.2
lp_0085	9.70322	7.72638	-3.9363	-194.495	1.8e-07	1.8998e-05	1061114	lp_0085	NC_004567.2
lp_3613	14.1547	12.1137	-4.11536	-60.7338	6.65e-06	5.0121e-05	1061784	lp_3613	NC_004567.2
lp_RNA01	9.88882	8.07582	-3.51371	-93.7387	1.72e-06	2.7409e-05	11933290	lp_sRNA01	NC_004567.2
lp_1706	14.8943	12.6572	-4.71445	-62.4829	6.09e-06	4.8485e-05	1061707	lp_1706	NC_004567.2
lp_1784	11.8476	10.6515	-2.29117	-24.6891	0.00011002	0.000310567	1062247	pyrAB2	NC_004567.2
lp_3659	10.8781	8.10374	-6.84148	-122.309	7.5e-07	2.2032e-05	1061601	rbsD	NC_004567.2

## Sheet: Genelist CJ maintenance
Genelist CJ maintenance
GeneName	Mean_MRSBroth_21day_D	Mean_Carrot_21day_E	Fold Change	t	p-value	FDR adj p-value	GeneID	Gene.Symbol	Accession
lp_0001	8.62691	8.80944	1.13488	8.49508	0.00293735	0.00408664	1061116	dnaA	NC_004567.2
lp_0002	10.6264	10.4803	-1.10656	-4.30126	0.0213102	0.0253064	1061106	dnaN	NC_004567.2
lp_0004	9.00505	10.0775	2.10299	49.4205	1.266e-05	5.6762e-05	1061118	lp_0004	NC_004567.2
lp_0005	12.0328	13.0563	2.03286	83.3362	2.48e-06	2.338e-05	1061119	recF	NC_004567.2
lp_0006	12.8253	13.8072	1.97517	36.5145	3.253e-05	0.000102683	1061120	gyrB	NC_004567.2
lp_0007	12.4726	12.9532	1.39532	36.483	3.262e-05	0.000102856	1061121	gyrA	NC_004567.2
lp_0009	10.7486	11.1074	1.28236	29.0129	6.659e-05	0.000172662	1061123	rpsF	NC_004567.2
lp_0010	13.9307	14.5265	1.51131	50.8233	1.16e-05	5.3894e-05	1061124	ssb	NC_004567.2
lp_0011	12.0128	12.6028	1.50527	15.6652	0.00045112	0.00078638	1061125	rpsR	NC_004567.2
lp_0012	11.0015	10.0376	-1.95055	-34.9099	3.742e-05	0.000113418	1061126	lp_0012	NC_004567.2
lp_0013	11.1959	10.3327	-1.81909	-15.2133	0.00049383	0.000851325	1061127	rplI	NC_004567.2
lp_0014	10.027	9.26508	-1.69569	-34.1078	4.023e-05	0.000119729	1061128	dnaC	NC_004567.2
lp_0015	8.29938	7.41244	-1.84926	-27.4028	7.954e-05	0.000196089	1061283	lp_0015	NC_004567.2
lp_0016	7.91951	7.04375	-1.83496	-33.6794	4.185e-05	0.000122811	1061284	proB	NC_004567.2
lp_0017	8.21877	7.6055	-1.52972	-45.3493	1.655e-05	6.6618e-05	1061286	proA	NC_004567.2
lp_0018	9.28206	10.8352	2.93452	56.9877	8.12e-06	4.3601e-05	1061288	lp_0018	NC_004567.2
lp_0020	6.48113	5.90073	-1.49527	-7.37059	0.00449895	0.00596168	1061293	glgB	NC_004567.2
lp_0021	8.40964	6.59989	-3.50582	-19.5122	0.00022853	0.000447308	1061258	glgC	NC_004567.2
lp_0022	7.51134	7.0768	-1.35148	-5.37611	0.0113611	0.0140084	1061259	glgD	NC_004567.2
lp_0023	6.47419	5.36324	-2.15988	-52.2	1.067e-05	5.1499e-05	1061257	glgA	NC_004567.2
lp_0024	7.45729	6.44539	-2.01656	-43.2448	1.92e-05	7.2002e-05	1061256	glgP	NC_004567.2
lp_0025	10.2388	9.76053	-1.39306	-5.5042	0.0106159	0.0131519	1061255	malZ	NC_004567.2
lp_0026	11.5616	10.446	-2.16692	-75.5024	3.37e-06	2.7426e-05	1061254	lp_0026	NC_004567.2
lp_0027	13.2375	10.7736	-5.51705	-86.1079	2.24e-06	2.2811e-05	1061253	pgmB1	NC_004567.2
lp_0028	14.0955	11.2672	-7.10279	-241.7	9e-08	1.2564e-05	1061252	lp_0028	NC_004567.2
lp_0030	10.4966	8.28067	-4.64572	-45.2496	1.667e-05	6.6879e-05	1061251	lp_0030	NC_004567.2
lp_0031	11.1653	9.89827	-2.4066	-89.9775	1.95e-06	2.1678e-05	1061250	cspL	NC_004567.2
lp_0032	13.5469	12.2338	-2.48484	-31.6557	5.076e-05	0.000141483	1061249	lp_0032	NC_004567.2
lp_0036	9.05969	8.55936	-1.41454	-42.5441	2.02e-05	7.4366e-05	1061246	rrp1	NC_004567.2
lp_0037	11.0522	10.556	-1.41046	-6.88421	0.00551258	0.00715902	1061245	hpk1	NC_004567.2
lp_0038	10.1901	10.312	1.08817	6.46728	0.00663119	0.0085266	1061242	lp_0038	NC_004567.2
lp_0039	10.0619	10.7446	1.60508	19.2002	0.00024024	0.000464992	1061240	lp_0039	NC_004567.2
lp_0041	11.769	9.94065	-3.55127	-67.0902	4.88e-06	3.2821e-05	1061239	lp_0041	NC_004567.2
lp_0043	11.2661	10.2778	-1.98375	-51.7767	1.095e-05	5.2338e-05	1061238	htrA	NC_004567.2
lp_0045	7.37658	7.15933	-1.16251	-3.4036	0.0398477	0.0457538	1061237	rlmH	NC_004567.2
lp_0046	5.95312	6.42991	1.39165	29.3669	6.412e-05	0.000168361	1061236	lp_0046	NC_004567.2
lp_0047	4.85325	5.50475	1.57079	38.5179	2.754e-05	9.1299e-05	1061235	calB	NC_004567.2
lp_0048	9.54334	8.44302	-2.14401	-47.7123	1.413e-05	6.0088e-05	1061234	lp_0048	NC_004567.2
lp_0050	5.28994	6.19351	1.87068	38.0061	2.871e-05	9.3793e-05	1061233	pnbA	NC_004567.2
lp_0052	11.0482	9.83372	-2.32056	-56.9301	8.14e-06	4.3601e-05	1061232	lp_0052	NC_004567.2
lp_0053	6.19868	6.67955	1.39559	15.0763	0.00050782	0.000870282	1061229	lp_0053	NC_004567.2
lp_0054	5.42275	6.55495	2.19192	36.4482	3.271e-05	0.000103058	1061228	lp_0054	NC_004567.2
lp_0055	7.19864	6.85888	-1.26555	-10.6244	0.00148892	0.00222519	1061226	lp_0055	NC_004567.2
lp_0056	7.22872	6.38252	-1.79776	-8.28874	0.00316344	0.00435462	1061225	lp_0056	NC_004567.2
lp_0057	7.57958	8.15024	1.4852	41.8314	2.129e-05	7.7205e-05	1061224	lp_0057	NC_004567.2
lp_0058	11.533	10.4239	-2.15712	-85.9691	2.25e-06	2.2811e-05	1061223	lp_0058	NC_004567.2
lp_0059	6.88014	8.06471	2.27296	22.4015	0.00014885	0.000316934	1061222	arsC	NC_004567.2
lp_0060	6.65706	5.66391	-1.99053	-6.96579	0.00532315	0.00694188	1061221	lp_0060	NC_004567.2
lp_0061	7.03012	6.47945	-1.46477	-13.4805	0.00071712	0.00116911	1061220	adc	NC_004567.2
lp_0062	6.09404	5.36275	-1.66012	-59.8744	6.96e-06	3.9317e-05	1061219	lp_0062	NC_004567.2
lp_0063	10.3637	7.63532	-6.62732	-164.838	2.9e-07	1.3145e-05	1061282	lp_0063	NC_004567.2
lp_0066	8.61277	10.0829	2.77054	16.9541	0.00035324	0.000644177	1061279	pgmB2	NC_004567.2
lp_0067	6.5942	7.44391	1.80214	21.1255	0.00017859	0.00036609	1061278	pva1	NC_004567.2
lp_0068	8.53097	8.5269	-1.00283	-0.10098	0.925706	0.929577	1061277	lp_0068	NC_004567.2
lp_0069	6.86931	5.7468	-2.17726	-28.0665	7.383e-05	0.000185732	1061275	ptp1	NC_004567.2
lp_0070	8.11738	6.76196	-2.55872	-28.3947	7.12e-05	0.000181175	1061274	lp_0070	NC_004567.2
lp_0071	8.10443	7.24492	-1.81443	-64.724	5.46e-06	3.434e-05	1061272	lp_0071	NC_004567.2
lp_0072	5.89061	6.19649	1.23617	7.27899	0.00467001	0.00617264	1061271	lp_0072	NC_004567.2
lp_0073	9.12633	9.68715	1.47511	9.24403	0.00227464	0.00325008	1061268	lp_0073	NC_004567.2
lp_0074	7.9979	8.41965	1.33955	12.5739	0.00088844	0.00141083	1061267	lp_0074	NC_004567.2
lp_0075	6.01174	5.07007	-1.92076	-14.1296	0.00062036	0.00102801	1061266	azoR1	NC_004567.2
lp_0076	9.39219	8.16531	-2.3406	-72.8803	3.77e-06	2.8613e-05	1061265	fusA1	NC_004567.2
lp_0077	7.70298	6.19301	-2.84804	-60.3067	6.8e-06	3.8823e-05	1061264	lp_0077	NC_004567.2
lp_0078	7.6722	6.26581	-2.65073	-22.0336	0.00015671	0.000328345	1061263	lp_0078	NC_004567.2
lp_0080	9.03044	8.11263	-1.88924	-23.2264	0.00013303	0.000291647	1061262	lp_0080	NC_004567.2
lp_0081	5.7428	6.26919	1.44032	13.4526	0.00072171	0.00117537	1061261	lp_0081	NC_004567.2
lp_0082	6.54448	6.0042	-1.45426	-9.61883	0.00201598	0.00291961	1061260	lp_0082	NC_004567.2
lp_0083	8.22051	7.20724	-2.01848	-41.9903	2.104e-05	7.6484e-05	1061113	lp_0083	NC_004567.2
lp_0085	9.40197	7.33308	-4.19565	-176.368	2.4e-07	1.3071e-05	1061114	lp_0085	NC_004567.2
lp_0088	7.82563	6.75298	-2.10329	-64.9629	5.39e-06	3.4288e-05	1064136	pepI	NC_004567.2
lp_0089	6.86799	6.51385	-1.27823	-5.85147	0.00889035	0.0111783	1061381	lp_0089	NC_004567.2
lp_0091	10.3139	9.86908	-1.36114	-13.1756	0.00076945	0.00124018	1061380	lp_0091	NC_004567.2
lp_0092	6.96879	5.59167	-2.5975	-31.2459	5.286e-05	0.000146557	1061379	lp_0092	NC_004567.2
lp_0096	9.48189	6.98787	-5.63347	-126.404	6.8e-07	1.6319e-05	1061377	lp_0096	NC_004567.2
lp_0098	8.05308	6.56683	-2.80159	-17.5812	0.00031567	0.000586961	1061376	lp_0098	NC_004567.2
lp_0099	7.94042	7.81825	-1.08837	-2.52603	0.0824333	0.0914884	1061375	lp_0099	NC_004567.2
lp_0100	7.17184	7.13828	-1.02354	-0.96746	0.402128	0.416537	1061374	lp_0100	NC_004567.2
lp_0101	7.67069	7.47704	-1.14365	-5.90255	0.00866808	0.0109164	1061370	lp_0101	NC_004567.2
lp_0102	7.22112	7.3795	1.11603	5.00925	0.0139061	0.0169126	1061372	cbiM	NC_004567.2
lp_0103	6.848	6.85868	1.00743	0.54572	0.62184	0.632167	1061368	lp_0103	NC_004567.2
lp_0104	5.98079	6.21462	1.17595	16.1402	0.00041132	0.000729272	1061369	larA	NC_004567.2
lp_0105	5.86135	7.05859	2.293	88.315	2.07e-06	2.1879e-05	1061366	larB	NC_004567.2
lp_0106	6.10797	6.06428	-1.03074	-0.37783	0.729789	0.739021	1061367	larC1	NC_004567.2
lp_0107	5.89589	7.1056	2.3129	22.5812	0.0001452	0.000311766	1061364	larC2	NC_004567.2
lp_0108	5.7411	5.38035	-1.28409	-2.80118	0.0647377	0.0727019	1061363	glpF1	NC_004567.2
lp_0109	7.06002	7.08228	1.01556	0.25415	0.815204	0.822316	1061362	larE	NC_004567.2
lp_0111	9.82047	6.76475	-8.31503	-131.69	5.9e-07	1.6078e-05	1061360	lp_0111	NC_004567.2
lp_0113	8.16748	5.95699	-4.62832	-84.0873	2.41e-06	2.3295e-05	1061358	thiM	NC_004567.2
lp_0114	12.0325	9.5804	-5.47199	-117.741	8.4e-07	1.7816e-05	1061357	thiD	NC_004567.2
lp_0115	9.97895	7.5821	-5.26653	-39.7879	2.489e-05	8.53e-05	1061356	thiE	NC_004567.2
lp_0116	10.6427	8.44082	-4.60085	-100.236	1.39e-06	2.0226e-05	1061355	thiP	NC_004567.2
lp_0117	9.39048	8.42302	-1.9554	-81.7613	2.63e-06	2.4229e-05	1061354	lp_0117	NC_004567.2
lp_0118	9.87735	9.19174	-1.60838	-50.4377	1.188e-05	5.4863e-05	1061353	lp_0118	NC_004567.2
lp_0119	8.16816	8.05181	-1.08399	-9.90615	0.00184329	0.00270176	1061351	lp_0119	NC_004567.2
lp_0120	7.73223	8.73022	1.99721	77.5315	3.11e-06	2.6067e-05	1061349	lp_0120	NC_004567.2
lp_0121	10.2254	8.83223	-2.62648	-57.8845	7.73e-06	4.19e-05	1061348	lp_0121	NC_004567.2
lp_0122	10.0915	8.96278	-2.18669	-67.8004	4.72e-06	3.2389e-05	1061347	lp_0122	NC_004567.2
lp_0124	12.1263	12.2046	1.0558	1.99905	0.135851	0.146909	1061346	pacL1	NC_004567.2
lp_0125	10.0554	8.20264	-3.61203	-36.5746	3.236e-05	0.000102365	1061345	lp_0125	NC_004567.2
lp_0126	14.006	14.0537	1.03358	1.30081	0.280996	0.295576	1061343	lp_0126	NC_004567.2
lp_0127	6.26124	6.21516	-1.03246	-0.61986	0.577654	0.590129	1061342	lp_0127	NC_004567.2
lp_0128	7.12262	6.51176	-1.52716	-43.1828	1.928e-05	7.2095e-05	1061341	lp_0128	NC_004567.2
lp_0129	15.5869	15.2047	-1.30332	-7.08574	0.00505972	0.00663437	1061340	hsp1	NC_004567.2
lp_0130	9.42401	6.09802	-10.0282	-16.3476	0.0003954	0.000706196	1061339	lp_0130	NC_004567.2
lp_0131	7.95317	6.19559	-3.38132	-58.1695	7.61e-06	4.1477e-05	1061338	lp_0131	NC_004567.2
lp_0132	8.32302	6.70638	-3.06658	-43.0712	1.944e-05	7.2459e-05	1061337	lp_0132	NC_004567.2
lp_0133	6.85586	5.38505	-2.77177	-79.6755	2.85e-06	2.5081e-05	1061335	lp_0133	NC_004567.2
lp_0134	6.70214	6.87453	1.12693	4.25877	0.0219008	0.0259781	1061336	lp_0134	NC_004567.2
lp_0136	9.05487	8.9392	-1.08348	-7.68041	0.00397768	0.00534811	1061333	lp_0136	NC_004567.2
lp_0137	10.4118	9.46919	-1.92195	-51.6108	1.106e-05	5.2666e-05	1061331	lp_0137	NC_004567.2
lp_0138	9.31735	10.1035	1.72444	18.8857	0.00025287	0.000485218	1061330	lp_0138	NC_004567.2
lp_0139	13.2687	13.1903	-1.05584	-1.30715	0.279086	0.293666	1061329	lai	NC_004567.2
lp_0141	7.93515	8.8915	1.94039	66.7793	4.95e-06	3.2941e-05	1061328	lp_0141	NC_004567.2
lp_0145	7.40237	7.47678	1.05293	4.43915	0.0195288	0.0232528	1061324	lp_0145	NC_004567.2
lp_0146	9.79682	10.8734	2.10901	24.1541	0.00011778	0.000265487	1061322	lp_0146	NC_004567.2
lp_0148	7.23045	7.9369	1.63179	19.1157	0.00024355	0.000470001	1061321	lp_0148	NC_004567.2
lp_0149	8.59457	9.30934	1.64122	59.7549	7e-06	3.9373e-05	1061320	lp_0149	NC_004567.2
lp_0150	7.11055	7.03768	-1.05181	-4.50006	0.0188027	0.0224225	1061319	lp_0150	NC_004567.2
lp_0152	10.9498	9.40143	-2.92492	-103.885	1.25e-06	1.9159e-05	1061317	lp_0152	NC_004567.2
lp_0154	9.53108	7.73719	-3.4675	-103.025	1.28e-06	1.9376e-05	1061316	lp_0154	NC_004567.2
lp_0155	10.0003	9.02634	-1.96423	-13.0517	0.00079216	0.00127415	1061315	lp_0155	NC_004567.2
lp_0156	8.08354	7.89591	-1.13889	-16.011	0.00042168	0.000743909	1061314	lp_0156	NC_004567.2
lp_0158	8.46625	7.79876	-1.58831	-23.5557	0.00012733	0.000281978	1061313	lp_0158	NC_004567.2
lp_0159	10.6372	10.2607	-1.29817	-9.23605	0.00228061	0.00325712	1061312	lp_0159	NC_004567.2
lp_0160	8.10028	6.91811	-2.26918	-59.5161	7.09e-06	3.9521e-05	1061311	lp_0160	NC_004567.2
lp_0161	9.06435	9.72104	1.57646	48.1568	1.372e-05	5.9076e-05	1061310	lp_0161	NC_004567.2
lp_0162	10.5997	11.6655	2.09338	63.6809	5.74e-06	3.5134e-05	1061309	lp_0162	NC_004567.2
lp_0163	10.0678	10.0134	-1.03844	-1.27528	0.288816	0.303494	1061305	lp_0163	NC_004567.2
lp_0164	8.92068	9.68079	1.69362	6.91389	0.00544266	0.00708295	1061304	lp_0164	NC_004567.2
lp_0165	9.83994	8.99252	-1.79928	-65.3204	5.3e-06	3.401e-05	1061303	lp_0165	NC_004567.2
lp_0166	11.1067	10.4294	-1.59911	-53.3562	9.97e-06	4.9689e-05	1061302	dak1A	NC_004567.2
lp_0168	7.96193	7.97772	1.011	0.79268	0.483782	0.497813	1061299	dak1B	NC_004567.2
lp_0169	7.47082	8.07499	1.5201	47.1574	1.465e-05	6.1732e-05	1061298	dak2	NC_004567.2
lp_0170	6.86488	6.77901	-1.06132	-2.57268	0.0790514	0.0879851	1061297	dak3	NC_004567.2
lp_0171	7.12945	8.10728	1.96949	50.5008	1.183e-05	5.4731e-05	1061296	dhaP	NC_004567.2
lp_0172	9.11491	10.1132	1.99767	63.5148	5.79e-06	3.5352e-05	1061295	lp_0172	NC_004567.2
lp_0173	8.89285	10.4576	2.95831	89.7733	1.97e-06	2.1755e-05	1061465	lp_0173	NC_004567.2
lp_0174	7.02261	8.48825	2.76185	47.6326	1.42e-05	6.032e-05	1061464	malA1	NC_004567.2
lp_0175	10.4063	9.83386	-1.48705	-43.9701	1.823e-05	6.9504e-05	1061463	mdxE	NC_004567.2
lp_0176	6.67607	5.59201	-2.11999	-30.5659	5.661e-05	0.000154209	1061462	mdxF	NC_004567.2
lp_0177	7.64679	6.49154	-2.22724	-87.4443	2.13e-06	2.2198e-05	1061461	mdxG	NC_004567.2
lp_0178	8.09123	6.93098	-2.23496	-96.3914	1.57e-06	2.0846e-05	1061460	lp_0178	NC_004567.2
lp_0179	9.90764	8.71362	-2.2879	-97.8624	1.5e-06	2.0452e-05	1061459	malS	NC_004567.2
lp_0180	10.492	9.39623	-2.1373	-34.0766	4.034e-05	0.000119957	1061458	msmX	NC_004567.2
lp_0181	8.66476	7.90902	-1.68849	-50.3254	1.196e-05	5.5165e-05	1061457	mapB	NC_004567.2
lp_0182	9.78343	8.96303	-1.7659	-30.0364	5.977e-05	0.000160182	1061453	lp_0182	NC_004567.2
lp_0183	15.9997	15.6834	-1.24513	-19.3795	0.00023341	0.000454879	1061451	lp_0183	NC_004567.2
lp_0184	8.76672	9.06328	1.22821	10.5972	0.00150063	0.00223946	1061449	sacK1	NC_004567.2
lp_0185	5.70276	8.19118	5.61161	212.477	1.3e-07	1.2564e-05	1061447	pts1BCA	NC_004567.2
lp_0187	6.89765	11.2728	20.7523	70.1462	4.24e-06	3.0423e-05	1061446	scrB	NC_004567.2
lp_0188	7.52539	9.57005	4.12576	115.803	8.9e-07	1.7876e-05	1061444	scrR	NC_004567.2
lp_0189	8.16392	9.90276	3.33767	40.7926	2.303e-05	8.1329e-05	1061442	lp_0189	NC_004567.2
lp_0190	6.2864	6.11146	-1.12892	-9.95098	0.00181812	0.00266862	1061441	lp_0190	NC_004567.2
lp_0192	7.16522	8.03176	1.82328	61.5973	6.37e-06	3.772e-05	1061439	nha1	NC_004567.2
lp_0193	11.1797	8.68884	-5.62119	-205.222	1.5e-07	1.2564e-05	1061438	lp_0193	NC_004567.2
lp_0194	9.71525	9.51497	-1.14892	-14.5358	0.00056842	0.00095718	1061437	lp_0194	NC_004567.2
lp_0197	9.63858	10.2509	1.52872	13.535	0.00070826	0.0011577	1061436	lp_0197	NC_004567.2
lp_0199	11.2149	10.2466	-1.95658	-54.1559	9.52e-06	4.845e-05	1061435	lp_0199	NC_004567.2
lp_0200	6.46253	6.50406	1.0292	1.97766	0.138772	0.149964	1061432	lp_0200	NC_004567.2
lp_0201	5.91065	6.4572	1.46059	20.2425	0.0002039	0.000408326	1061429	lp_0201	NC_004567.2
lp_0202	6.3212	7.85241	2.89028	67.6259	4.76e-06	3.2412e-05	1061428	lp_0202	NC_004567.2
lp_0203	6.18072	7.99565	3.5184	48.7224	1.323e-05	5.8017e-05	1061427	serA	NC_004567.2
lp_0204	5.93941	6.99201	2.07427	81.5102	2.66e-06	2.4319e-05	1061425	serC	NC_004567.2
lp_0205	11.9934	13.0851	2.13137	21.2617	0.00017506	0.000359804	1061424	pgm1	NC_004567.2
lp_0206	14.8053	12.0377	-6.80957	-175.367	2.4e-07	1.3076e-05	1061423	lp_0206	NC_004567.2
lp_0207	11.9936	9.23594	-6.76285	-220.489	1.2e-07	1.2564e-05	1061422	lp_0207	NC_004567.2
lp_0208	9.3994	9.38939	-1.00696	-0.57065	0.606729	0.618013	1061421	lp_0208	NC_004567.2
lp_0209	6.70106	7.15448	1.36929	34.349	3.936e-05	0.000117803	1061419	lp_0209	NC_004567.2
lp_0210	6.65276	6.70838	1.03931	2.53322	0.0819012	0.0909791	1061418	ack1	NC_004567.2
lp_0213	8.51056	9.0015	1.40536	37.46	3.004e-05	9.7177e-05	1061416	lp_0213	NC_004567.2
lp_0214	6.86575	7.95662	2.13002	91.3242	1.86e-06	2.1542e-05	1061414	lp_0214	NC_004567.2
lp_0215	7.60856	6.88632	-1.64975	-24.0707	0.00011905	0.0002672	1061413	lp_0215	NC_004567.2
lp_0216	9.40483	9.22819	-1.13024	-5.64359	0.00987523	0.0123027	1061412	ISP2_1	NC_004567.2
lp_0217	8.85715	9.47464	1.5342	41.1232	2.246e-05	8.0308e-05	1061411	lp_0217	NC_004567.2
lp_0218	7.43463	7.52011	1.06104	6.09971	0.00787482	0.0099737	1061410	lp_0218	NC_004567.2
lp_0219	8.54664	9.17361	1.54432	52.4108	1.054e-05	5.1092e-05	1061408	lp_0219	NC_004567.2
lp_0220	8.64073	7.65413	-1.98151	-16.0702	0.00041689	0.000736583	1061406	gpo	NC_004567.2
lp_0221	11.9654	10.9274	-2.05338	-54.1318	9.53e-06	4.845e-05	1061405	lp_0221	NC_004567.2
lp_0223	6.27744	6.78519	1.42183	10.7104	0.00145272	0.00217942	1061403	greA1	NC_004567.2
lp_0224	8.63659	10.2805	3.12519	135.878	5.4e-07	1.6078e-05	1061402	lp_0224	NC_004567.2
lp_0225	8.01431	9.43332	2.67402	83.4491	2.47e-06	2.338e-05	1061401	lp_0225	NC_004567.2
lp_0226	11.2426	8.55094	-6.46037	-229.683	1e-07	1.2564e-05	1061399	nagB	NC_004567.2
lp_0228	10.7331	10.1662	-1.48129	-22.4887	0.00014706	0.000314421	1061398	pepD1	NC_004567.2
lp_0230	8.20769	10.3522	4.42134	116.908	8.6e-07	1.7838e-05	1061397	pts2CB	NC_004567.2
lp_0231	7.40002	8.95139	2.93095	60.8526	6.61e-06	3.8166e-05	1061396	mtlR	NC_004567.2
lp_0232	8.96761	9.79864	1.77895	69.7802	4.31e-06	3.0533e-05	1061394	pts2A	NC_004567.2
lp_0233	10.8661	11.556	1.61319	29.1838	6.538e-05	0.000170239	1061392	mtlD	NC_004567.2
lp_0235	7.47995	8.12696	1.56591	39.5022	2.546e-05	8.6806e-05	1061390	lp_0235	NC_004567.2
lp_0236	9.69593	9.09136	-1.52052	-22.6202	0.00014442	0.000310737	1061389	trxA1	NC_004567.2
lp_0237	7.57706	6.7422	-1.78369	-16.3006	0.00039893	0.000711288	1061388	lp_0237	NC_004567.2
lp_0239	7.41554	4.95004	-5.52317	-90.4073	1.92e-06	2.1588e-05	1061387	lp_0239	NC_004567.2
lp_0240	9.29789	8.32135	-1.96773	-18.5061	0.0002693	0.000509856	1061386	lp_0240	NC_004567.2
lp_0242	8.86941	7.91747	-1.93447	-79.7111	2.85e-06	2.5081e-05	1061385	ndk	NC_004567.2
lp_0243	11.2362	10.9798	-1.19449	-8.0692	0.00342968	0.00467575	1061383	lp_0243	NC_004567.2
lp_0244	8.02242	8.79949	1.71365	10.8781	0.00138532	0.00208935	1061218	lp_0244	NC_004567.2
lp_0245	6.39976	6.53976	1.10191	9.92949	0.00183013	0.00268373	1061217	lp_0245	NC_004567.2
lp_0247	9.98408	5.87578	-17.2473	-144.081	4.5e-07	1.5582e-05	1061216	pts3C	NC_004567.2
lp_0248	9.50664	5.25598	-19.036	-111.833	9.9e-07	1.8171e-05	1061213	lp_0248	NC_004567.2
lp_0249	10.035	5.93983	-17.0913	-38.4599	2.767e-05	9.1508e-05	1061212	lp_0249	NC_004567.2
lp_0250	11.1844	8.70438	-5.57917	-48.5063	1.342e-05	5.8449e-05	1061211	lp_0250	NC_004567.2
lp_0251	10.283	7.02883	-9.5409	-67.0734	4.88e-06	3.2821e-05	1061210	lp_0251	NC_004567.2
lp_0252	9.36625	8.46203	-1.87153	-11.1421	0.00128731	0.00196335	1061209	lp_0252	NC_004567.2
lp_0253	8.55196	7.71816	-1.78238	-14.7701	0.00054105	0.000917017	1061208	kdgK	NC_004567.2
lp_0254	11.5623	14.8041	9.45964	29.2284	6.507e-05	0.000169858	1061204	cysE	NC_004567.2
lp_0255	10.0742	13.6566	11.9783	66.3962	5.04e-06	3.3184e-05	1061203	cblB	NC_004567.2
lp_0256	10.4981	14.3981	14.9285	172.021	2.6e-07	1.3145e-05	1061202	cbs	NC_004567.2
lp_0257	11.6879	10.6572	-2.04299	-26.4906	8.837e-05	0.000213219	1061200	pepM	NC_004567.2
lp_0259	11.0133	9.00636	-4.01922	-94.8753	1.65e-06	2.0884e-05	1061197	pnuC1	NC_004567.2
lp_0260	10.9127	9.38552	-2.88211	-130.189	6.2e-07	1.6078e-05	1061194	lp_0260	NC_004567.2
lp_0261	14.6428	13.6637	-1.97124	-12.9858	0.00080459	0.0012928	1061191	lp_0261	NC_004567.2
lp_0262	11.9929	10.3526	-3.11724	-30.7323	5.566e-05	0.000152426	1061190	treR	NC_004567.2
lp_0263	13.6902	13.0161	-1.59565	-26.0396	9.322e-05	0.000222449	1061188	treA	NC_004567.2
lp_0264	12.7745	12.2229	-1.4657	-46.0886	1.574e-05	6.468e-05	1061187	pts4ABC	NC_004567.2
lp_0265	11.6307	11.863	1.17469	7.82921	0.00375529	0.00508094	1061186	pts5ABC	NC_004567.2
lp_0266	13.7813	12.3878	-2.62723	-85.9574	2.25e-06	2.2811e-05	1061184	lp_0266	NC_004567.2
lp_0267	5.10011	5.82068	1.64783	6.48481	0.00657849	0.00846923	1061183	tagD1	NC_004567.2
lp_0268	4.98568	5.24126	1.19382	20.6299	0.00019225	0.000388228	1061182	tagF1	NC_004567.2
lp_0269	4.8385	4.95166	1.0816	5.44024	0.0109799	0.0135651	1061181	tagF2	NC_004567.2
lp_0271	5.9701	5.87133	-1.07085	-7.78477	0.00381996	0.00515827	1061178	lp_0271	NC_004567.2
lp_0272	7.35806	6.40192	-1.94011	-10.9755	0.00134805	0.00204104	1061175	lp_0272	NC_004567.2
lp_0273	8.05838	6.60894	-2.73103	-88.459	2.06e-06	2.1879e-05	1061174	lp_0273	NC_004567.2
lp_0274	7.01846	7.38309	1.28755	30.1964	5.879e-05	0.000159055	1061172	lp_0274	NC_004567.2
lp_0275	10.2509	11.5629	2.48277	38.4444	2.77e-05	9.1526e-05	1061171	mntH1	NC_004567.2
lp_0276	6.00851	9.0741	8.37207	192.787	1.8e-07	1.2564e-05	1061170	lp_0276	NC_004567.2
lp_0277	6.46084	10.4293	15.654	81.278	2.68e-06	2.4394e-05	1061169	lp_0277	NC_004567.2
lp_0279	5.42237	8.45718	8.19537	129.692	6.2e-07	1.6078e-05	1061168	lp_0279	NC_004567.2
lp_0280	6.05774	6.46183	1.32326	7.58333	0.00413211	0.00552719	1061165	lp_0280	NC_004567.2
lp_0281	6.72794	6.43892	-1.2218	-5.93656	0.00852405	0.0107393	1061164	lp_0281	NC_004567.2
lp_0282	11.2065	11.5833	1.29847	5.81363	0.00905981	0.011373	1061163	hpk2	NC_004567.2
lp_0283	7.74757	7.04091	-1.63202	-9.65623	0.00199234	0.00289172	1061162	rrp2	NC_004567.2
lp_0284	7.83421	6.8418	-1.98951	-56.701	8.25e-06	4.3892e-05	1061161	lp_0284	NC_004567.2
lp_0285	9.44762	8.40309	-2.06269	-73.4835	3.67e-06	2.8161e-05	1061160	lp_0285	NC_004567.2
lp_0286	8.43397	8.45438	1.01424	0.57295	0.605344	0.616803	1061159	pts6C	NC_004567.2
lp_0287	10.2201	9.69124	-1.44278	-45.1718	1.676e-05	6.7027e-05	1061157	lp_0287	NC_004567.2
lp_0289	6.58935	5.91652	-1.59419	-14.0771	0.00062751	0.00103876	1061155	lp_0289	NC_004567.2
lp_0290	7.32947	8.22934	1.86591	23.7677	0.00012383	0.00027497	1061154	lp_0290	NC_004567.2
lp_0291	11.4006	11.7573	1.28042	8.08261	0.0034126	0.00465652	1061153	glcD	NC_004567.2
lp_0292	10.9104	11.6201	1.63541	42.1785	2.075e-05	7.5896e-05	1061152	lp_0292	NC_004567.2
lp_0293	11.4143	12.2543	1.79013	70.3378	4.21e-06	3.0394e-05	1061151	lp_0293	NC_004567.2
lp_0294	7.11172	8.31977	2.31025	43.2768	1.915e-05	7.2002e-05	1061149	lp_0294	NC_004567.2
lp_0295	8.23754	9.17951	1.92115	44.9944	1.696e-05	6.7062e-05	1061148	lp_0295	NC_004567.2
lp_0296	8.20994	7.58399	-1.54323	-16.8466	0.00036027	0.000654696	1061147	tag1	NC_004567.2
lp_0297	7.87303	6.63966	-2.35115	-23.1279	0.0001348	0.000293876	1061146	lp_0297	NC_004567.2
lp_0298	6.3819	6.77882	1.3167	12.8344	0.00083414	0.00133548	1061143	lp_0298	NC_004567.2
lp_0299	5.92443	6.50328	1.49366	32.006	4.905e-05	0.000137946	1061142	lp_0299	NC_004567.2
lp_0300	8.64805	8.32954	-1.24705	-18.9309	0.000251	0.000482529	1061141	lp_0300	NC_004567.2
lp_0301	8.41079	8.25068	-1.11737	-12.5237	0.00089943	0.00142684	1061140	lp_0301	NC_004567.2
lp_0302	5.27053	10.1828	30.1119	113.975	9.3e-07	1.7994e-05	1061136	lp_0302	NC_004567.2
lp_0304	6.44949	9.56363	8.65869	32.5244	4.665e-05	0.000133375	1061134	lp_0304	NC_004567.2
lp_0305	9.24746	8.40001	-1.79931	-54.7969	9.17e-06	4.7494e-05	1061133	gcsH1	NC_004567.2
lp_0306	10.1353	8.90587	-2.34477	-14.8105	0.0005365	0.000910306	1061132	lp_0306	NC_004567.2
lp_0307	10.6039	8.87075	-3.3246	-17.2005	0.00033781	0.000621111	1061130	lp_0307	NC_004567.2
lp_0308	9.05226	7.90125	-2.2207	-54.3071	9.43e-06	4.8437e-05	1064061	lp_0308	NC_004567.2
lp_0309	12.4468	11.8432	-1.51945	-5.33757	0.0115985	0.0142786	1062134	lp_0309	NC_004567.2
lp_0310	10.7113	8.77613	-3.82427	-49.4037	1.267e-05	5.6762e-05	1061294	ack2	NC_004567.2
lp_0311	8.58359	8.48504	-1.0707	-5.0344	0.0137094	0.016693	1062139	lp_0311	NC_004567.2
lp_0312	7.74252	8.16666	1.34176	34.0382	4.049e-05	0.00012015	1062141	lp_0312	NC_004567.2
lp_0313	11.1874	9.99838	-2.28001	-51.4461	1.117e-05	5.2846e-05	1062140	ndh1	NC_004567.2
lp_0314	5.66769	5.6356	-1.02249	-2.70524	0.0703249	0.0786088	1064059	lp_0314	NC_004567.2
lp_0315	10.1339	10.2824	1.10845	12.6093	0.0008808	0.00140084	1062145	potD	NC_004567.2
lp_0316	10.0286	9.95552	-1.05193	-6.14255	0.00771506	0.00979521	1062144	potC	NC_004567.2
lp_0317	9.09695	8.58353	-1.42744	-15.0383	0.0005118	0.000875052	1062142	potB	NC_004567.2
lp_0318	9.99138	9.29783	-1.61725	-33.6716	4.188e-05	0.000122811	1064060	potA	NC_004567.2
lp_0319	7.81856	6.09541	-3.30156	-121.843	7.6e-07	1.7132e-05	1062146	lp_0319	NC_004567.2
lp_0320	8.02666	8.34705	1.24867	6.02815	0.00815137	0.0102989	1062147	lp_0320	NC_004567.2
lp_0321	10.0029	10.4033	1.31983	12.4085	0.00092535	0.00146242	1062160	lp_0321	NC_004567.2
lp_0322	9.40868	9.66093	1.19106	12.0879	0.0010028	0.00156538	1062152	lp_0322	NC_004567.2
lp_0324	8.47074	7.59544	-1.83439	-74.0941	3.58e-06	2.796e-05	1062149	lp_0324	NC_004567.2
lp_0325	7.88747	8.50762	1.53704	31.5276	5.14e-05	0.000143026	1062164	lp_0325	NC_004567.2
lp_0326	7.66232	7.9795	1.2459	5.029	0.0137513	0.0167375	1062163	lp_0326	NC_004567.2
lp_0327	7.64776	8.02664	1.30033	23.9436	0.00012103	0.000270275	1062167	lp_0327	NC_004567.2
lp_0329	9.45385	8.89791	-1.47012	-26.7218	8.602e-05	0.000208824	1062166	acdH	NC_004567.2
lp_0330	14.7479	14.0654	-1.60492	-9.21636	0.00229542	0.00327078	1062165	fba	NC_004567.2
lp_0331	8.02085	9.01436	1.99102	10.9106	0.00137274	0.00207339	1062169	xylP1	NC_004567.2
lp_0332	6.42405	7.17701	1.68525	12.4324	0.00091988	0.00145559	1062168	lp_0332	NC_004567.2
lp_0333	5.36792	5.1196	-1.18783	-8.65286	0.00277856	0.00388302	1064062	lp_0333	NC_004567.2
lp_0334	11.8001	8.93497	-7.28585	-114.134	9.3e-07	1.7994e-05	1062170	pepD2	NC_004567.2
lp_0335	12.7114	12.4808	-1.17334	-2.46761	0.0869198	0.0962624	1062172	lp_0335	NC_004567.2
lp_0336	7.97091	8.49094	1.43399	10.907	0.00137413	0.00207449	1062171	lp_0336	NC_004567.2
lp_0337	8.85591	9.15164	1.22751	25.1	0.00010452	0.000240662	1062138	birA1	NC_004567.2
lp_0338	9.22349	9.72028	1.41108	11.4558	0.00118238	0.00181489	1062136	lp_0338	NC_004567.2
lp_0339	8.22426	8.85617	1.54961	53.2378	1.004e-05	4.977e-05	1062135	dapC	NC_004567.2
lp_0340	9.89635	9.65554	-1.18165	-17.2234	0.00033642	0.000619288	1062137	lp_0340	NC_004567.2
lp_0343	10.0611	9.79358	-1.20376	-4.30754	0.0212246	0.0252239	1062197	tagG	NC_004567.2
lp_0344	11.2957	11.0899	-1.15332	-12.5081	0.00090288	0.00143158	1062178	tagH	NC_004567.2
lp_0346	5.54184	5.38558	-1.11439	-8.71766	0.0027166	0.00380495	1064063	lp_0346	NC_004567.2
lp_0347	6.07445	5.01238	-2.08793	-45.1904	1.673e-05	6.7027e-05	1062182	lp_0347	NC_004567.2
lp_0348	8.564	7.51872	-2.06376	-69.7976	4.31e-06	3.0533e-05	1062179	lp_0348	NC_004567.2
lp_0349	6.8326	9.4966	6.33787	65.3152	5.3e-06	3.401e-05	1062189	amtB	NC_004567.2
lp_0350	5.33758	6.34562	2.01118	40.0895	2.431e-05	8.4147e-05	1062187	hicD1	NC_004567.2
lp_0351	9.36409	7.98965	-2.59268	-33.6995	4.177e-05	0.000122786	1062183	lp_0351	NC_004567.2
lp_0353	5.46637	5.34866	-1.08501	-3.17162	0.047709	0.0542614	1062191	zmp1	NC_004567.2
lp_0354	8.30024	7.09538	-2.30515	-45.7831	1.607e-05	6.5403e-05	1062190	rpiA2	NC_004567.2
lp_0355	13.8786	14.051	1.12693	3.11086	0.0500819	0.0568773	1062192	lp_0355	NC_004567.2
lp_0357	11.2763	9.60217	-3.19135	-93.4312	1.73e-06	2.0884e-05	1062194	lp_0357	NC_004567.2
lp_0358	10.4328	10.095	-1.26382	-4.03873	0.0253176	0.0297932	1062193	lp_0358	NC_004567.2
lp_0359	10.2593	10.6445	1.30604	12.1521	0.00098662	0.00154475	1064064	lp_0359	NC_004567.2
lp_0360	7.52986	6.96026	-1.48411	-11.2435	0.00125212	0.00191156	1062196	lp_0360	NC_004567.2
lp_0361	8.67665	8.40063	-1.21085	-21.3362	0.00017317	0.000356382	1062195	lp_0361	NC_004567.2
lp_0362	10.7164	11.9055	2.28001	54.6357	9.26e-06	4.7769e-05	1062198	accB3	NC_004567.2
lp_0363	9.26191	9.07892	-1.13524	-4.76295	0.0160386	0.0193555	1064065	lp_0363	NC_004567.2
lp_0364	9.80005	8.24072	-2.94718	-82.8191	2.53e-06	2.3696e-05	1062173	lp_0364	NC_004567.2
lp_0365	5.28622	5.87831	1.50743	21.3169	0.00017366	0.000357149	1064017	lp_0365	NC_004567.2
lp_0366	6.81673	6.38443	-1.34938	-24.2051	0.00011701	0.000264322	1064213	lp_0366	NC_004567.2
lp_0367	12.2702	9.10848	-8.94888	-266.844	7e-08	1.2564e-05	1062133	choS	NC_004567.2
lp_0368	11.1078	8.42637	-6.41475	-216.087	1.3e-07	1.2564e-05	1061122	choQ	NC_004567.2
lp_0369	12.7475	10.5384	-4.62391	-39.0578	2.637e-05	8.8358e-05	1064211	gshR1	NC_004567.2
lp_0370	7.25334	9.84918	6.04539	210.118	1.4e-07	1.2564e-05	1064209	glpK	NC_004567.2
lp_0371	7.0866	7.33577	1.18852	21.25	0.00017536	0.000360181	1061131	glpD	NC_004567.2
lp_0372	7.42965	6.08418	-2.54112	-66.0916	5.11e-06	3.3452e-05	1064207	glpF3	NC_004567.2
lp_0373	5.62696	5.73779	1.07985	3.43072	0.0390385	0.0448906	1064206	lp_0373	NC_004567.2
lp_0374	6.66407	6.37186	-1.22451	-11.8845	0.00105642	0.00164005	1061138	lp_0374	NC_004567.2
lp_0375	4.78886	4.67201	-1.08436	-5.72488	0.00947404	0.0118644	1061137	lp_0375	NC_004567.2
lp_0376	7.84199	7.89604	1.03817	0.89542	0.43418	0.448696	1061139	lp_0376	NC_004567.2
lp_0377	6.90667	6.76293	-1.10476	-2.95282	0.0569791	0.0644525	1064205	lp_0377	NC_004567.2
lp_0379	8.50691	8.64177	1.09798	3.76242	0.0306339	0.0356995	1061145	lp_0379	NC_004567.2
lp_0381	4.63212	4.71107	1.05625	2.2083	0.110768	0.121553	1064203	lp_0381	NC_004567.2
lp_0382	8.76916	9.24429	1.39004	5.68836	0.00965158	0.0120674	1064200	lp_0382	NC_004567.2
lp_0383	6.64689	7.1159	1.38416	29.9442	6.035e-05	0.000161535	1061156	lp_0383	NC_004567.2
lp_0384	7.07445	7.98805	1.88374	12.3291	0.00094377	0.00148585	1064202	lp_0384	NC_004567.2
lp_0385	6.98417	7.07123	1.0622	7.01555	0.00521175	0.00681083	1064201	lp_0385	NC_004567.2
lp_0386	6.63562	7.33942	1.62879	14.7447	0.00054393	0.000920907	17494175	lp_0386	NC_004567.2
lp_0388	7.55066	7.63812	1.0625	1.43294	0.243908	0.257605	1064198	lp_0388	NC_004567.2
lp_0391	6.45281	6.83296	1.30147	6.42081	0.0067736	0.00867866	1061167	lp_0391	NC_004567.2
lp_0393	8.54121	6.23702	-4.93888	-133.038	5.8e-07	1.6078e-05	1064196	thgA1	NC_004567.2
lp_0394	8.67054	6.21623	-5.48048	-132.035	5.9e-07	1.6078e-05	1061176	lp_0394	NC_004567.2
lp_0395	9.73393	8.05298	-3.20638	-35.6423	3.507e-05	0.000108096	1064197	lp_0395	NC_004567.2
lp_0396	9.37625	7.32348	-4.14904	-172.954	2.5e-07	1.3145e-05	1061173	lp_0396	NC_004567.2
lp_0397	9.84152	8.05685	-3.44541	-18.9191	0.00025149	0.000483161	1061185	lp_0397	NC_004567.2
lp_0399	6.60824	6.81549	1.15448	17.4463	0.00032329	0.000598639	1064193	valT	NC_004567.2
lp_0400	8.45765	7.65206	-1.74786	-34.1096	4.022e-05	0.000119729	1061189	napA1	NC_004567.2
lp_0402	6.6316	7.9388	2.47461	44.8781	1.71e-05	6.7246e-05	1061193	lp_0402	NC_004567.2
lp_0403	8.43853	7.85976	-1.49357	-13.6902	0.00068381	0.00112242	1064191	plnR	NC_004567.2
lp_0404	6.20042	5.8179	-1.30362	-15.3036	0.00048489	0.000838682	1061196	plnL	NC_004567.2
lp_0405	5.64765	5.1964	-1.36722	-9.056	0.00242088	0.00342455	1064190	plnK	NC_004567.2
lp_0406	6.87878	7.16416	1.21873	2.06865	0.12683	0.137823	1064185	plnJ	NC_004567.2
lp_0409	7.41948	7.63031	1.15736	10.6986	0.00145762	0.00218468	1061205	plnM	NC_004567.2
lp_0410	7.74781	7.68497	-1.04452	-0.45853	0.676613	0.686508	1064186	plnN	NC_004567.2
lp_0411	6.55256	5.99865	-1.46806	-4.73745	0.0162828	0.019635	1061215	plnO	NC_004567.2
lp_0412	5.92879	5.88892	-1.02802	-1.18154	0.319496	0.333824	1061231	plnP	NC_004567.2
lp_0413	5.54751	5.09001	-1.37316	-14.8794	0.00052887	0.000899803	1061273	plnQ	NC_004567.2
lp_0415	8.68127	7.72005	-1.94696	-24.2427	0.00011644	0.000263624	1064174	plnA	NC_004567.2
lp_0416	9.36176	9.39831	1.02566	1.34999	0.266541	0.280845	1061276	plnB	NC_004567.2
lp_0417	9.36928	9.07541	-1.22593	-7.01748	0.00520748	0.00680811	1061285	plnC	NC_004567.2
lp_0418	8.24823	8.42561	1.13083	10.9556	0.00135556	0.00205141	1064173	plnD	NC_004567.2
lp_0419	6.06479	5.70369	-1.2844	-5.19872	0.0125089	0.0153269	1061281	plnI	NC_004567.2
lp_0421	6.879	6.01325	-1.82228	-49.009	1.299e-05	5.7704e-05	1061287	plnF	NC_004567.2
lp_0422	6.56452	6.31356	-1.19	-19.2988	0.00023646	0.000459158	1064171	plnE	NC_004567.2
lp_0423	6.6179	5.70462	-1.88332	-26.1013	9.254e-05	0.000221186	1061291	plnG	NC_004567.2
lp_0424	5.40348	5.35675	-1.03292	-2.70185	0.070533	0.0788132	1061300	plnH	NC_004567.2
lp_0426	7.57411	7.02787	-1.46027	-46.4798	1.533e-05	6.3389e-05	1061308	plnU	NC_004567.2
lp_0428	6.82289	5.77102	-2.07321	-25.3799	0.00010097	0.0002349	1061306	plnV	NC_004567.2
lp_0429	7.30537	6.36743	-1.91579	-71.6314	3.98e-06	2.9585e-05	1064167	plnW	NC_004567.2
lp_0430	8.61261	8.59939	-1.00921	-1.04396	0.37049	0.384659	1064166	txe	NC_004567.2
lp_0431	8.38541	8.79239	1.32591	12.5887	0.00088523	0.00140646	1061323	axe	NC_004567.2
lp_0432	8.29704	8.19967	-1.06982	-6.69166	0.00599591	0.00775444	1064165	lp_0432	NC_004567.2
lp_0433	7.63151	8.957	2.50618	48.2196	1.367e-05	5.9076e-05	1061327	lp_0433	NC_004567.2
lp_0434	8.5469	7.8568	-1.61339	-47.7726	1.407e-05	5.9968e-05	1061325	trpS	NC_004567.2
lp_0435	7.472	9.2706	3.47885	83.5682	2.46e-06	2.338e-05	1064164	lp_0435	NC_004567.2
lp_0436	9.47911	10.7827	2.46851	98.3826	1.48e-06	2.0417e-05	1061332	pts7C	NC_004567.2
lp_0438	6.1667	7.79421	3.08978	107.527	1.12e-06	1.8813e-05	1064162	lp_0438	NC_004567.2
lp_0439	5.6621	5.78888	1.09186	1.11996	0.341411	0.356007	1064160	pts8C	NC_004567.2
lp_0440	5.77043	6.50654	1.66568	16.7968	0.00036358	0.000659561	1064159	pbg1	NC_004567.2
lp_0441	5.87442	6.07827	1.15177	14.4721	0.00057618	0.00096763	1061350	lp_0441	NC_004567.2
lp_0442	7.01978	7.19357	1.12802	7.1131	0.00500204	0.00656977	1064155	lp_0442	NC_004567.2
lp_0443	8.382	8.55734	1.12923	5.15086	0.0128441	0.0157191	1064157	dus1	NC_004567.2
lp_0444	7.9331	7.57255	-1.28392	-26.8106	8.513e-05	0.000207324	1061361	lp_0444	NC_004567.2
lp_0445	8.88937	8.3292	-1.47444	-12.9837	0.000805	0.0012928	1064156	lp_0445	NC_004567.2
lp_0446	8.96161	8.39929	-1.47664	-9.8069	0.00190067	0.00277284	1061359	ppx1	NC_004567.2
lp_0447	10.1022	9.03146	-2.10055	-34.7701	3.789e-05	0.000114512	1064154	mvaA	NC_004567.2
lp_0448	13.0836	11.9009	-2.27001	-10.8696	0.00138862	0.00209297	1061365	lp_0448	NC_004567.2
lp_0449	10.3612	9.14645	-2.32105	-91.0601	1.88e-06	2.1542e-05	1064153	lp_0449	NC_004567.2
lp_0450	12.1884	11.1288	-2.08434	-50.0921	1.214e-05	5.5669e-05	1064150	lp_0450	NC_004567.2
lp_0452	6.42392	7.11527	1.6148	5.25028	0.0121605	0.0149234	1061378	lp_0452	NC_004567.2
lp_0454	9.08547	8.33804	-1.6788	-21.9572	0.0001584	0.000331016	1064149	metS	NC_004567.2
lp_0455	6.70668	6.61817	-1.06327	-2.55897	0.0800275	0.0890081	1061384	lp_0455	NC_004567.2
lp_0456	11.6213	11.8247	1.15138	3.68027	0.0324831	0.0377137	1061382	lp_0456	NC_004567.2
lp_0457	7.64121	8.34929	1.63363	48.7816	1.318e-05	5.8017e-05	1064148	lp_0457	NC_004567.2
lp_0458	7.75756	8.18334	1.3433	25.6964	9.715e-05	0.000228397	1064147	lp_0458	NC_004567.2
lp_0459	11.4556	11.1793	-1.21102	-2.31086	0.100499	0.11079	1061391	lp_0459	NC_004567.2
lp_0460	10.1846	9.98262	-1.15031	-4.50924	0.0186963	0.0223211	1064146	ispE	NC_004567.2
lp_0461	10.1555	9.16291	-1.98974	-63.0669	5.92e-06	3.5861e-05	1064144	lp_0461	NC_004567.2
lp_0463	7.42943	9.99358	5.91406	183.516	2.1e-07	1.2564e-05	1061395	znuC	NC_004567.2
lp_0464	7.53099	10.0421	5.70074	42.8902	1.97e-05	7.2941e-05	1064145	znuB	NC_004567.2
lp_0466	10.5742	9.21488	-2.56557	-77.5263	3.11e-06	2.6067e-05	1061400	purR	NC_004567.2
lp_0467	10.1665	9.12987	-2.05148	-29.9389	6.038e-05	0.000161535	1064143	glmU	NC_004567.2
lp_0469	8.06634	7.28039	-1.72422	-66.9278	4.91e-06	3.2924e-05	1061404	bla1	NC_004567.2
lp_0471	8.44792	8.50761	1.04225	0.80404	0.47807	0.492586	1061409	prs1	NC_004567.2
lp_0472	9.25117	9.10252	-1.10853	-1.57406	0.210008	0.223312	1064142	lp_0472	NC_004567.2
lp_0473	13.5096	13.4029	-1.07681	-3.9264	0.0273249	0.0320106	1061407	lp_0473	NC_004567.2
lp_0475	9.26322	9.41176	1.10845	6.16899	0.00761854	0.00968448	1061415	lp_0475	NC_004567.2
lp_0476	8.94973	9.02555	1.05396	6.42053	0.00677447	0.00867866	1064141	lp_0476	NC_004567.2
lp_0477	9.14412	8.72893	-1.33347	-8.40056	0.0030382	0.00420175	1061420	lp_0477	NC_004567.2
lp_0479	12.9043	12.5449	-1.28282	-29.2937	6.462e-05	0.000169315	1061433	lp_0479	NC_004567.2
lp_0480	12.8816	12.6297	-1.19073	-8.44892	0.00298605	0.00414516	1064139	rpoE	NC_004567.2
lp_0481	10.0548	10.3168	1.19909	4.60203	0.017663	0.0211603	1061431	pyrG	NC_004567.2
lp_0482	5.23423	5.6622	1.34534	9.45967	0.00212085	0.00305551	1061440	lp_0482	NC_004567.2
lp_0483	5.23622	5.74931	1.42711	5.76436	0.0092868	0.0116439	1064133	lp_0483	NC_004567.2
lp_0484	4.79084	5.04056	1.18898	15.0428	0.00051133	0.000874725	1061443	lp_0484	NC_004567.2
lp_0485	4.68916	5.34886	1.57976	45.0743	1.687e-05	6.7062e-05	1061454	lp_0485	NC_004567.2
lp_0486	4.96654	5.44842	1.39657	28.0822	7.37e-05	0.000185709	1064066	lp_0486	NC_004567.2
lp_0487	5.67035	5.56846	-1.07317	-6.46185	0.00664764	0.00854423	1061450	argC1	NC_004567.2
lp_0488	5.09232	5.51901	1.34415	13.4877	0.00071594	0.0011678	1061467	lp_0488	NC_004567.2
lp_0489	5.29622	6.16615	1.82757	45.1504	1.678e-05	6.7027e-05	1062230	tkt1A	NC_004567.2
lp_0490	5.80225	4.76761	-2.04861	-36.8823	3.153e-05	0.000100851	1061471	lp_0490	NC_004567.2
lp_0491	5.27796	5.99232	1.64075	17.1672	0.00033984	0.000623745	1061472	tkt1B	NC_004567.2
lp_0492	5.15148	5.37367	1.1665	18.516	0.00026885	0.000509319	1061474	lp_0492	NC_004567.2
lp_0493	4.96945	4.96956	1.00007	0.00395	0.997089	0.998721	1063313	lp_0493	NC_004567.2
lp_0495	5.025	5.09668	1.05094	3.46779	0.0379652	0.0437048	1061475	deoR	NC_004567.2
lp_0497	4.88825	5.60876	1.64776	60.7968	6.63e-06	3.8204e-05	1061480	deoC	NC_004567.2
lp_0498	6.4479	7.26125	1.75728	6.69048	0.00599902	0.00775526	1061481	deoP	NC_004567.2
lp_0499	4.81434	4.89344	1.05636	1.10365	0.347457	0.36207	1061483	deoM	NC_004567.2
lp_0500	5.64694	6.5069	1.81499	29.3728	6.408e-05	0.000168361	1061484	deoK	NC_004567.2
lp_0501	7.75198	7.5766	-1.12926	-14.9819	0.00051778	0.000883336	1061485	serS1	NC_004567.2
lp_0502	5.78241	5.98502	1.15078	9.60479	0.00202496	0.00293089	1061487	sdaC	NC_004567.2
lp_0505	7.4332	7.87501	1.35831	32.2139	4.807e-05	0.000135927	1061489	sdhB	NC_004567.2
lp_0506	7.59801	8.13946	1.45544	7.63556	0.00404807	0.00543105	1061492	sdhA	NC_004567.2
lp_0507	8.1202	8.29945	1.1323	5.53723	0.010434	0.0129524	1061493	lp_0507	NC_004567.2
lp_0509	8.11768	7.14012	-1.96914	-53.8311	9.7e-06	4.8822e-05	1061499	lp_0509	NC_004567.2
lp_0510	10.3197	10.6295	1.23949	10.9215	0.00136853	0.00206904	1061497	murA1	NC_004567.2
lp_0511	10.1565	10.1789	1.0156	1.85399	0.157161	0.168726	1061500	rho	NC_004567.2
lp_0512	8.94978	9.21403	1.20101	21.0005	0.00018191	0.000371478	1061502	rpmE	NC_004567.2
lp_0513	10.1902	9.66977	-1.43442	-43.0469	1.947e-05	7.246e-05	1061504	lp_0513	NC_004567.2
lp_0514	11.0669	10.8693	-1.14676	-5.70213	0.00958414	0.0119879	1061503	srtA	NC_004567.2
lp_0515	10.9895	10.5644	-1.34268	-17.0143	0.00034939	0.000637886	1061508	lp_0515	NC_004567.2
lp_0516	9.69612	9.32665	-1.29188	-19.1413	0.00024254	0.000468771	1064137	htpX	NC_004567.2
lp_0517	10.6654	10.5773	-1.06293	-4.8422	0.0153091	0.0185036	1061796	lp_0517	NC_004567.2
lp_0518	11.331	10.3696	-1.94726	-73.9446	3.6e-06	2.796e-05	1061788	murF	NC_004567.2
lp_0520	10.1791	9.48395	-1.6191	-16.6254	0.00037531	0.000675342	1061824	rhe1	NC_004567.2
lp_0522	9.33236	8.60714	-1.65316	-36.0839	3.375e-05	0.000105379	1061816	acpS	NC_004567.2
lp_0523	9.28101	8.27675	-2.00592	-79.8561	2.83e-06	2.5045e-05	1061815	alr	NC_004567.2
lp_0524	9.92351	8.38217	-2.91064	-34.2586	3.968e-05	0.000118546	1061813	lp_0524	NC_004567.2
lp_0525	8.65451	7.61819	-2.05099	-36.8888	3.151e-05	0.000100851	1061850	kup1	NC_004567.2
lp_0526	6.92919	6.63058	-1.22995	-6.40631	0.00681885	0.00873193	1061848	carB	NC_004567.2
lp_0527	6.26752	6.30333	1.02513	0.69363	0.535989	0.550085	1061839	carA	NC_004567.2
lp_0528	4.98326	5.27234	1.22186	4.53731	0.0183757	0.0219602	1061865	argC2	NC_004567.2
lp_0529	6.66564	6.38874	-1.21159	-6.38114	0.00689831	0.00882644	1061854	argJ	NC_004567.2
lp_0530	7.52399	6.77325	-1.68266	-45.0384	1.691e-05	6.7062e-05	1061853	argB	NC_004567.2
lp_0531	7.49472	6.39159	-2.14819	-22.8373	0.0001402	0.000302903	1061852	argD	NC_004567.2
lp_0532	7.89424	6.9969	-1.86263	-13.7186	0.00067945	0.00111644	1061878	argF	NC_004567.2
lp_0533	7.00285	7.70413	1.62595	11.4557	0.00118241	0.00181489	1061874	lp_0533	NC_004567.2
lp_0535	9.02564	11.0284	4.00763	42.1453	2.08e-05	7.5896e-05	1061870	lp_0535	NC_004567.2
lp_0536	7.55337	8.00307	1.36576	35.921	3.423e-05	0.000106132	1061885	lp_0536	NC_004567.2
lp_0537	11.6656	11.3005	-1.28794	-16.7271	0.00036829	0.000665398	1061886	ldhL1	NC_004567.2
lp_0538	6.83333	6.85077	1.01216	0.55096	0.61864	0.629119	1061883	pth	NC_004567.2
lp_0539	8.80699	7.76622	-2.05731	-88.9563	2.02e-06	2.1879e-05	1061882	mfd	NC_004567.2
lp_0540	9.12486	8.4252	-1.62412	-36.6355	3.219e-05	0.00010217	1061893	lp_0540	NC_004567.2
lp_0541	8.93306	7.89624	-2.0517	-83.9236	2.43e-06	2.3295e-05	1061892	lp_0541	NC_004567.2
lp_0542	13.8157	12.1094	-3.26321	-56.9464	8.13e-06	4.3601e-05	1061890	divIC	NC_004567.2
lp_0543	10.8832	9.94083	-1.92172	-68.3394	4.6e-06	3.1803e-05	1061900	lp_0543	NC_004567.2
lp_0545	7.70471	6.8512	-1.8069	-61.3031	6.46e-06	3.7789e-05	1061899	tilS	NC_004567.2
lp_0546	11.2527	10.765	-1.40222	-14.3427	0.00059236	0.000991081	1061896	hprT	NC_004567.2
lp_0547	15.1128	14.1204	-1.98947	-50.0842	1.214e-05	5.5669e-05	1061904	ftsH	NC_004567.2
lp_0548	10.8391	10.7025	-1.09928	-5.62955	0.00994672	0.0123818	1061902	hsp33	NC_004567.2
lp_0549	10.5435	10.1839	-1.28303	-30.5576	5.666e-05	0.000154209	1061901	dus2	NC_004567.2
lp_0550	10.3477	10.2694	-1.05581	-2.29551	0.101961	0.112363	1061906	lysS	NC_004567.2
lp_0551	6.41451	8.05515	3.11806	31.9553	4.929e-05	0.000138256	1064224	dtpT	NC_004567.2
lp_0552	7.69602	7.03959	-1.57617	-55.9988	8.57e-06	4.5206e-05	1064223	lp_0552	NC_004567.2
lp_0554	9.23231	9.43846	1.15361	10.6003	0.00149928	0.00223852	1064220	lp_0554	NC_004567.2
lp_0555	9.65198	9.29693	-1.27904	-11.2751	0.00124139	0.0018961	1064219	lp_0555	NC_004567.2
lp_0556	10.0106	10.1197	1.07856	9.0755	0.00240515	0.00340389	1064218	lp_0556	NC_004567.2
lp_0557	8.76607	8.94738	1.13391	15.0697	0.00050851	0.000870377	1064226	lp_0557	NC_004567.2
lp_0558	7.65655	7.27783	-1.30019	-14.0282	0.00063429	0.00104887	1064227	lp_0558	NC_004567.2
lp_0559	7.10719	6.4062	-1.62562	-8.75743	0.00267947	0.00375631	1064228	pnuC2	NC_004567.2
lp_0561	8.23592	7.85519	-1.302	-10.1693	0.00170175	0.00251318	1064229	proC	NC_004567.2
lp_0562	10.3175	10.0316	-1.21921	-4.88091	0.0149683	0.0181199	1064231	nagA	NC_004567.2
lp_0563	12.7481	12.6629	-1.06083	-7.02225	0.00519698	0.00679723	1064230	lp_0563	NC_004567.2
lp_0564	6.46754	7.43395	1.95398	20.6981	0.00019029	0.000385019	1064232	tagA	NC_004567.2
lp_0565	9.11605	9.76801	1.57129	39.1387	2.62e-05	8.834e-05	1064234	nadC1	NC_004567.2
lp_0566	9.92704	10.5691	1.5605	46.2225	1.56e-05	6.4237e-05	1064235	nadE	NC_004567.2
lp_0567	8.43092	8.97973	1.46288	19.271	0.00023752	0.000460573	1064236	pacL2	NC_004567.2
lp_0568	9.16184	9.27209	1.07941	4.10375	0.0242411	0.0286343	1064237	lp_0568	NC_004567.2
lp_0569	9.79289	8.93999	-1.80613	-12.4073	0.0009256	0.00146242	1064238	tex	NC_004567.2
lp_0570	10.1001	9.27107	-1.7765	-6.88843	0.00550257	0.00715196	1064239	lp_0570	NC_004567.2
lp_0571	10.6609	10.6185	-1.02983	-3.62511	0.0338044	0.0391314	1064233	hom2	NC_004567.2
lp_0572	8.56788	8.88709	1.24765	4.6887	0.0167631	0.0201752	1064240	thrB	NC_004567.2
lp_0574	9.30336	8.15472	-2.21705	-74.7243	3.48e-06	2.796e-05	1061524	lp_0574	NC_004567.2
lp_0575	11.6979	11.738	1.02824	1.65735	0.192448	0.205199	1061523	pts9AB	NC_004567.2
lp_0576	8.6013	9.36223	1.69458	15.5434	0.00046214	0.000804244	1061530	pts9C	NC_004567.2
lp_0577	7.03323	7.35347	1.24854	7.08429	0.00506281	0.00663563	1061529	pts9D	NC_004567.2
lp_0578	4.83355	5.43374	1.51591	16.7056	0.00036976	0.000666901	1061532	npsA	NC_004567.2
lp_0579	5.025	4.98798	-1.02599	-2.72752	0.0689764	0.0771566	1061538	panD	NC_004567.2
lp_0580	4.91988	5.34695	1.3445	7.73892	0.00388823	0.00524365	1061533	lp_0580	NC_004567.2
lp_0581	4.92494	5.76024	1.78422	61.3014	6.46e-06	3.7789e-05	1061536	npsB	NC_004567.2
lp_0582	5.47047	6.25583	1.72352	12.1239	0.0009937	0.0015535	1061542	npsC	NC_004567.2
lp_0583	4.83495	4.68043	-1.11305	-0.5968	0.591152	0.603524	1061541	lp_0583	NC_004567.2
lp_0584	5.26358	4.77818	-1.39997	-8.27032	0.00318471	0.00438196	1061537	lp_0584	NC_004567.2
lp_0585	12.2261	11.89	-1.26236	-17.0244	0.00034875	0.000637098	1061540	manR	NC_004567.2
lp_0586	12.7769	12.8083	1.02202	1.05539	0.365967	0.380216	1061539	pts10A	NC_004567.2
lp_0587	13.9687	14.0511	1.05878	3.0726	0.0516518	0.0585538	1061552	pts10B	NC_004567.2
lp_0588	9.97439	8.91586	-2.08281	-25.9976	9.369e-05	0.000222954	1061551	fabH1	NC_004567.2
lp_0589	10.6279	9.556	-2.10213	-44.448	1.762e-05	6.8597e-05	1061547	accB1	NC_004567.2
lp_0590	10.2173	8.99426	-2.33442	-80.3473	2.78e-06	2.4852e-05	1061544	accC1	NC_004567.2
lp_0591	12.3048	11.5864	-1.64533	-32.5795	4.641e-05	0.000132917	1061543	accD1	NC_004567.2
lp_0592	9.37179	8.63937	-1.66143	-5.66133	0.00978581	0.0122059	1061563	accA1	NC_004567.2
lp_0593	10.5404	11.9463	2.64986	29.6618	6.216e-05	0.00016515	1061550	lp_0593	NC_004567.2
lp_0594	5.41833	5.84895	1.34781	18.5868	0.00026569	0.00050578	1061554	mleP1	NC_004567.2
lp_0595	7.076	5.85774	-2.32666	-74.4004	3.53e-06	2.796e-05	1061553	lp_0595	NC_004567.2
lp_0597	9.49895	9.29867	-1.14892	-8.52676	0.00290454	0.00404458	1061573	pgm2	NC_004567.2
lp_0600	10.1569	8.7877	-2.5832	-51.2885	1.128e-05	5.3175e-05	1061566	zmp2	NC_004567.2
lp_0601	10.3471	11.9312	2.99817	116.006	8.8e-07	1.7876e-05	1061565	pepC1	NC_004567.2
lp_0602	9.34063	10.2348	1.85855	52.1165	1.073e-05	5.1676e-05	1061583	rpiA1	NC_004567.2
lp_0603	8.98976	9.35166	1.28511	19.5455	0.00022732	0.000445509	1061577	lp_0603	NC_004567.2
lp_0604	9.43704	10.4985	2.08699	15.4061	0.00047499	0.000823848	1061576	dut	NC_004567.2
lp_0606	8.01555	9.50076	2.79957	75.6108	3.36e-06	2.739e-05	1061574	radA	NC_004567.2
lp_0607	8.98544	10.2745	2.44362	90.6065	1.91e-06	2.1581e-05	1061588	lp_0607	NC_004567.2
lp_0609	13.2142	11.8275	-2.61474	-53.2267	1.004e-05	4.977e-05	1061586	gltX	NC_004567.2
lp_0610	11.9843	10.1589	-3.54408	-155.56	3.5e-07	1.3782e-05	1061584	cysS	NC_004567.2
lp_0611	12.891	11.263	-3.09085	-119.076	8.1e-07	1.7704e-05	1061604	lp_0611	NC_004567.2
lp_0612	12.5618	11.0196	-2.91239	-106.323	1.16e-06	1.8813e-05	1061598	trmH	NC_004567.2
lp_0613	11.178	9.71332	-2.75993	-44.9	1.707e-05	6.7246e-05	1061597	lp_0613	NC_004567.2
lp_0614	11.7816	10.731	-2.07132	-46.5423	1.526e-05	6.3288e-05	1061613	sigH	NC_004567.2
lp_0615	12.3455	11.2011	-2.21056	-38.9259	2.665e-05	8.8794e-05	1061603	rpmG	NC_004567.2
lp_0616	10.2062	9.46723	-1.66895	-52.8235	1.028e-05	5.0564e-05	1061606	secE	NC_004567.2
lp_0617	10.207	9.51395	-1.61668	-24.3832	0.00011437	0.000259426	1061622	nusG	NC_004567.2
lp_0618	11.2941	10.8636	-1.34772	-12.3976	0.00092784	0.00146521	1061621	lp_0618	NC_004567.2
lp_0619	11.6628	12.3281	1.58587	27.2003	8.14e-05	0.000199464	1061614	rplK	NC_004567.2
lp_0620	13.4148	14.0627	1.56689	17.2891	0.00033248	0.000613116	1061634	rplA	NC_004567.2
lp_0621	10.3545	11.7338	2.60155	21.6333	0.00016589	0.000344126	1061633	rplJ	NC_004567.2
lp_0622	8.49639	10.2603	3.39611	114.349	9.2e-07	1.7994e-05	1061624	rplL	NC_004567.2
lp_0624	5.8417	6.43571	1.50944	10.2034	0.00168451	0.00249007	1061623	lp_0624	NC_004567.2
lp_0625	5.10216	5.48084	1.30015	19.7439	0.00022031	0.000434389	1061638	lp_0625	NC_004567.2
lp_0627	4.88558	5.45748	1.48647	9.07546	0.00240518	0.00340389	1061636	lp_0627	NC_004567.2
lp_0628	5.29611	5.50847	1.15858	8.59927	0.0028312	0.00394775	1061658	lp_0628	NC_004567.2
lp_0629	5.41823	5.57211	1.11256	10.2553	0.0016586	0.00245642	1061657	lp_0629	NC_004567.2
lp_0630	4.5763	4.89336	1.24579	8.43815	0.00299756	0.00415743	1061745	lp_0630	NC_004567.2
lp_0631	5.33324	5.47805	1.10559	3.59492	0.0345565	0.0399575	1061721	lp_0631	NC_004567.2
lp_0632	4.96974	6.43295	2.75721	84.8714	2.34e-06	2.3017e-05	1061712	lp_0632	NC_004567.2
lp_0633	5.30856	5.53963	1.1737	9.20977	0.0023004	0.0032764	1061706	lp_0633	NC_004567.2
lp_0634	5.08313	5.14039	1.04049	0.41744	0.703404	0.712996	1061755	lp_0634	NC_004567.2
lp_0635	5.40118	6.48288	2.11652	37.9923	2.874e-05	9.3793e-05	1061759	lp_0635	NC_004567.2
lp_0636	4.6679	4.93457	1.20303	2.29326	0.102178	0.112522	1061753	lp_0636	NC_004567.2
lp_0637	5.34775	4.94677	-1.32041	-6.30445	0.00714804	0.009131	1061751	lp_0637	NC_004567.2
lp_0638	5.66172	6.08653	1.3424	3.79152	0.0300109	0.0350389	1061774	lp_0638	NC_004567.2
lp_0639	4.52981	4.671	1.10282	2.20407	0.111218	0.121967	11933289	lp_0639	NC_004567.2
lp_0640	4.68854	4.65896	-1.02072	-1.3472	0.267339	0.2814	1061781	lp_0640	NC_004567.2
lp_0641	5.298	5.5716	1.20882	22.2914	0.00015114	0.000321217	1061771	lp_0641	NC_004567.2
lp_0642	4.86464	5.66625	1.74304	4.54847	0.0182502	0.0218303	1061800	lp_0642	NC_004567.2
lp_0643	7.47927	8.92869	2.73098	61.4149	6.43e-06	3.7784e-05	1061799	lp_0643	NC_004567.2
lp_0644	9.73669	10.6518	1.88571	28.0316	7.412e-05	0.000186004	1061802	lp_0644	NC_004567.2
lp_0646	7.36537	7.47556	1.07937	7.86328	0.00370667	0.00502267	1062095	lp_0646	NC_004567.2
lp_0647	4.55687	4.65341	1.0692	7.85711	0.00371542	0.00503015	1062094	lp_0647	NC_004567.2
lp_0648	5.17526	5.59248	1.33535	24.794	0.00010858	0.000247976	1062087	lp_0648	NC_004567.2
lp_0649	4.92831	5.86035	1.90797	41.1754	2.237e-05	8.0082e-05	1062086	lp_0649	NC_004567.2
lp_0650	5.51528	6.23536	1.64728	21.0342	0.00018101	0.000370077	1062085	lp_0650	NC_004567.2
lp_0651	4.71793	5.07976	1.28506	16.1082	0.00041386	0.000732464	1062081	lp_0651	NC_004567.2
lp_0652	5.05667	5.36266	1.23626	4.54395	0.0183009	0.0218826	1062072	lp_0652	NC_004567.2
lp_0653	5.51602	6.18029	1.58476	56.6992	8.25e-06	4.3892e-05	1062071	lp_0653	NC_004567.2
lp_0654	5.21647	4.80886	-1.32649	-11.0742	0.00131162	0.00199459	1062070	lp_0654	NC_004567.2
lp_0655	4.74798	5.11341	1.28827	11.0054	0.0013369	0.0020271	1062058	lp_0655	NC_004567.2
lp_0656	9.62537	10.5441	1.89052	78.4366	2.99e-06	2.5617e-05	1062056	lp_0656	NC_004567.2
lp_0658	5.22793	5.55996	1.25879	3.81836	0.0294505	0.0343975	1062040	lp_0658	NC_004567.2
lp_0659	5.12231	5.26463	1.10368	1.599	0.20457	0.217752	1062039	lp_0659	NC_004567.2
lp_0660	6.13423	7.64405	2.84775	40.9677	2.272e-05	8.1102e-05	1062035	lp_0660	NC_004567.2
lp_0661	8.43461	5.92567	-5.69202	-180.075	2.2e-07	1.2564e-05	1062028	lp_0661	NC_004567.2
lp_0662	8.0609	7.55007	-1.42487	-16.3411	0.00039588	0.000706657	1062025	lp_0662	NC_004567.2
lp_0663	8.21281	6.24752	-3.90492	-56.6878	8.25e-06	4.3892e-05	1062024	lp_0663	NC_004567.2
lp_0664	5.06421	5.10745	1.03043	1.81909	0.162849	0.174473	1062019	lp_0664	NC_004567.2
lp_0665	5.96224	5.67099	-1.2237	-14.056	0.00063043	0.00104303	1062012	lp_0665	NC_004567.2
lp_0666	5.55	6.37827	1.77555	27.766	7.634e-05	0.000190193	1062011	lp_0666	NC_004567.2
lp_0667	5.18886	5.95354	1.69899	58.5212	7.47e-06	4.092e-05	1062010	lp_0667	NC_004567.2
lp_0668	6.37786	6.25809	-1.08656	-1.40718	0.25071	0.264431	1062001	lp_0668	NC_004567.2
lp_0669	6.16982	6.04685	-1.08898	-2.07645	0.125863	0.136867	1062000	lp_0669	NC_004567.2
lp_0670	6.76744	6.21259	-1.46902	-4.05518	0.0250396	0.0294883	1061999	lp_0670	NC_004567.2
lp_0671	5.64132	5.89875	1.19534	2.85729	0.061723	0.0694912	1061993	lp_0671	NC_004567.2
lp_0672	7.37746	7.31764	-1.04234	-2.62317	0.0755799	0.0842114	1061991	lp_0672	NC_004567.2
lp_0673	6.55487	5.75074	-1.7461	-63.0887	5.91e-06	3.5861e-05	1061990	lp_0673	NC_004567.2
lp_0674	6.24323	5.40011	-1.79392	-63.8531	5.69e-06	3.4979e-05	1061977	lp_0674	NC_004567.2
lp_0675	7.18307	5.93337	-2.37791	-8.61746	0.00281319	0.00392614	1061973	lp_0675	NC_004567.2
lp_0676	7.76146	6.47898	-2.43256	-10.004	0.00178894	0.00263074	1061969	lp_0676	NC_004567.2
lp_0677	7.16871	6.40136	-1.70213	-20.0484	0.00021009	0.000418302	1061946	lp_0677	NC_004567.2
lp_0678	5.67808	6.23638	1.47253	13.117	0.00078007	0.00125536	1061945	lp_0678	NC_004567.2
lp_0679	6.11308	5.68531	-1.34516	-4.006	0.0258825	0.0304122	1061944	lp_0679	NC_004567.2
lp_0680	6.31336	5.77489	-1.45243	-13.9757	0.00064167	0.00105994	1061935	lp_0680	NC_004567.2
lp_0681	7.59992	6.70947	-1.85376	-8.98861	0.00247629	0.00349309	1061933	lp_0681	NC_004567.2
lp_0682	13.5604	12.3877	-2.25429	-95.8122	1.6e-06	2.0846e-05	1061932	lp_0682	NC_004567.2
lp_0683	5.48121	4.95165	-1.44348	-5.51847	0.0105368	0.0130643	1061920	lp_0683	NC_004567.2
lp_0684	5.75556	6.1619	1.32532	23.5118	0.00012807	0.00028277	1062254	lp_0684	NC_004567.2
lp_0686	4.7477	4.84897	1.07272	4.21915	0.0224703	0.0266132	1062255	lp_0686	NC_004567.2
lp_0687	5.10739	5.78224	1.59643	56.4648	8.35e-06	4.4276e-05	1062266	lp_0687	NC_004567.2
lp_0688	8.65666	10.6511	3.98458	137.756	5.2e-07	1.6078e-05	1062287	lp_0688	NC_004567.2
lp_0689	5.95497	7.13686	2.26874	75.713	3.34e-06	2.739e-05	1062288	lp_0689	NC_004567.2
lp_0690	8.69879	8.55176	-1.10729	-3.19676	0.0467685	0.0532305	1062390	lp_0690	NC_004567.2
lp_0691	11.5042	11.1329	-1.29347	-16.0981	0.00041466	0.00073347	1062401	lp_0691	NC_004567.2
lp_0692	12.1258	12.2062	1.0573	3.11708	0.0498321	0.0566142	1062402	nrdF	NC_004567.2
lp_0693	12.4865	12.5254	1.02731	2.36681	0.095377	0.105292	1062406	nrdE	NC_004567.2
lp_0694	9.58286	9.12028	-1.378	-12.3044	0.00094959	0.00149352	1062426	nrdH	NC_004567.2
lp_0695	7.70972	6.6878	-2.03062	-13.5079	0.00071264	0.00116424	1062435	rsmC	NC_004567.2
lp_0696	8.25837	7.18576	-2.10323	-37.7138	2.941e-05	9.545e-05	1062437	lp_0696	NC_004567.2
lp_0698	10.5737	9.82884	-1.67578	-41.2854	2.218e-05	7.9693e-05	1062506	dnaX	NC_004567.2
lp_0699	9.47942	8.90503	-1.48905	-28.0741	7.377e-05	0.000185726	1062507	lp_0699	NC_004567.2
lp_0700	11.6112	11.2127	-1.31812	-18.7123	0.00026021	0.000497465	1062508	recR	NC_004567.2
lp_0701	11.1573	10.9676	-1.14052	-8.7157	0.00271845	0.00380583	1062511	lp_0701	NC_004567.2
lp_0703	10.095	10.2571	1.11896	13.186	0.00076759	0.00123846	1062598	tmk	NC_004567.2
lp_0704	10.6144	10.3154	-1.23029	-4.72045	0.0164483	0.0198192	1062609	lp_0704	NC_004567.2
lp_0705	12.5863	12.612	1.01797	0.39183	0.720402	0.729989	1062624	holB	NC_004567.2
lp_0706	8.41708	8.76239	1.27042	8.42316	0.00301368	0.00417423	1062799	lp_0706	NC_004567.2
lp_0707	8.87003	8.81406	-1.03956	-4.09156	0.0244383	0.0288347	1062817	lp_0707	NC_004567.2
lp_0708	8.52712	8.17421	-1.27713	-13.4305	0.00072537	0.00117947	1062819	lp_0708	NC_004567.2
lp_0709	9.68151	9.74406	1.04431	2.08761	0.124495	0.135473	1062846	galE1	NC_004567.2
lp_0710	7.23923	7.71055	1.38638	4.53694	0.0183799	0.0219602	1062849	phnW	NC_004567.2
lp_0711	6.3944	6.63745	1.18349	7.23735	0.00475058	0.00626586	1062857	phnX	NC_004567.2
lp_0712	5.64692	5.18884	-1.37371	-19.2979	0.00023649	0.000459158	1062991	phnE1	NC_004567.2
lp_0713	6.05243	5.85941	-1.14316	-8.53175	0.00289941	0.00403925	1062992	phnE2	NC_004567.2
lp_0714	6.17182	6.30924	1.09993	9.15154	0.00234508	0.00332789	1062994	phnC	NC_004567.2
lp_0715	7.73254	8.55024	1.7626	18.629	0.00026383	0.000503157	1063001	phnD	NC_004567.2
lp_0717	11.3278	10.9889	-1.26486	-4.09441	0.0243921	0.028791	1063037	gpp	NC_004567.2
lp_0718	7.77772	7.30407	-1.38862	-38.5659	2.743e-05	9.1165e-05	1063321	rimI1	NC_004567.2
lp_0720	9.18867	8.726	-1.37809	-22.1567	0.00015402	0.000324451	1063322	rimI2	NC_004567.2
lp_0721	8.75875	9.14401	1.3061	27.9797	7.454e-05	0.000186779	1063334	gcp	NC_004567.2
lp_0723	10.5332	9.04314	-2.809	-73.0617	3.74e-06	2.8461e-05	1063352	lp_0723	NC_004567.2
lp_0725	10.0292	9.28585	-1.67401	-14.4185	0.0005828	0.000977707	1063358	lp_0725	NC_004567.2
lp_0726	9.47173	8.66171	-1.75323	-29.2899	6.465e-05	0.000169315	1063371	lp_0726	NC_004567.2
lp_0727	13.0117	12.3518	-1.57993	-10.5461	0.00152295	0.00226953	1063373	groES	NC_004567.2
lp_0728	13.3868	12.8995	-1.40181	-8.97872	0.00248456	0.00350036	1063384	groEL	NC_004567.2
lp_0729	12.1542	10.6911	-2.75706	-48.1323	1.375e-05	5.9076e-05	1063387	lp_0729	NC_004567.2
lp_0730	7.58266	7.82637	1.18403	18.3498	0.00027647	0.000521538	1063389	tagO	NC_004567.2
lp_0733	6.66852	8.62962	3.89359	39.8441	2.478e-05	8.515e-05	1063421	pstF	NC_004567.2
lp_0734	9.37993	8.96403	-1.33413	-33.5588	4.232e-05	0.000123583	1063422	lp_0734	NC_004567.2
lp_0735	6.76597	6.01812	-1.67929	-16.5868	0.00037802	0.000679435	1063424	comFA	NC_004567.2
lp_0736	7.58593	7.88318	1.2288	2.7518	0.0675425	0.075607	1063447	comFC	NC_004567.2
lp_0737	13.5813	13.8333	1.19082	12.6273	0.00087693	0.00139612	1063452	lp_0737	NC_004567.2
lp_0739	9.72442	9.39771	-1.25416	-16.2953	0.00039933	0.0007116	1063458	secA	NC_004567.2
lp_0740	7.56692	8.38912	1.7681	25.9424	9.432e-05	0.000223581	1063492	prfB-N	NC_004567.2
lp_0741	9.11191	8.80505	-1.23701	-6.30673	0.00714044	0.00912503	1063494	prfB-C	NC_004567.2
lp_0742	8.35195	8.0624	-1.22226	-14.1862	0.00061275	0.00101771	1063506	lp_0742	NC_004567.2
lp_0743	9.16471	9.14091	-1.01663	-1.97185	0.139578	0.150739	1063526	rrp3	NC_004567.2
lp_0744	9.77124	9.99288	1.16606	12.3348	0.00094244	0.00148508	1063531	hpk3	NC_004567.2
lp_0746	8.02479	7.57505	-1.36579	-31.9927	4.911e-05	0.000138001	1063532	pstE	NC_004567.2
lp_0747	10.3442	10.2501	-1.0674	-5.02724	0.013765	0.0167476	1063560	pstD	NC_004567.2
lp_0748	8.4029	8.77011	1.28986	25.6746	9.741e-05	0.000228495	1063561	pstC	NC_004567.2
lp_0749	7.35099	7.23956	-1.0803	-6.85389	0.00558525	0.00724435	1063562	pstB	NC_004567.2
lp_0750	11.4737	11.6904	1.16208	5.66349	0.00977503	0.0122022	1063570	pstA	NC_004567.2
lp_0751	10.8654	10.8182	-1.03327	-1.03592	0.3737	0.387734	1063589	phoU	NC_004567.2
lp_0752	10.4868	10.0995	-1.30802	-31.1658	5.328e-05	0.000147471	1063590	lp_0752	NC_004567.2
lp_0753	10.6924	10.318	-1.29637	-24.6088	0.00011114	0.000252717	1063591	lp_0753	NC_004567.2
lp_0754	10.8624	9.89761	-1.95177	-30.0519	5.968e-05	0.000160182	1063592	hprK	NC_004567.2
lp_0755	12.6769	12.1166	-1.4746	-26.745	8.579e-05	0.000208422	1063666	lgt	NC_004567.2
lp_0756	12.83	12.3815	-1.36458	-16.0101	0.00042175	0.000743909	1063667	gspA	NC_004567.2
lp_0757	12.5006	12.0509	-1.36576	-8.44962	0.0029853	0.00414516	1063670	galU	NC_004567.2
lp_0758	9.7758	9.88309	1.0772	8.1968	0.00327152	0.00447969	1063680	lp_0758	NC_004567.2
lp_0760	8.89743	7.86883	-2.04004	-58.1377	7.63e-06	4.1477e-05	1063681	nox1	NC_004567.2
lp_0761	11.855	12.5414	1.60918	6.21314	0.00746089	0.00951118	1063683	trxB	NC_004567.2
lp_0762	12.2944	12.1167	-1.13109	-2.07804	0.125667	0.136701	1063686	lp_0762	NC_004567.2
lp_0763	8.32832	8.04887	-1.21374	-1.4726	0.233819	0.247452	1063691	lp_0763	NC_004567.2
lp_0764	11.8146	11.046	-1.70357	-58.2062	7.6e-06	4.1469e-05	1063692	pgm	NC_004567.2
lp_0765	7.62444	7.04342	-1.49591	-23.8286	0.00012285	0.000273762	1063693	lp_0765	NC_004567.2
lp_0766	9.20325	7.42356	-3.4335	-59.8427	6.97e-06	3.9317e-05	1063695	nox2	NC_004567.2
lp_0769	8.67193	10.5509	3.67821	44.8763	1.71e-05	6.7246e-05	1063741	aad	NC_004567.2
lp_0770	9.33324	7.98195	-2.5514	-15.0282	0.00051286	0.000876008	1063743	lp_0770	NC_004567.2
lp_0771	10.321	10.4013	1.05721	0.88759	0.437799	0.452286	1063744	lp_0771	NC_004567.2
lp_0772	10.8383	10.3062	-1.44601	-36.1681	3.351e-05	0.00010493	1063751	uvrB	NC_004567.2
lp_0773	10.8536	10.2572	-1.51195	-33.6465	4.197e-05	0.000122811	1063752	uvrA1	NC_004567.2
lp_0774	10.9389	10.5665	-1.29447	-26.5495	8.777e-05	0.000212243	1063754	luxS	NC_004567.2
lp_0775	7.59421	7.69547	1.07271	1.64216	0.195524	0.208265	1063757	argG	NC_004567.2
lp_0776	8.24278	8.6734	1.34781	34.3183	3.947e-05	0.000118019	1063764	argH	NC_004567.2
lp_0778	8.33411	5.65584	-6.40085	-49.5979	1.252e-05	5.6689e-05	1063765	lp_0778	NC_004567.2
lp_0779	9.80969	8.1999	-3.05207	-36.8612	3.158e-05	0.000100927	1063766	lp_0779	NC_004567.2
lp_0780	10.864	8.83909	-4.06954	-83.6361	2.45e-06	2.338e-05	1063775	lp_0780	NC_004567.2
lp_0781	9.8415	8.22907	-3.05767	-134.395	5.6e-07	1.6078e-05	1063776	lp_0781	NC_004567.2
lp_0783	9.77826	12.7401	7.79112	221.421	1.2e-07	1.2564e-05	1063777	lp_0783	NC_004567.2
lp_0785	9.59332	7.00173	-6.02763	-150.132	3.9e-07	1.4665e-05	1063780	lp_0785	NC_004567.2
lp_0786	12.6353	11.6526	-1.97613	-53.4025	9.94e-06	4.9655e-05	1063787	clpP	NC_004567.2
lp_0787	8.70542	6.8485	-3.62231	-128.071	6.5e-07	1.6187e-05	1063796	rpoN	NC_004567.2
lp_0788	13.223	12.1111	-2.16125	-73.1135	3.73e-06	2.8461e-05	1063798	cggR	NC_004567.2
lp_0789	14.8589	14.3118	-1.46122	-39.8244	2.482e-05	8.515e-05	1063799	gapB	NC_004567.2
lp_0790	13.7816	13.3576	-1.3416	-14.2158	0.00060882	0.00101428	1063805	pgk	NC_004567.2
lp_0791	15.1104	15.1118	1.00101	0.11147	0.918024	0.922456	1063807	tpiA	NC_004567.2
lp_0792	13.6858	13.8909	1.15277	1.692	0.185628	0.198266	1063808	enoA1	NC_004567.2
lp_0792a	7.7573	7.63615	-1.0876	-3.07478	0.0515606	0.0584716	11933291	lp_0792a	NC_004567.2
lp_0793	8.60187	7.93019	-1.59293	-18.5771	0.00026612	0.000505832	1063828	lp_0793	NC_004567.2
lp_0794	8.16961	8.15678	-1.00894	-0.6594	0.555031	0.569067	1063830	eriC	NC_004567.2
lp_0795	8.54535	7.24249	-2.46717	-90.0254	1.95e-06	2.1678e-05	1063833	secG	NC_004567.2
lp_0796	9.46873	9.64	1.12605	7.58826	0.00412407	0.0055188	1063853	lp_0796	NC_004567.2
lp_0797	10.7205	12.0703	2.54865	113.357	9.5e-07	1.806e-05	1063856	lp_0797	NC_004567.2
lp_0799	9.26792	9.49666	1.17181	7.60456	0.00409768	0.00548818	1063857	smpB	NC_004567.2
lp_0800	9.73824	9.86078	1.08865	2.86634	0.0612535	0.0690124	1063868	lp_0800	NC_004567.2
lp_0802	7.44893	9.57264	4.35811	86.5515	2.2e-06	2.2677e-05	1063874	lp_0802	NC_004567.2
lp_0803	7.65968	9.67748	4.04966	27.2719	8.073e-05	0.000198307	1063875	glnQ1	NC_004567.2
lp_0804	11.8645	13.5164	3.14252	28.0541	7.393e-05	0.000185789	1063883	lp_0804	NC_004567.2
lp_0805	9.04829	8.75294	-1.22718	-18.8961	0.00025244	0.000484693	1063884	lp_0805	NC_004567.2
lp_0806	11.7599	11.4513	-1.23854	-16.7733	0.00036516	0.000662044	1063885	ung	NC_004567.2
lp_0807	11.723	12.2994	1.49113	19.7414	0.00022039	0.000434389	1063897	pta	NC_004567.2
lp_0809	8.53376	8.68675	1.11187	2.14358	0.117893	0.128828	1063898	lp_0809	NC_004567.2
lp_0810	8.08316	7.5967	-1.401	-40.1973	2.411e-05	8.3538e-05	1063904	lp_0810	NC_004567.2
lp_0811	8.8698	8.8245	-1.0319	-3.53679	0.0360651	0.0416248	1063906	lp_0811	NC_004567.2
lp_0812	8.7436	8.75826	1.01021	0.53619	0.627683	0.637899	1063915	exoA	NC_004567.2
lp_0813	8.05465	8.53925	1.39919	32.8515	4.522e-05	0.000130253	1063917	lp_0813	NC_004567.2
lp_0814	8.98147	9.65736	1.59759	29.5819	6.268e-05	0.000165696	1063918	murB	NC_004567.2
lp_0815	7.6917	8.79371	2.14653	19.7186	0.00022119	0.000435673	1063926	nhaP1	NC_004567.2
lp_0816	11.9626	12.6195	1.57673	3.34039	0.0418175	0.0478923	1063925	lp_0816	NC_004567.2
lp_0817	10.5426	11.4057	1.81894	23.1771	0.00013391	0.000292552	1063927	lp_0817	NC_004567.2
lp_0818	8.66191	9.2933	1.54905	19.8668	0.00021611	0.000428098	1063928	lp_0818	NC_004567.2
lp_0819	8.70373	9.25391	1.46427	44.9076	1.707e-05	6.7246e-05	1063934	lp_0819	NC_004567.2
lp_0820	8.58207	9.42984	1.79972	51.4772	1.115e-05	5.2846e-05	1063935	glmM	NC_004567.2
lp_0822	10.5834	11.7111	2.18513	40.8778	2.288e-05	8.117e-05	1063937	glmS1	NC_004567.2
lp_0823	11.0269	9.66535	-2.56966	-88.8819	2.03e-06	2.1879e-05	1063939	lp_0823	NC_004567.2
lp_0824	10.4099	9.55828	-1.80454	-20.1635	0.00020639	0.000411988	1063944	lp_0824	NC_004567.2
lp_0825	8.78211	8.19341	-1.50389	-19.6695	0.0002229	0.000437954	1063945	lp_0825	NC_004567.2
lp_0826	12.2483	12.9554	1.63252	35.0886	3.683e-05	0.000112063	1063946	galM1	NC_004567.2
lp_0827	8.55982	7.60842	-1.93374	-49.4226	1.266e-05	5.6762e-05	1063952	lp_0827	NC_004567.2
lp_0828	6.92842	6.48256	-1.36212	-13.6496	0.00069009	0.00113155	1063955	lp_0828	NC_004567.2
lp_0829	7.56447	7.05168	-1.42681	-16.6474	0.00037378	0.000673336	1063957	lp_0829	NC_004567.2
lp_0834	6.04168	6.25573	1.15994	2.78619	0.065574	0.0735617	1064018	gykA	NC_004567.2
lp_0835	10.3324	8.48029	-3.61038	-46.7537	1.505e-05	6.2617e-05	1064026	lp_0835	NC_004567.2
lp_0836	9.48361	11.1149	3.09784	95.4686	1.62e-06	2.0846e-05	1061941	spx1	NC_004567.2
lp_0837	6.92685	6.98635	1.0421	3.67106	0.0326991	0.0379504	1062588	lp_0837	NC_004567.2
lp_0838	11.1843	13.6886	5.67381	181.482	2.2e-07	1.2564e-05	1061866	lp_0838	NC_004567.2
lp_0840	7.40548	7.00219	-1.32252	-7.95533	0.00357937	0.00486707	1061873	lp_0840	NC_004567.2
lp_0841	10.8554	11.459	1.5195	29.4107	6.382e-05	0.000168106	1064028	ppx2	NC_004567.2
lp_0842	11.2809	10.6033	-1.59949	-43.2547	1.918e-05	7.2002e-05	1061875	ppk	NC_004567.2
lp_0843	10.1347	9.11567	-2.02658	-62.5386	6.07e-06	3.6672e-05	1061835	ppx3	NC_004567.2
lp_0844	10.0778	9.36386	-1.64028	-53.5818	9.84e-06	4.9296e-05	1062619	licD	NC_004567.2
lp_0845	6.05694	5.00491	-2.07345	-27.6782	7.71e-05	0.000191646	1061992	lp_0845	NC_004567.2
lp_0846	12.0159	11.467	-1.46297	-19.9737	0.00021254	0.000421834	1062604	lp_0846	NC_004567.2
lp_0848	11.8287	11.05	-1.71558	-28.6488	6.926e-05	0.000177814	1062613	lp_0848	NC_004567.2
lp_0849	7.97098	9.50146	2.88881	114.029	9.3e-07	1.7994e-05	1061989	pox1	NC_004567.2
lp_0850	8.14949	9.22036	2.10069	28.0493	7.397e-05	0.000185789	1062600	ribC1	NC_004567.2
lp_0852	12.1434	12.0257	-1.085	-8.77048	0.00266743	0.00374112	1062614	pox2	NC_004567.2
lp_0853	10.9038	10.5212	-1.30367	-27.506	7.861e-05	0.000194477	1061862	pepR1	NC_004567.2
lp_0854	7.63118	7.84784	1.16204	18.5162	0.00026884	0.000509319	1061908	birA2	NC_004567.2
lp_0856	7.56234	7.77245	1.15678	5.11703	0.013088	0.0159862	1062684	lp_0856	NC_004567.2
lp_0857	9.29151	8.903	-1.30905	-11.9247	0.00104552	0.00162393	1061984	pepX	NC_004567.2
lp_0858	6.91669	7.27767	1.2843	30.8053	5.525e-05	0.000151781	1061812	lp_0858	NC_004567.2
lp_0860	8.93892	8.95647	1.01224	1.087	0.353739	0.368002	1061880	lp_0860	NC_004567.2
lp_0861	8.14154	9.33928	2.2938	99.5737	1.42e-06	2.0346e-05	1061828	bcaP	NC_004567.2
lp_0862	7.68488	5.96809	-3.28705	-136.988	5.3e-07	1.6078e-05	1061851	lp_0862	NC_004567.2
lp_0863	7.66219	6.66382	-1.99773	-39.1008	2.628e-05	8.8358e-05	1064132	pdxK	NC_004567.2
lp_0864	10.7804	9.92024	-1.8152	-54.0329	9.58e-06	4.8569e-05	1061808	lp_0864	NC_004567.2
lp_0865	8.03352	6.99534	-2.05364	-84.8366	2.34e-06	2.3017e-05	1062672	lp_0865	NC_004567.2
lp_0866	9.40491	10.025	1.53695	5.27204	0.0120172	0.0147591	1061506	gmk2	NC_004567.2
lp_0868	10.5337	11.4261	1.85631	43.9964	1.819e-05	6.9504e-05	1062976	lp_0868	NC_004567.2
lp_0869	11.7324	12.7017	1.95788	48.165	1.372e-05	5.9076e-05	1061954	lp_0869	NC_004567.2
lp_0871	10.3925	12.3256	3.81874	35.5744	3.528e-05	0.000108526	1062687	lp_0871	NC_004567.2
lp_0872	8.91896	8.84159	-1.05509	-1.87856	0.153295	0.164689	1062260	gph1	NC_004567.2
lp_0874	8.07157	8.33117	1.19715	22.1501	0.00015416	0.000324533	1061514	lp_0874	NC_004567.2
lp_0875	8.87895	10.0823	2.30281	70.2616	4.22e-06	3.0394e-05	1061868	lp_0875	NC_004567.2
lp_0878	10.1013	9.15484	-1.9271	-45.5111	1.637e-05	6.6279e-05	1061981	glnQ2	NC_004567.2
lp_0881	10.8765	10.0055	-1.829	-71.9366	3.92e-06	2.9443e-05	1061150	glnH1	NC_004567.2
lp_0882	11.4881	10.974	-1.42811	-43.0635	1.945e-05	7.2459e-05	1062392	glnM	NC_004567.2
lp_0883	11.7123	11.3502	-1.28533	-9.57093	0.00204682	0.00296115	1062595	glnP1	NC_004567.2
lp_0884	6.90865	6.73788	-1.12565	-1.29978	0.281306	0.295803	1064192	pts11A	NC_004567.2
lp_0885	5.76179	5.82599	1.0455	1.17061	0.323282	0.337666	1061195	bglG1	NC_004567.2
lp_0886	6.1143	5.93579	-1.13172	-2.57961	0.0785635	0.0874733	1062564	pts11BC	NC_004567.2
lp_0887	6.69514	5.82594	-1.82665	-18.2649	0.00028047	0.000528129	1062122	lp_0887	NC_004567.2
lp_0888	8.42206	8.90431	1.39692	19.2814	0.00023712	0.000460087	1064189	lp_0888	NC_004567.2
lp_0889	8.9509	11.3456	5.25863	199.357	1.6e-07	1.2564e-05	1061199	lp_0889	NC_004567.2
lp_0891	6.80447	6.44968	-1.2788	-8.21786	0.00324634	0.00445107	1062626	lp_0891	NC_004567.2
lp_0892	7.11011	6.07762	-2.04555	-19.0412	0.00024652	0.000474787	1061206	lp_0892	NC_004567.2
lp_0893	6.925	8.43485	2.8478	101.674	1.33e-06	1.9675e-05	1062627	lp_0893	NC_004567.2
lp_0894	5.8943	6.41898	1.43861	8.0147	0.00350027	0.00476159	1062985	lp_0894	NC_004567.2
lp_0895	6.62711	6.96788	1.26643	3.33584	0.041964	0.0480424	1062810	lp_0895	NC_004567.2
lp_0896	11.1965	10.474	-1.65005	-24.3238	0.00011524	0.000261089	1062774	lp_0896	NC_004567.2
lp_0897	10.2978	9.43048	-1.82425	-21.4518	0.00017029	0.00035157	1062521	lp_0897	NC_004567.2
lp_0898	6.21617	5.96557	-1.1897	-3.38644	0.0403707	0.0463143	1061561	smr	NC_004567.2
lp_0899	14.3098	15.6653	2.55888	20.0008	0.00021164	0.000420594	1062589	lp_0899	NC_004567.2
lp_0900	9.12828	9.28132	1.11191	10.7955	0.00141797	0.0021314	1061860	pgm3	NC_004567.2
lp_0901	7.78387	7.79196	1.00563	0.25337	0.815755	0.82234	1063142	pgm4	NC_004567.2
lp_0902	8.82226	8.75221	-1.04976	-4.01352	0.0257512	0.0302808	1062229	napA2	NC_004567.2
lp_0903	8.30424	7.91199	-1.31243	-15.3797	0.00047751	0.000827756	1061741	lp_0903	NC_004567.2
lp_0904	6.64578	5.74059	-1.87278	-28.5501	7.001e-05	0.000178706	1061975	bglG2	NC_004567.2
lp_0905	6.27637	5.53615	-1.67044	-17.8367	0.00030187	0.00056399	1061930	pts12BCA	NC_004567.2
lp_0906	7.14112	5.93154	-2.3127	-23.8948	0.0001218	0.000271799	1062543	pbg2	NC_004567.2
lp_0907	6.40013	7.49202	2.13153	50.0021	1.221e-05	5.579e-05	1061974	lp_0907	NC_004567.2
lp_0910	9.47669	9.21276	-1.20074	-4.50026	0.0188004	0.0224225	1061473	lp_0910	NC_004567.2
lp_0911	6.86379	5.93486	-1.90387	-45.0211	1.693e-05	6.7062e-05	1061912	ISP2_2	NC_004567.2
lp_0912	7.13287	6.23872	-1.85851	-18.4528	0.00027172	0.000513809	1061968	lp_0912	NC_004567.2
lp_0913	8.65007	8.61701	-1.02318	-0.81191	0.474143	0.488701	1062106	coaA	NC_004567.2
lp_0914	11.2908	9.6655	-3.08513	-37.1829	3.074e-05	9.9041e-05	1061959	guaA	NC_004567.2
lp_0915	6.36165	8.18713	3.54425	134.113	5.6e-07	1.6078e-05	1061970	lp_0915	NC_004567.2
lp_0917	5.65396	6.46863	1.7589	69.641	4.34e-06	3.0553e-05	1061925	lp_0917	NC_004567.2
lp_0918	7.83777	8.5798	1.67253	31.0112	5.411e-05	0.000149508	1061965	lp_0918	NC_004567.2
lp_0919	8.84531	9.47216	1.54419	15.9345	0.00042797	0.000753256	1061956	lp_0919	NC_004567.2
lp_0921	8.88919	8.5889	-1.23139	-21.5623	0.00016759	0.000347083	1061955	lp_0921	NC_004567.2
lp_0922	8.42685	8.31304	-1.08208	-8.90164	0.00255028	0.00358647	1062075	lp_0922	NC_004567.2
lp_0923	10.671	11.6577	1.98158	37.9941	2.874e-05	9.3793e-05	1061961	lp_0923	NC_004567.2
lp_0924	7.27289	6.83308	-1.35643	-9.27512	0.00225159	0.00322009	1061872	lp_0924	NC_004567.2
lp_0925	7.06808	6.74946	-1.24713	-4.23346	0.0222624	0.026377	1061821	lp_0925	NC_004567.2
lp_0926	14.0349	10.1131	-15.1563	-74.2957	3.55e-06	2.796e-05	1061953	lp_0926	NC_004567.2
lp_0927	14.1778	10.2193	-15.5467	-134.366	5.6e-07	1.6078e-05	1061923	lp_0927	NC_004567.2
lp_0928	15.9997	13.1098	-7.4119	-138.276	5.1e-07	1.6078e-05	1064033	lp_0928	NC_004567.2
lp_0929	15.9976	12.8044	-9.14631	-202.559	1.5e-07	1.2564e-05	1061895	asp1	NC_004567.2
lp_0930	15.7442	12.3144	-10.7764	-126.016	6.8e-07	1.6319e-05	1064021	asp2	NC_004567.2
lp_0931	8.30928	6.82824	-2.79149	-42.1547	2.079e-05	7.5896e-05	1064032	lp_0931	NC_004567.2
lp_0932	9.17992	7.97078	-2.31201	-25.258	0.0001025	0.000237207	1064037	lp_0932	NC_004567.2
lp_0934	6.75572	5.97761	-1.71489	-15.1021	0.00050515	0.000866527	1064029	lp_0934	NC_004567.2
lp_0935	12.3222	14.414	4.26271	63.3633	5.83e-06	3.5547e-05	1064027	lp_0935	NC_004567.2
lp_0937	9.51228	10.1611	1.56787	28.8345	6.788e-05	0.000174992	1063999	pepN	NC_004567.2
lp_0938	10.1295	8.47905	-3.13937	-31.7581	5.025e-05	0.000140568	1064000	hsdR	NC_004567.2
lp_0939	9.64797	8.49564	-2.22274	-94.8117	1.66e-06	2.0884e-05	1064004	hsdM	NC_004567.2
lp_0940	6.75175	6.90651	1.11324	7.393	0.00445835	0.00592365	1063987	hsdS1	NC_004567.2
lp_0941	5.95726	6.69944	1.67271	14.5566	0.00056591	0.000953867	1063980	lp_0941	NC_004567.2
lp_0942	4.7909	5.29546	1.41869	27.7673	7.633e-05	0.000190193	1063991	hsdS2	NC_004567.2
lp_0943	4.65342	5.1212	1.38297	27.0902	8.243e-05	0.000201523	1063994	hsdS3	NC_004567.2
lp_0945	6.05495	5.89446	-1.11766	-2.15287	0.116839	0.127721	1063972	lp_0945	NC_004567.2
lp_0946	7.50126	8.25181	1.68244	46.9227	1.488e-05	6.228e-05	1063978	lp_0946	NC_004567.2
lp_0947	7.75184	6.63137	-2.17418	-46.401	1.541e-05	6.3553e-05	1063988	lp_0947	NC_004567.2
lp_0948	8.41381	7.77648	-1.55545	-49.2266	1.282e-05	5.7156e-05	1063964	lp_0948	NC_004567.2
lp_0949	7.94796	8.34618	1.31788	13.4965	0.0007145	0.00116667	1063973	lp_0949	NC_004567.2
lp_0950	9.49702	10.0128	1.42978	24.6118	0.0001111	0.000252717	1063959	lp_0950	NC_004567.2
lp_0951	6.77505	6.44035	-1.26112	-25.3066	0.00010188	0.000236	1063953	lp_0951	NC_004567.2
lp_0952	8.54149	8.51758	-1.01671	-1.44802	0.240017	0.253667	1063965	lp_0952	NC_004567.2
lp_0954	8.74824	9.01359	1.20193	7.51767	0.00424102	0.0056559	1063933	lp_0954	NC_004567.2
lp_0955	5.3116	6.18798	1.83576	14.9307	0.00052327	0.000892223	1063954	azoR2	NC_004567.2
lp_0956	9.63548	8.53989	-2.13699	-40.3703	2.379e-05	8.2886e-05	1063894	asnS1	NC_004567.2
lp_0957	9.55432	8.30905	-2.37062	-30.251	5.846e-05	0.000158302	1063901	asnA	NC_004567.2
lp_0959	10.7131	10.0468	-1.58698	-49.4923	1.26e-05	5.6762e-05	1063855	pepD3	NC_004567.2
lp_0960	10.5529	10.9775	1.34217	23.4984	0.0001283	0.00028307	1063860	lp_0960	NC_004567.2
lp_0960a	9.25007	8.70536	-1.45873	-42.7069	1.996e-05	7.3747e-05	11933292	lp_0960a	NC_004567.2
lp_0961	7.22958	7.41626	1.13814	15.7453	0.00044407	0.000776312	1063859	lp_0961	NC_004567.2
lp_0962	9.75492	9.34541	-1.32823	-34.8873	3.749e-05	0.000113537	1063838	recQ1	NC_004567.2
lp_0963	10.2007	9.8593	-1.26703	-10.1561	0.00170853	0.00252201	1063835	rluE	NC_004567.2
lp_0965	7.41058	6.84257	-1.48247	-15.3739	0.00047807	0.000828269	1063827	lp_0965	NC_004567.2
lp_0966	8.44682	8.53037	1.05962	2.16396	0.115593	0.126448	1063822	lp_0966	NC_004567.2
lp_0967	8.79837	7.55157	-2.37315	-95.2034	1.64e-06	2.0846e-05	1063843	lp_0967	NC_004567.2
lp_0968	7.75273	7.60195	-1.11017	-12.7971	0.00084165	0.00134584	1063840	lp_0968	NC_004567.2
lp_0969	8.6175	8.1405	-1.39185	-26.6155	8.709e-05	0.000211264	1063789	lp_0969	NC_004567.2
lp_0970	9.1626	7.77749	-2.61193	-44.739	1.727e-05	6.7637e-05	1063832	lp_0970	NC_004567.2
lp_0971	7.73385	7.44186	-1.22433	-7.00128	0.00524339	0.00684481	1063831	lp_0971	NC_004567.2
lp_0972	8.89593	9.5334	1.5556	40.2003	2.41e-05	8.3538e-05	1063697	lp_0972	NC_004567.2
lp_0973	6.63683	7.08971	1.36877	32.3391	4.749e-05	0.000134769	1063734	lp_0973	NC_004567.2
lp_0975	6.54295	6.04888	-1.40841	-3.73646	0.0312035	0.0363239	1063736	xylP2	NC_004567.2
lp_0977	11.2229	9.56314	-3.15973	-112.356	9.8e-07	1.8171e-05	1063760	murE1	NC_004567.2
lp_0979	11.3547	11.3624	1.00539	0.64167	0.565093	0.578433	1063655	thrA1	NC_004567.2
lp_0980	10.3647	10.8611	1.41071	13.2318	0.00075943	0.00122847	1063731	asnB1	NC_004567.2
lp_0981	5.64884	5.72094	1.05124	2.20403	0.111223	0.121967	1063718	brnE	NC_004567.2
lp_0982	6.33796	6.18677	-1.11049	-6.45075	0.00668141	0.00858079	1063671	brnF	NC_004567.2
lp_0984	5.35031	6.41618	2.09344	83.8064	2.44e-06	2.3325e-05	1063651	lp_0984	NC_004567.2
lp_0988	5.65415	5.64638	-1.0054	-0.30948	0.776468	0.785017	1063652	lp_0988	NC_004567.2
lp_0989	5.38902	5.51209	1.08905	2.06619	0.127137	0.138095	1063654	lp_0989	NC_004567.2
lp_0990	8.81904	8.00294	-1.76064	-67.822	4.71e-06	3.2389e-05	1063650	lp_0990	NC_004567.2
lp_0991	7.98953	7.00261	-1.98195	-39.0104	2.647e-05	8.8358e-05	1063640	lp_0991	NC_004567.2
lp_0992	10.624	8.73043	-3.71567	-33.4173	4.288e-05	0.000124753	1063642	lp_0992	NC_004567.2
lp_0995	10.0132	7.74217	-4.82666	-121.477	7.6e-07	1.7169e-05	1063636	lp_0995	NC_004567.2
lp_0996	12.026	11.2837	-1.67274	-10.3484	0.00161353	0.00239309	1063621	lp_0996	NC_004567.2
lp_0997	10.4926	10.663	1.12537	12.1053	0.00099838	0.00155925	1063635	cspC	NC_004567.2
lp_0998	7.37783	7.61127	1.17563	14.5547	0.00056615	0.000953867	1063631	lp_0998	NC_004567.2
lp_0999	9.26379	10.0595	1.73594	51.7862	1.094e-05	5.2338e-05	1063610	lp_0999	NC_004567.2
lp_1000	9.19085	9.27091	1.05706	1.91733	0.147413	0.158698	1063613	lp_1000	NC_004567.2
lp_1001	6.33856	7.22107	1.84359	16.8651	0.00035904	0.000652847	1063612	lp_1001	NC_004567.2
lp_1002	11.6763	9.506	-4.50104	-54.4829	9.34e-06	4.8109e-05	1063602	lp_1002	NC_004567.2
lp_1003	8.55054	7.88348	-1.58783	-50.0501	1.217e-05	5.5705e-05	1063601	lp_1003	NC_004567.2
lp_1004	8.99615	7.78052	-2.32242	-38.5587	2.745e-05	9.1165e-05	1063604	lp_1004	NC_004567.2
lp_1005	11.5929	10.0785	-2.85694	-89.2156	2e-06	2.1879e-05	1063603	als	NC_004567.2
lp_1008	8.23737	8.03357	-1.15173	-14.2031	0.00061051	0.00101599	1063549	lysP	NC_004567.2
lp_1010	9.15241	11.3859	4.70267	67.7215	4.74e-06	3.2412e-05	1063548	dacB	NC_004567.2
lp_1011	9.40323	10.0564	1.57258	48.4558	1.346e-05	5.8534e-05	1063542	dgk1	NC_004567.2
lp_1012	9.98506	9.05885	-1.90027	-45.3575	1.654e-05	6.6618e-05	1063430	serS2	NC_004567.2
lp_1018	10.1906	9.882	-1.23848	-19.3084	0.00023609	0.000458952	1062856	ctsR	NC_004567.2
lp_1019	12.9992	11.6087	-2.62174	-109.914	1.04e-06	1.8171e-05	1063011	clpC	NC_004567.2
lp_1020	10.2153	11.3474	2.19178	28.2402	7.242e-05	0.000183233	1062943	lp_1020	NC_004567.2
lp_1021	10.0586	11.5007	2.71723	48.0992	1.378e-05	5.9076e-05	1062809	rpoB	NC_004567.2
lp_1022	10.0007	10.6388	1.55633	14.4752	0.0005758	0.000967511	1062844	rpoC	NC_004567.2
lp_1023	5.50644	4.86559	-1.55925	-9.29579	0.00223643	0.00320196	1062944	lp_1023	NC_004567.2
lp_1025	11.2544	12.2936	2.05503	88.8217	2.03e-06	2.1879e-05	1062769	rpsL	NC_004567.2
lp_1026	10.984	11.7783	1.73419	25.6682	9.749e-05	0.000228495	1062792	rpsG	NC_004567.2
lp_1027	9.91953	10.5669	1.5663	11.7893	0.00108282	0.00167853	1062860	fusA2	NC_004567.2
lp_1032	12.9783	14.1331	2.22645	60.4616	6.75e-06	3.8584e-05	1062667	rpsJ	NC_004567.2
lp_1033	12.9098	13.6057	1.61983	6.19246	0.00753421	0.0095929	1062703	rplC	NC_004567.2
lp_1034	13.5618	13.9327	1.29319	25.7941	9.601e-05	0.000226743	1062816	rplD	NC_004567.2
lp_1035	14.3557	14.8378	1.39673	9.17191	0.00232933	0.00331155	1062656	rplW	NC_004567.2
lp_1036	12.1489	13.1483	1.99915	23.8736	0.00012213	0.000272356	1062631	rplB	NC_004567.2
lp_1038	12.7358	13.3102	1.48902	39.4811	2.55e-05	8.6812e-05	1062768	rpsS	NC_004567.2
lp_1039	11.5108	12.0142	1.41751	25.3673	0.00010113	0.00023491	1061107	rplV	NC_004567.2
lp_1040	10.7558	11.7616	2.00803	39.8749	2.472e-05	8.5095e-05	1063523	rpsC	NC_004567.2
lp_1041	11.67	12.6408	1.95992	74.3594	3.54e-06	2.796e-05	1063522	rplP	NC_004567.2
lp_1043	13.4158	14.3052	1.85237	60.4883	6.74e-06	3.8584e-05	1063521	rpmC	NC_004567.2
lp_1044	11.7789	12.6457	1.82369	33.71	4.173e-05	0.000122782	1063517	rpsQ	NC_004567.2
lp_1045	12.1434	12.7113	1.48237	17.3412	0.0003294	0.000608508	1063512	rplN	NC_004567.2
lp_1046	12.6575	13.2668	1.52553	17.3483	0.00032898	0.0006081	1063510	rplX	NC_004567.2
lp_1047	11.4822	11.9872	1.4191	16.2574	0.00040223	0.000716342	1063508	rplE	NC_004567.2
lp_1048	12.0874	12.7876	1.62482	34.6786	3.82e-05	0.000114793	1063505	rpsN	NC_004567.2
lp_1050	12.2478	12.6991	1.36724	17.4911	0.00032073	0.000594959	1063499	rpsH	NC_004567.2
lp_1051	12.0551	12.5518	1.41098	18.8101	0.00025603	0.000490091	1063498	rplF	NC_004567.2
lp_1052	12.4573	13.1247	1.58823	48.7634	1.32e-05	5.8017e-05	1063497	rplR	NC_004567.2
lp_1053	10.0025	10.6432	1.55908	53.9626	9.62e-06	4.8678e-05	1063488	rpsE	NC_004567.2
lp_1054	13.3978	14.0166	1.53566	39.5211	2.542e-05	8.6806e-05	1063487	rpmD	NC_004567.2
lp_1055	10.6723	11.5058	1.78199	9.72309	0.00195096	0.00283694	1063485	rplO	NC_004567.2
lp_1056	10.4953	11.5004	2.00712	9.90324	0.00184494	0.00270291	1063478	secY	NC_004567.2
lp_1058	13.4938	13.8099	1.2449	9.01283	0.00245618	0.00347134	1063477	adk	NC_004567.2
lp_1059	15.1907	15.2539	1.0448	3.31239	0.0427291	0.0488645	1063476	infA	NC_004567.2
lp_1059a	12.5109	13.3802	1.82678	23.1382	0.00013461	0.000293674	1063474	rpmJ	NC_004567.2
lp_1060	11.4925	12.5287	2.05078	23.1524	0.00013435	0.000293318	1063467	rpsM	NC_004567.2
lp_1061	9.32169	10.6195	2.45863	20.9515	0.00018324	0.000373653	1063464	rpsK	NC_004567.2
lp_1062	11.0591	11.9888	1.90493	27.2162	8.125e-05	0.000199415	1063463	rpoA	NC_004567.2
lp_1063	10.2546	11.7837	2.88611	48.7376	1.322e-05	5.8017e-05	1063456	rplQ	NC_004567.2
lp_1066	7.83037	7.25904	-1.48589	-48.8349	1.314e-05	5.7936e-05	1063454	hepB1	NC_004567.2
lp_1067	11.0842	10.2745	-1.75288	-64.8217	5.43e-06	3.4288e-05	1063445	hepA	NC_004567.2
lp_1068	9.89755	9.02075	-1.8363	-36.6328	3.22e-05	0.00010217	1063442	lp_1068	NC_004567.2
lp_1069	11.5183	10.8167	-1.62623	-11.3812	0.00120629	0.00184973	1063441	ndh2	NC_004567.2
lp_1070	11.8671	9.48476	-5.21389	-123.962	7.2e-07	1.6594e-05	1063433	lp_1070	NC_004567.2
lp_1072	9.01139	8.48965	-1.43569	-24.4747	0.00011305	0.000256861	1063429	apbE1	NC_004567.2
lp_1073	8.48819	8.57542	1.06232	5.66193	0.0097828	0.0122059	1063428	lp_1073	NC_004567.2
lp_1074	9.1301	9.38338	1.19191	3.39233	0.0401903	0.0461302	1063425	lp_1074	NC_004567.2
lp_1075	8.76547	9.33497	1.48401	24.3795	0.00011442	0.000259426	1063416	lp_1075	NC_004567.2
lp_1076	8.74821	9.64619	1.86346	16.48	0.00038565	0.000691565	1063415	truA	NC_004567.2
lp_1077	12.4407	13.194	1.68556	64.3751	5.55e-06	3.4714e-05	1063414	rplM	NC_004567.2
lp_1078	10.0331	11.2667	2.35158	37.6871	2.948e-05	9.5561e-05	1063406	rpsI	NC_004567.2
lp_1079	11.4435	9.49695	-3.85443	-145.056	4.4e-07	1.5582e-05	1063405	lp_1079	NC_004567.2
lp_1081	5.47791	5.32425	-1.11238	-9.48335	0.0021048	0.00303659	1063404	lp_1081	NC_004567.2
lp_1082	6.45406	6.80795	1.278	11.2829	0.00123878	0.00189303	1063397	lp_1082	NC_004567.2
lp_1083	6.90404	7.51548	1.52778	22.0145	0.00015713	0.000329011	1063395	tkt2	NC_004567.2
lp_1084	7.32079	8.43401	2.16327	26.4604	8.869e-05	0.000213813	1063391	aroD1	NC_004567.2
lp_1085	7.02674	7.75519	1.65686	15.2845	0.00048676	0.000841456	1063382	aroA	NC_004567.2
lp_1086	8.02399	8.17082	1.10713	12.3332	0.0009428	0.00148508	1063379	aroB	NC_004567.2
lp_1087	7.85152	9.12181	2.4121	70.5745	4.16e-06	3.0377e-05	1063378	ttdP	NC_004567.2
lp_1088	7.50127	8.26242	1.69484	5.63047	0.00994205	0.012381	1063369	lp_1088	NC_004567.2
lp_1089	5.96957	5.26023	-1.63507	-33.2076	4.373e-05	0.000126516	1063368	ttdB	NC_004567.2
lp_1090	6.86067	6.62311	-1.179	-7.49107	0.00428621	0.00571373	1063367	ttdA	NC_004567.2
lp_1092	6.48348	5.57127	-1.88193	-59.6538	7.04e-06	3.9373e-05	1063361	ttdR	NC_004567.2
lp_1093	6.57971	6.63618	1.03992	1.69431	0.185183	0.197858	1063360	citG	NC_004567.2
lp_1095	5.36816	8.95218	11.9921	71.8459	3.94e-06	2.9488e-05	1063356	mtsC	NC_004567.2
lp_1096	5.57783	9.82772	19.026	161.1	3.2e-07	1.3546e-05	1063353	mtsB	NC_004567.2
lp_1097	7.12556	11.9633	28.5954	405.211	2e-08	1.2564e-05	1063345	mtsA	NC_004567.2
lp_1098	10.158	10.109	-1.03454	-2.89679	0.0597043	0.0673643	1063344	lp_1098	NC_004567.2
lp_1101	9.24081	10.5494	2.477	54.3977	9.38e-06	4.8265e-05	1063343	ldhL2	NC_004567.2
lp_1102	7.30446	9.20507	3.73372	161.078	3.2e-07	1.3546e-05	1063335	citP	NC_004567.2
lp_1103	5.99228	7.11405	2.17614	61.8027	6.3e-06	3.7401e-05	1063333	citR	NC_004567.2
lp_1105	8.18847	9.17771	1.98513	22.5672	0.00014548	0.000311976	1063331	mae	NC_004567.2
lp_1106	9.41719	11.0907	3.18993	67.5444	4.78e-06	3.2412e-05	1063323	citC	NC_004567.2
lp_1107	8.65584	9.96853	2.48404	79.2048	2.91e-06	2.5335e-05	1063320	citD	NC_004567.2
lp_1108	9.22912	11.4369	4.61961	188.45	1.9e-07	1.2564e-05	1063316	citE	NC_004567.2
lp_1109	9.51356	11.8361	5.0023	80.1854	2.8e-06	2.4906e-05	1063312	citF	NC_004567.2
lp_1112	9.75852	9.70537	-1.03753	-2.80679	0.0644283	0.0724065	1063306	fum	NC_004567.2
lp_1113	7.88171	8.10196	1.16493	18.7337	0.00025929	0.000496011	1063304	lp_1113	NC_004567.2
lp_1114	7.64941	5.79837	-3.60759	-107.245	1.13e-06	1.8813e-05	1063302	citX	NC_004567.2
lp_1115	9.4794	8.33648	-2.20827	-23.7714	0.00012377	0.00027497	1063295	mleR2	NC_004567.2
lp_1116	8.41609	9.03519	1.53591	45.6467	1.622e-05	6.5929e-05	1063294	mleR1	NC_004567.2
lp_1118	15.3745	15.0346	-1.26568	-9.99272	0.00179508	0.00263854	1063292	mleS	NC_004567.2
lp_1119	14.3941	14.4167	1.01583	0.95254	0.408585	0.422665	1063291	mleP2	NC_004567.2
lp_1120	11.0678	13.1587	4.26023	22.1815	0.00015348	0.000323985	1063286	lp_1120	NC_004567.2
lp_1121	5.9769	7.00639	2.04131	54.2762	9.45e-06	4.8443e-05	1063285	lp_1121	NC_004567.2
lp_1123	6.13037	5.70717	-1.3409	-6.12784	0.00776943	0.00985221	11933293	lp_1123	NC_004567.2
lp_1124	6.53767	5.68558	-1.80511	-44.6899	1.733e-05	6.7784e-05	1063284	lp_1124	NC_004567.2
lp_1125	12.2901	11.0858	-2.30427	-95.9794	1.59e-06	2.0846e-05	1063277	cydA	NC_004567.2
lp_1126	11.5903	11.2927	-1.22906	-9.87122	0.00186322	0.00272458	1063276	cydB	NC_004567.2
lp_1128	9.66982	7.13505	-5.79483	-211.174	1.4e-07	1.2564e-05	1063275	cydC	NC_004567.2
lp_1129	10.0008	7.89639	-4.30012	-39.2338	2.6e-05	8.8049e-05	1063269	cydD	NC_004567.2
lp_1134	7.19165	6.41275	-1.71581	-20.3299	0.00020119	0.00040472	1063266	hepB2	NC_004567.2
lp_1135	8.67467	8.05424	-1.53734	-12.7582	0.00084956	0.001356	1063257	lp_1135	NC_004567.2
lp_1136	9.21904	9.29212	1.05196	6.20764	0.0074803	0.00952815	1063255	lp_1136	NC_004567.2
lp_1138	9.44284	11.0993	3.15246	25.6619	9.756e-05	0.000228495	1063254	acm1	NC_004567.2
lp_1139	8.26368	9.36473	2.14511	33.2157	4.369e-05	0.000126516	1063247	xpt	NC_004567.2
lp_1140	9.52668	10.6084	2.11662	37.0774	3.101e-05	9.9614e-05	1063246	lp_1140	NC_004567.2
lp_1141	9.857	10.4114	1.46851	42.1659	2.077e-05	7.5896e-05	1063245	purK2	NC_004567.2
lp_1144	10.108	10.0741	-1.02377	-0.61409	0.581011	0.593365	1063243	pcrA	NC_004567.2
lp_1145	10.2927	9.52746	-1.69966	-22.8763	0.00013946	0.000301718	1063237	ligA	NC_004567.2
lp_1146	10.7165	10.893	1.13007	14.8196	0.00053548	0.000909563	1063236	lp_1146	NC_004567.2
lp_1147	10.4216	10.3755	-1.03244	-1.80038	0.165994	0.177782	1063229	gatC	NC_004567.2
lp_1148	10.4817	10.8431	1.28466	25.4192	0.00010049	0.000234121	1063235	gatA	NC_004567.2
lp_1149	11.0073	11.4679	1.37615	39.0135	2.646e-05	8.8358e-05	1063228	gatB	NC_004567.2
lp_1150	10.045	10.7663	1.64869	54.2243	9.48e-06	4.845e-05	1063227	lp_1150	NC_004567.2
lp_1151	7.57649	8.17829	1.51761	29.0902	6.604e-05	0.00017138	1063225	rumA	NC_004567.2
lp_1153	12.0126	12.2983	1.21895	14.3364	0.00059316	0.000991455	1063220	lp_1153	NC_004567.2
lp_1154	8.8414	11.5424	6.50258	62.2117	6.17e-06	3.6816e-05	1063219	lp_1154	NC_004567.2
lp_1155	9.61945	8.33602	-2.43417	-36.5874	3.233e-05	0.000102357	1063218	pts13C	NC_004567.2
lp_1156	9.06482	8.0382	-2.03725	-43.4863	1.887e-05	7.1392e-05	1063212	lp_1156	NC_004567.2
lp_1157	9.85229	8.94378	-1.8771	-56.9819	8.12e-06	4.3601e-05	1063211	lp_1157	NC_004567.2
lp_1158	10.0869	9.84346	-1.18378	-9.75481	0.00193172	0.00281158	1063210	lys	NC_004567.2
lp_1159	9.54874	9.88376	1.26139	17.179	0.00033912	0.000623157	1063204	lp_1159	NC_004567.2
lp_1160	8.62493	9.41671	1.73121	62.1663	6.19e-06	3.6816e-05	1063203	cspP	NC_004567.2
lp_1161	11.4516	10.3411	-2.15917	-17.8729	0.00029998	0.000561137	1063202	lp_1161	NC_004567.2
lp_1162	9.72836	9.48076	-1.18724	-5.89595	0.00869638	0.0109432	1063196	rhe2	NC_004567.2
lp_1163	15.437	14.5257	-1.88077	-59.8186	6.98e-06	3.9317e-05	1063189	lp_1163	NC_004567.2
lp_1164	5.95925	6.0756	1.08399	2.02787	0.132027	0.142972	1063188	pts14C	NC_004567.2
lp_1165	6.81768	7.70027	1.84367	65.5374	5.25e-06	3.3846e-05	1063187	lp_1165	NC_004567.2
lp_1165a	8.05636	8.64469	1.50351	48.866	1.311e-05	5.7902e-05	11933295	lp_1165a	NC_004567.2
lp_1166	7.46843	7.97476	1.42044	10.7032	0.0014557	0.00218286	1063181	lp_1166	NC_004567.2
lp_1168	10.9371	10.966	1.02025	2.35933	0.0960436	0.105991	1063180	lp_1168	NC_004567.2
lp_1169	8.8289	8.29841	-1.44442	-43.9819	1.821e-05	6.9504e-05	1063179	gdh	NC_004567.2
lp_1171	8.34127	8.00602	-1.26159	-13.7913	0.00066848	0.00109958	1063173	pbpX1	NC_004567.2
lp_1173	7.84866	8.65208	1.74523	19.9938	0.00021188	0.000420789	1063172	lp_1173	NC_004567.2
lp_1174	7.49204	6.57388	-1.8897	-35.1335	3.668e-05	0.000111836	1063171	lp_1174	NC_004567.2
lp_1175	6.69856	7.95613	2.39093	28.9422	6.709e-05	0.000173546	1063169	glpF4	NC_004567.2
lp_1176	5.00311	5.6136	1.52678	19.8119	0.00021797	0.000430941	1063164	glf1	NC_004567.2
lp_1177	5.61588	4.87222	-1.67441	-9.1919	0.002314	0.00329425	1063163	cps1A	NC_004567.2
lp_1178	6.88454	7.87654	1.98894	23.6356	0.000126	0.000279377	1063162	cps1B	NC_004567.2
lp_1179	4.80554	5.71563	1.87916	70.3684	4.2e-06	3.0394e-05	1063159	cps1C	NC_004567.2
lp_1180	4.92994	4.98461	1.03863	0.80008	0.480053	0.494302	1063158	cps1D	NC_004567.2
lp_1181	4.68356	5.34748	1.58438	49.0364	1.297e-05	5.7685e-05	1063157	cps1E	NC_004567.2
lp_1182	4.97206	5.26994	1.22933	2.95194	0.0570207	0.0644761	1063154	cps1F	NC_004567.2
lp_1183	4.92421	5.17208	1.18746	1.72653	0.179101	0.191425	1063150	cps1G	NC_004567.2
lp_1184	4.88315	5.22245	1.26514	5.11627	0.0130936	0.0159868	1063147	cps1H	NC_004567.2
lp_1185	5.18828	4.72599	-1.37773	-4.6853	0.0167973	0.0202008	1063148	cps1I	NC_004567.2
lp_1186	4.98406	5.15114	1.12279	6.92485	0.00541712	0.00705265	1063140	rfbA	NC_004567.2
lp_1187	5.96597	6.71566	1.68143	32.742	4.569e-05	0.000131234	1063139	lp_1187	NC_004567.2
lp_1188	5.64814	5.93004	1.21579	22.8933	0.00013913	0.000301651	1063137	rfbC	NC_004567.2
lp_1189	4.86634	5.0933	1.17036	9.3093	0.00222659	0.00319018	1063131	rfbB	NC_004567.2
lp_1190	5.30401	5.49425	1.14095	1.74159	0.176335	0.188534	1063130	rfbD	NC_004567.2
lp_1191	5.77951	6.38737	1.524	50.8253	1.16e-05	5.3894e-05	1063129	lp_1191	NC_004567.2
lp_1192	5.03378	5.12883	1.06811	8.09472	0.00339727	0.00464169	1063122	lp_1192	NC_004567.2
lp_1193	5.11852	5.69436	1.49055	42.6253	2.008e-05	7.4012e-05	1063121	lp_1193	NC_004567.2
lp_1194	4.72789	5.29288	1.47937	16.1112	0.00041362	0.000732462	1063120	lp_1194	NC_004567.2
lp_1195	5.20078	5.65146	1.36668	8.41625	0.00302115	0.00418271	1063118	lp_1195	NC_004567.2
lp_1196	6.00887	7.29338	2.436	109.05	1.07e-06	1.8366e-05	1063114	lp_1196	NC_004567.2
lp_1197	7.06734	6.35271	-1.64106	-27.2011	8.139e-05	0.000199464	1063113	cps2A	NC_004567.2
lp_1198	6.90937	6.1297	-1.71675	-24.0891	0.00011877	0.000266757	1063111	cps2B	NC_004567.2
lp_1199	7.00427	5.82966	-2.25731	-25.9661	9.405e-05	0.000223284	1063109	cps2C	NC_004567.2
lp_1200	6.13376	5.51714	-1.53328	-8.24981	0.00320863	0.00440517	1063104	cps2D	NC_004567.2
lp_1201	4.88477	4.89958	1.01032	0.29396	0.78725	0.795146	1063103	cps2E	NC_004567.2
lp_1202	4.9034	5.34871	1.36161	9.5045	0.0020906	0.0030189	1063102	cps2F	NC_004567.2
lp_1203	4.82325	4.93828	1.083	3.59082	0.0346603	0.0400627	1063100	cps2G	NC_004567.2
lp_1204	5.00386	4.89617	-1.0775	-3.68408	0.0323941	0.0376245	1063095	cps2H	NC_004567.2
lp_1205	5.43317	5.54082	1.07747	3.74931	0.0309198	0.0360192	1063094	cps2I	NC_004567.2
lp_1206	4.68817	4.63336	-1.03873	-0.71006	0.527033	0.541427	1063093	cps2J	NC_004567.2
lp_1207	4.86287	5.06025	1.14661	14.3926	0.00058605	0.000982103	1063090	cps2K	NC_004567.2
lp_1210	4.78895	5.25522	1.38153	39.7098	2.504e-05	8.5636e-05	1063084	lp_1210	NC_004567.2
lp_1211	5.56743	5.63881	1.05072	0.79372	0.483257	0.497437	1063083	lp_1211	NC_004567.2
lp_1213	4.97825	4.91685	-1.04347	-4.89286	0.0148651	0.0180018	1063076	lp_1213	NC_004567.2
lp_1214	4.93844	5.03611	1.07005	2.667	0.0727158	0.0812231	1063075	lp_1214	NC_004567.2
lp_1215	5.05185	5.61896	1.48155	14.811	0.00053644	0.000910306	1063074	cps3A	NC_004567.2
lp_1216	8.09876	8.37281	1.2092	21.5599	0.00016765	0.000347083	1063068	cps3B	NC_004567.2
lp_1219	5.92074	6.10264	1.13438	2.725	0.0691272	0.0772977	1063067	glf2	NC_004567.2
lp_1220	6.3992	7.89241	2.81514	124.205	7.1e-07	1.6594e-05	1063066	cps3D	NC_004567.2
lp_1221	5.60965	5.99419	1.30545	32.3366	4.75e-05	0.000134769	1063064	cps3E	NC_004567.2
lp_1225	6.214	6.55856	1.26977	7.72336	0.00391175	0.00527082	1063056	cps3H	NC_004567.2
lp_1226	5.10656	5.34488	1.17962	8.15102	0.00332715	0.00454988	1063054	cps3I	NC_004567.2
lp_1227	5.29937	5.40847	1.07855	5.36694	0.0114171	0.0140719	1063049	cps3J	NC_004567.2
lp_1228	5.71733	5.78366	1.04705	1.11844	0.341968	0.356469	1063048	lp_1228	NC_004567.2
lp_1229	8.90311	8.25849	-1.56332	-22.4862	0.00014711	0.000314421	1063047	msa	NC_004567.2
lp_1230	9.88755	9.00448	-1.8443	-62.4392	6.1e-06	3.6784e-05	1063040	lp_1230	NC_004567.2
lp_1231	5.93242	5.87715	-1.03905	-2.1728	0.114612	0.125462	1063039	lp_1231	NC_004567.2
lp_1233	7.62095	6.55619	-2.09182	-53.1757	1.007e-05	4.984e-05	1063038	lp_1233	NC_004567.2
lp_1234	7.11173	8.13572	2.03353	12.0809	0.00100458	0.00156737	1063036	lp_1234	NC_004567.2
lp_1235	6.35315	5.7979	-1.46943	-8.51772	0.00291385	0.00405574	1063031	lp_1235	NC_004567.2
lp_1236	5.50618	5.92572	1.3375	12.1145	0.00099605	0.0015564	1063030	lp_1236	NC_004567.2
lp_1237	5.73091	6.37967	1.56782	11.1304	0.00129148	0.00196875	1063029	lp_1237	NC_004567.2
lp_1238	6.20587	5.06993	-2.19762	-22.4313	0.00014823	0.00031613	1063023	lp_1238	NC_004567.2
lp_1239	9.3016	9.36684	1.04626	5.57264	0.0102436	0.012726	1063022	lp_1239	NC_004567.2
lp_1240	8.16381	8.60615	1.35881	20.1657	0.00020632	0.000411988	1063021	recX	NC_004567.2
lp_1241	9.70894	10.6133	1.87167	11.0478	0.00132124	0.00200726	1063015	lp_1241	NC_004567.2
lp_1242	8.0772	7.8819	-1.14497	-3.25102	0.0448158	0.0510638	1063014	lp_1242	NC_004567.2
lp_1243	8.36895	7.54649	-1.76842	-16.2306	0.00040428	0.000719187	1063013	lp_1243	NC_004567.2
lp_1244	8.53158	9.01272	1.39584	11.7652	0.00108964	0.00168827	1062993	lp_1244	NC_004567.2
lp_1245	8.02706	9.28551	2.3924	95.2133	1.64e-06	2.0846e-05	1062989	hicD2	NC_004567.2
lp_1247	8.02013	8.38493	1.2877	3.65428	0.0330972	0.0383839	1062986	lp_1247	NC_004567.2
lp_1248	8.77862	9.18362	1.32409	7.38761	0.00446808	0.00593153	1062979	tagD2	NC_004567.2
lp_1249	7.41751	7.09394	-1.25142	-15.2268	0.00049248	0.000849462	1062978	gntP	NC_004567.2
lp_1250	8.34907	7.65571	-1.61705	-36.1244	3.364e-05	0.000105116	1062977	gntK	NC_004567.2
lp_1251	6.14376	6.07989	-1.04526	-0.63108	0.571168	0.584077	1062968	lp_1251	NC_004567.2
lp_1253	10.1637	12.6079	5.44215	72.6511	3.8e-06	2.8756e-05	1062967	gshR2	NC_004567.2
lp_1255	6.68773	8.52246	3.56706	156.623	3.5e-07	1.3782e-05	1062966	prfC	NC_004567.2
lp_1256	6.32129	7.10322	1.71943	16.1481	0.00041071	0.000729272	1062964	lp_1256	NC_004567.2
lp_1257	9.38465	9.76408	1.30083	11.517	0.00116322	0.00178922	1062957	lp_1257	NC_004567.2
lp_1258	7.04084	7.72414	1.60581	43.5273	1.881e-05	7.1269e-05	1062958	lp_1258	NC_004567.2
lp_1259	7.47182	8.49432	2.03144	85.24	2.31e-06	2.2904e-05	1062956	lp_1259	NC_004567.2
lp_1260	7.91109	8.67455	1.69755	14.6791	0.00055146	0.000932648	1062949	lp_1260	NC_004567.2
lp_1261	9.15448	11.409	4.77173	162.088	3.1e-07	1.3546e-05	1062948	oppA	NC_004567.2
lp_1262	7.69099	10.2435	5.86659	218.025	1.2e-07	1.2564e-05	1062947	oppB	NC_004567.2
lp_1263	6.99621	9.25636	4.79042	169.366	2.7e-07	1.3145e-05	1062936	oppC	NC_004567.2
lp_1264	8.82445	10.7361	3.76237	116.908	8.6e-07	1.7838e-05	1062935	oppD	NC_004567.2
lp_1265	9.29657	10.8274	2.88952	51.9168	1.086e-05	5.2058e-05	1062934	oppF	NC_004567.2
lp_1267	9.88942	9.60386	-1.21888	-17.0706	0.00034583	0.00063362	1062924	lp_1267	NC_004567.2
lp_1268	11.2028	10.7508	-1.36795	-2.91657	0.058724	0.0663061	1062923	lp_1268	NC_004567.2
lp_1269	14.2515	13.4252	-1.77324	-47.8608	1.399e-05	5.9752e-05	1062922	clpE	NC_004567.2
lp_1273	11.1875	12.0525	1.82135	15.4661	0.00046932	0.000815817	1062916	ptsH	NC_004567.2
lp_1274	12.9908	13.2839	1.22534	3.77345	0.0303958	0.0354485	1062915	ptsI	NC_004567.2
lp_1275	8.45156	12.3061	14.465	216.947	1.3e-07	1.2564e-05	1062914	lp_1275	NC_004567.2
lp_1276	8.12942	12.0839	15.5034	146.291	4.3e-07	1.5532e-05	1062905	lp_1276	NC_004567.2
lp_1277	8.31017	11.5088	9.18093	234.192	1e-07	1.2564e-05	1062904	lp_1277	NC_004567.2
lp_1278	7.24559	9.28588	4.1133	109.827	1.05e-06	1.8171e-05	1062903	dacA2	NC_004567.2
lp_1280	8.35222	8.71638	1.28713	30.998	5.419e-05	0.000149574	1062896	araT1	NC_004567.2
lp_1281	8.59356	9.98446	2.62242	17.5151	0.00031937	0.00059279	1062895	lp_1281	NC_004567.2
lp_1283	8.48955	9.57612	2.12369	87.0107	2.17e-06	2.2396e-05	1062893	lp_1283	NC_004567.2
lp_1289	10.3201	8.71933	-3.03306	-132.131	5.9e-07	1.6078e-05	1062790	lp_1289	NC_004567.2
lp_1290	7.83412	6.10356	-3.31856	-137.906	5.1e-07	1.6078e-05	1062789	lp_1290	NC_004567.2
lp_1291	9.01023	7.88803	-2.1768	-89.1374	2.01e-06	2.1879e-05	1062788	lp_1291	NC_004567.2
lp_1292	8.32386	10.7547	5.39211	185.212	2e-07	1.2564e-05	1062779	lp_1292	NC_004567.2
lp_1293	8.03868	8.06001	1.01489	1.25099	0.296468	0.311117	1062778	lp_1293	NC_004567.2
lp_1295	9.44415	8.96744	-1.39158	-29.1962	6.529e-05	0.000170239	1062777	mntH2	NC_004567.2
lp_1296	8.26748	7.33619	-1.90698	-27.9986	7.439e-05	0.000186537	1062775	hemH	NC_004567.2
lp_1297	6.50478	7.98417	2.78831	20.094	0.00020861	0.00041616	1062767	lp_1297	NC_004567.2
lp_1298	7.85735	8.9338	2.10883	17.3363	0.00032968	0.000608673	1062765	metH	NC_004567.2
lp_1299	10.1156	8.11622	-3.99829	-85.7085	2.27e-06	2.287e-05	1062764	tagE1	NC_004567.2
lp_1300	4.96785	5.59227	1.5416	14.9026	0.00052632	0.000895957	1062757	lp_1300	NC_004567.2
lp_1301	9.98653	10.1133	1.09185	5.66041	0.00979043	0.0122068	1062756	metK	NC_004567.2
lp_1302	6.63305	7.19748	1.47881	35.1892	3.65e-05	0.000111611	1062755	lp_1302	NC_004567.2
lp_1303a	5.81411	5.538	-1.21093	-23.4463	0.00012919	0.000284428	1062753	lp_1303a	NC_004567.2
lp_1310	5.04776	5.19273	1.10571	2.85922	0.0616227	0.0694033	1062751	lp_1310	NC_004567.2
lp_1311	9.3186	7.28917	-4.08242	-167.529	2.8e-07	1.3145e-05	1062748	tagE2	NC_004567.2
lp_1312	11.1307	8.88807	-4.73266	-60.7016	6.67e-06	3.8251e-05	1062747	tagE3	NC_004567.2
lp_1313	13.1447	11.1395	-4.01464	-115.058	9.1e-07	1.7994e-05	1062744	lp_1313	NC_004567.2
lp_1314	9.62868	9.08972	-1.45292	-45.8642	1.598e-05	6.5362e-05	1062739	lp_1314	NC_004567.2
lp_1315	6.4524	6.1439	-1.23842	-22.1978	0.00015313	0.000323683	1062738	lp_1315	NC_004567.2
lp_1316	7.35912	7.97122	1.52848	21.4481	0.00017038	0.00035157	1062737	leuS	NC_004567.2
lp_1317	7.6688	8.37466	1.63112	19.8202	0.00021769	0.000430687	1062730	lp_1317	NC_004567.2
lp_1319	7.99534	9.17278	2.26175	99.4312	1.43e-06	2.0346e-05	1062736	rsuA	NC_004567.2
lp_1320	6.42339	5.83841	-1.50002	-37.8545	2.907e-05	9.4446e-05	1062729	lp_1320	NC_004567.2
lp_1321	10.7454	11.142	1.31636	7.07174	0.00508959	0.00666793	1062728	pepV	NC_004567.2
lp_1322	11.7731	12.7655	1.98951	23.3747	0.00013042	0.000286741	1062722	lp_1322	NC_004567.2
lp_1324	5.68243	6.3993	1.64361	22.202	0.00015304	0.000323683	1062721	ugpC	NC_004567.2
lp_1325	6.54121	7.48169	1.91916	32.743	4.569e-05	0.000131234	1062720	ugpA	NC_004567.2
lp_1326	5.28882	5.74788	1.37465	39.0442	2.64e-05	8.8358e-05	1062718	ugpE	NC_004567.2
lp_1327	5.79672	6.21362	1.33506	27.671	7.716e-05	0.000191651	1062714	ugpB	NC_004567.2
lp_1328	7.08705	7.18788	1.07239	3.95222	0.0268462	0.0314905	1062713	glpQ1	NC_004567.2
lp_1329	13.5639	12.5966	-1.95514	-41.2978	2.216e-05	7.9693e-05	1062712	dgk2	NC_004567.2
lp_1330	10.708	10.4876	-1.165	-10.244	0.00166422	0.00246358	1062706	mscL	NC_004567.2
lp_1332	7.42161	6.41491	-2.00931	-24.1302	0.00011814	0.000265923	1062705	lp_1332	NC_004567.2
lp_1333	5.22792	5.82106	1.50852	42.6726	2.001e-05	7.3844e-05	1062704	lp_1333	NC_004567.2
lp_1334	6.36668	7.20105	1.78308	13.8758	0.00065601	0.00108192	1062701	lp_1334	NC_004567.2
lp_1335	6.52506	6.68933	1.1206	13.8278	0.00066305	0.00109179	1062695	lp_1335	NC_004567.2
lp_1336	6.17295	6.50899	1.26229	10.4534	0.00156456	0.00232708	1062694	lp_1336	NC_004567.2
lp_1339	7.3033	7.30778	1.00311	0.29866	0.783981	0.7921	1062693	mrsA1	NC_004567.2
lp_1341	5.96013	5.61667	-1.26879	-25.1612	0.00010373	0.000239524	1062685	lp_1341	NC_004567.2
lp_1342	7.07614	7.14006	1.0453	4.30128	0.02131	0.0253064	1062683	lp_1342	NC_004567.2
lp_1343	5.71322	6.076	1.2859	13.577	0.00070153	0.0011485	1062682	lp_1343	NC_004567.2
lp_1346	5.32906	6.03166	1.62744	27.8161	7.592e-05	0.000189611	1062676	asd1	NC_004567.2
lp_1347	5.65278	5.73727	1.06032	0.81744	0.471405	0.4862	1062675	lp_1347	NC_004567.2
lp_1348	5.24514	5.72974	1.3992	7.60852	0.0040913	0.00548434	1062674	lp_1348	NC_004567.2
lp_1350	5.11697	5.91971	1.74441	41.7801	2.137e-05	7.7411e-05	1062671	lp_1350	NC_004567.2
lp_1351	4.78238	5.42872	1.56519	32.8501	4.523e-05	0.000130253	1062665	lp_1351	NC_004567.2
lp_1352	5.15747	5.81633	1.57883	40.2268	2.405e-05	8.3532e-05	1062664	lp_1352	NC_004567.2
lp_1353	8.23852	7.26383	-1.96521	-59.278	7.18e-06	3.98e-05	1062663	lp_1353	NC_004567.2
lp_1354	9.29904	10.2707	1.9611	41.8575	2.125e-05	7.7145e-05	1062661	lp_1354	NC_004567.2
lp_1354a	7.78152	10.0367	4.7738	59.4317	7.12e-06	3.9551e-05	1062654	pltA	NC_004567.2
lp_1355	8.31179	11.2068	7.4387	127.39	6.6e-07	1.6251e-05	1062653	pltK	NC_004567.2
lp_1356	8.3674	10.3089	3.84117	116.61	8.7e-07	1.7838e-05	1062652	pltR	NC_004567.2
lp_1357	5.85613	6.70531	1.80148	9.61844	0.00201623	0.00291961	1062644	lp_1357	NC_004567.2
lp_1358	9.75268	12.0796	5.01734	33.9075	4.097e-05	0.000121024	1062643	lp_1358	NC_004567.2
lp_1359	7.01402	9.08061	4.18895	46.0304	1.58e-05	6.482e-05	1062642	lp_1359	NC_004567.2
lp_1360	10.7315	11.166	1.35143	5.263	0.0120764	0.014826	1062635	lp_1360	NC_004567.2
lp_1362	11.909	10.9818	-1.90161	-27.5479	7.824e-05	0.000193865	1062633	lp_1362	NC_004567.2
lp_1363	9.38419	8.7311	-1.57253	-10.5059	0.00154083	0.00229288	1062632	lp_1363	NC_004567.2
lp_1364	11.7409	11.8338	1.06648	6.05836	0.00803309	0.0101678	1062615	uvrA2	NC_004567.2
lp_1369	9.42656	9.07575	-1.27527	-22.7671	0.00014154	0.000305393	1062581	lp_1369	NC_004567.2
lp_1370	11.1454	10.6136	-1.44573	-9.96819	0.00180857	0.00265586	11933296	lp_1370	NC_004567.2
lp_1371	10.5925	10.0624	-1.44409	-39.4958	2.547e-05	8.6806e-05	1062580	lp_1371	NC_004567.2
lp_1372	7.54128	8.87972	2.52878	45.7914	1.606e-05	6.5403e-05	1062578	gtcA1	NC_004567.2
lp_1373	8.08024	8.9633	1.84428	9.68408	0.00197496	0.00286783	1062573	lp_1373	NC_004567.2
lp_1374	6.90397	8.40258	2.8257	38.5762	2.741e-05	9.1165e-05	1062572	lp_1374	NC_004567.2
lp_1375	7.40819	8.9331	2.8777	109.68	1.05e-06	1.8171e-05	1062571	metE	NC_004567.2
lp_1377	6.35797	7.38465	2.03733	14.1855	0.00061284	0.00101771	1062568	lp_1377	NC_004567.2
lp_1378	7.1621	7.76756	1.52147	23.0839	0.00013559	0.000295	1062563	cysD	NC_004567.2
lp_1379	6.24681	6.36957	1.08882	9.29519	0.00223686	0.00320196	1062562	cysC	NC_004567.2
lp_1380	7.05484	6.39976	-1.57469	-22.0043	0.00015735	0.000329264	1062556	lp_1380	NC_004567.2
lp_1381	5.86824	6.45421	1.50104	33.6606	4.192e-05	0.000122811	1062555	astA	NC_004567.2
lp_1385	5.72353	5.70171	-1.01524	-0.83826	0.461205	0.475994	1062554	lp_1385	NC_004567.2
lp_1386	6.22915	7.75529	2.88015	20.6434	0.00019186	0.000387941	1062548	lp_1386	NC_004567.2
lp_1388	8.00205	11.5392	11.6089	55.8667	8.64e-06	4.5387e-05	1062546	lp_1388	NC_004567.2
lp_1390	6.16955	5.84901	-1.2488	-16.1849	0.00040782	0.000725065	1062535	lp_1390	NC_004567.2
lp_1391	6.81017	8.13718	2.50881	29.4972	6.324e-05	0.000166898	1062530	argS	NC_004567.2
lp_1392	6.67309	6.44454	-1.17165	-3.09048	0.0509105	0.0577973	1062529	lp_1392	NC_004567.2
lp_1393	6.62735	7.57778	1.93245	31.4484	5.181e-05	0.000143936	1062528	lp_1393	NC_004567.2
lp_1396	6.81137	5.19553	-3.06489	-47.4917	1.433e-05	6.055e-05	1062520	lp_1396	NC_004567.2
lp_1397	5.34555	7.0245	3.20194	29.6185	6.244e-05	0.000165439	1062519	lp_1397	NC_004567.2
lp_1398	5.91963	5.43529	-1.39894	-14.1692	0.00061503	0.0010208	1062509	pts15A	NC_004567.2
lp_1399	5.75281	5.16052	-1.50763	-15.1039	0.00050496	0.000866527	1062505	pts15B	NC_004567.2
lp_1400	7.11186	6.85603	-1.19403	-7.40259	0.00444113	0.00590511	1062504	pts15C	NC_004567.2
lp_1401	8.31137	7.79998	-1.42542	-35.1705	3.656e-05	0.000111638	1062498	pbg3	NC_004567.2
lp_1402	6.20666	6.06785	-1.101	-11.5364	0.00115724	0.00178151	1062497	lp_1402	NC_004567.2
lp_1403	7.70335	7.30489	-1.3181	-26.3489	8.986e-05	0.000215476	1062496	lp_1403	NC_004567.2
lp_1406	5.58745	5.79507	1.15479	8.3102	0.00313889	0.00432463	1062490	dltC2	NC_004567.2
lp_1407	9.80367	8.52184	-2.43148	-12.9808	0.00080555	0.00129302	1062489	lp_1407	NC_004567.2
lp_1409	4.67467	5.58987	1.88584	9.00565	0.00246213	0.00347817	1062488	lp_1409	NC_004567.2
lp_1410	7.15949	8.00609	1.79826	51.4406	1.117e-05	5.2846e-05	1062482	arcT	NC_004567.2
lp_1411	7.83195	8.42552	1.50898	48.6461	1.33e-05	5.8147e-05	1062481	argR1	NC_004567.2
lp_1412	8.93699	9.39214	1.37092	8.78535	0.0026538	0.00372367	1062480	lp_1412	NC_004567.2
lp_1413	8.9193	10.1502	2.34709	74.5894	3.5e-06	2.796e-05	1062475	pbp2A	NC_004567.2
lp_1415	9.83713	10.0881	1.18997	21.3589	0.0001726	0.000355442	1062474	lp_1415	NC_004567.2
lp_1416	8.64772	7.80405	-1.79461	-30.3956	5.76e-05	0.000156374	1062473	lp_1416	NC_004567.2
lp_1417	9.53469	8.21391	-2.49801	-83.929	2.42e-06	2.3295e-05	1062466	lp_1417	NC_004567.2
lp_1418	10.855	11.0555	1.14916	4.98214	0.0141221	0.0171553	1062465	lp_1418	NC_004567.2
lp_1419	7.43314	6.00812	-2.68517	-24.1213	0.00011828	0.000266036	1062464	lp_1419	NC_004567.2
lp_1420	6.71686	6.64587	-1.05044	-1.5637	0.212314	0.225534	1062461	lp_1420	NC_004567.2
lp_1422	9.36368	9.68354	1.24821	7.81762	0.00377202	0.00509794	1062456	lp_1422	NC_004567.2
lp_1424	6.80374	8.76535	3.89495	78.9324	2.94e-06	2.5396e-05	1062455	lp_1424	NC_004567.2
lp_1425	7.14552	9.30823	4.47755	71.1861	4.05e-06	2.9846e-05	1062454	lp_1425	NC_004567.2
lp_1426	8.2942	9.66579	2.58755	111.043	1.01e-06	1.8171e-05	1062448	lp_1426	NC_004567.2
lp_1427	5.94345	8.36822	5.36945	61.4706	6.41e-06	3.7748e-05	1062447	lp_1427	NC_004567.2
lp_1430	9.13565	7.64721	-2.80585	-84.5758	2.37e-06	2.3094e-05	1062440	lp_1430	NC_004567.2
lp_1431	8.7991	6.82485	-3.92923	-65.3066	5.31e-06	3.401e-05	1062439	lp_1431	NC_004567.2
lp_1433	8.2132	6.72859	-2.79842	-106.197	1.16e-06	1.8813e-05	1062431	lp_1433	NC_004567.2
lp_1435	7.23124	7.76849	1.4512	45.8393	1.601e-05	6.5362e-05	1062430	lp_1435	NC_004567.2
lp_1436	7.78036	8.3859	1.52155	13.4031	0.00072995	0.0011857	1062429	ribB	NC_004567.2
lp_1437	7.14656	7.72948	1.49788	33.5881	4.22e-05	0.000123363	1062427	ribA	NC_004567.2
lp_1438	6.51479	7.35299	1.78782	23.2184	0.00013317	0.000291755	1062420	ribH	NC_004567.2
lp_1439	7.05574	8.34184	2.43868	32.0606	4.879e-05	0.000137463	1062419	lp_1439	NC_004567.2
lp_1440	6.37407	6.64292	1.20485	22.9525	0.00013802	0.000299653	1062417	lp_1440	NC_004567.2
lp_1442	6.29375	6.67143	1.29925	4.18121	0.0230338	0.0272702	1062415	lp_1442	NC_004567.2
lp_1443	6.29386	5.90955	-1.30523	-8.22468	0.00323825	0.00444193	1062407	lp_1443	NC_004567.2
lp_1445	5.70317	5.8629	1.11708	1.75775	0.173421	0.185482	1062405	npr1	NC_004567.2
lp_1446	8.83155	5.82785	-8.02058	-81.3068	2.68e-06	2.4394e-05	1062404	lp_1446	NC_004567.2
lp_1447	8.246	7.22934	-2.02322	-49.4302	1.265e-05	5.6762e-05	1062403	lp_1447	NC_004567.2
lp_1448	8.32152	6.43046	-3.70909	-91.1149	1.88e-06	2.1542e-05	1062396	lp_1448	NC_004567.2
lp_1449	6.6292	5.3685	-2.39613	-101.688	1.33e-06	1.9675e-05	1062395	lp_1449	NC_004567.2
lp_1450	7.55279	5.54431	-4.02359	-106.765	1.14e-06	1.8813e-05	1062394	lp_1450	NC_004567.2
lp_1452	10.0103	9.87012	-1.10205	-2.07395	0.126172	0.137155	1062391	prtM1	NC_004567.2
lp_1453	9.96768	9.24187	-1.65382	-52.2456	1.064e-05	5.1455e-05	1062388	lp_1453	NC_004567.2
lp_1454	9.17747	9.28637	1.07841	3.52773	0.0363078	0.0418894	1062385	lp_1454	NC_004567.2
lp_1455	7.28575	8.12913	1.79425	59.0413	7.27e-06	4.0207e-05	1062383	lp_1455	NC_004567.2
lp_1456	8.46534	8.00326	-1.37752	-38.5143	2.755e-05	9.1299e-05	1062381	lp_1456	NC_004567.2
lp_1457	10.6779	11.3329	1.57458	39.4501	2.556e-05	8.693e-05	1062379	lp_1457	NC_004567.2
lp_1458	8.87201	9.83342	1.94721	79.3498	2.89e-06	2.5332e-05	1062373	trmB	NC_004567.2
lp_1459	8.73303	8.62488	-1.07784	-2.06262	0.127583	0.138496	1062371	lp_1459	NC_004567.2
lp_1460	8.55302	8.24872	-1.23482	-5.88698	0.00873508	0.0109875	1062370	lp_1460	NC_004567.2
lp_1461	9.54103	9.44327	-1.07011	-7.60856	0.00409123	0.00548434	1062364	ftsK1	NC_004567.2
lp_1462	10.5608	10.9698	1.32779	11.0244	0.00132983	0.00201834	1062363	murC	NC_004567.2
lp_1465	8.06317	8.81295	1.68154	61.1886	6.5e-06	3.7865e-05	11933297	lp_1465	NC_004567.2
lp_1466	10.702	10.9909	1.2217	22.5663	0.0001455	0.000311976	1062356	feoB	NC_004567.2
lp_1467	5.46952	5.1094	-1.28353	-5.48073	0.0107476	0.0132993	1062355	feoA	NC_004567.2
lp_1468	9.51168	8.13509	-2.59654	-104.615	1.22e-06	1.9159e-05	1062354	sufC	NC_004567.2
lp_1469	11.3918	9.99091	-2.64058	-63.7811	5.71e-06	3.5031e-05	1062353	sufD	NC_004567.2
lp_1470	11.3523	9.81533	-2.90186	-130.936	6e-07	1.6078e-05	1062348	sufS	NC_004567.2
lp_1471	11.1841	9.21854	-3.90556	-156.012	3.5e-07	1.3782e-05	1062347	sufU	NC_004567.2
lp_1472	10.6924	10.2416	-1.36676	-7.52009	0.00423694	0.00565415	1062346	sufB	NC_004567.2
lp_1473	4.95444	5.28362	1.25631	1.58345	0.207941	0.22119	1062340	fecB	NC_004567.2
lp_1475	5.93976	5.27784	-1.58218	-33.6523	4.195e-05	0.000122811	1062339	fecE	NC_004567.2
lp_1476	5.95768	6.13206	1.12848	1.64615	0.194712	0.207471	1062338	fecD	NC_004567.2
lp_1477	4.81087	5.16574	1.27887	2.41629	0.0911072	0.100757	1062336	lp_1477	NC_004567.2
lp_1478	4.91466	5.28972	1.29689	5.06051	0.013509	0.0164618	1062332	moaE	NC_004567.2
lp_1479	4.5777	4.67393	1.06898	2.05868	0.128078	0.138985	1062331	moaD	NC_004567.2
lp_1480	4.94679	5.14765	1.14939	5.70434	0.00957337	0.0119792	1062330	moaA	NC_004567.2
lp_1481	4.97207	5.41915	1.36328	5.20831	0.0124432	0.0152523	1062324	narK	NC_004567.2
lp_1482	4.61346	4.60187	-1.00807	-0.27773	0.798597	0.806085	1062323	lp_1482	NC_004567.2
lp_1483	5.70416	4.74124	-1.94926	-43.9768	1.822e-05	6.9504e-05	1062322	lp_1483	NC_004567.2
lp_1484	4.99796	5.13037	1.09612	1.97179	0.139586	0.150739	1062316	lp_1484	NC_004567.2
lp_1485	4.97024	5.33588	1.28845	12.4371	0.00091882	0.00145465	1062315	lp_1485	NC_004567.2
lp_1486	5.87947	5.78304	-1.06913	-1.39127	0.255011	0.268877	1062314	lp_1486	NC_004567.2
lp_1487	4.91862	5.91031	1.98851	27.9238	7.501e-05	0.000187644	1062307	rrp4	NC_004567.2
lp_1488	5.6053	5.89811	1.22503	12.2621	0.00095971	0.0015064	1062306	hpk4	NC_004567.2
lp_1489	4.84837	5.19117	1.26821	10.7109	0.00145249	0.00217942	1062305	lp_1489	NC_004567.2
lp_1490	5.34826	5.2256	-1.08874	-1.94859	0.14286	0.154168	1062299	lp_1490	NC_004567.2
lp_1491	5.7284	6.11249	1.30504	3.30231	0.0430633	0.049206	1062298	mobA	NC_004567.2
lp_1492	5.22984	5.17695	-1.03735	-1.19946	0.313385	0.327988	1062297	moaC	NC_004567.2
lp_1493	4.79402	5.63732	1.79416	16.118	0.00041308	0.000731922	1062291	mobB	NC_004567.2
lp_1494	5.15183	5.57616	1.34195	7.38732	0.0044686	0.00593153	1062290	moeA	NC_004567.2
lp_1495	6.41629	4.92363	-2.81408	-91.0629	1.88e-06	2.1542e-05	1062281	moaB	NC_004567.2
lp_1496	5.396	4.8781	-1.43187	-17.4095	0.00032541	0.00060185	1062289	moeB	NC_004567.2
lp_1497	5.51056	5.58899	1.05587	2.10686	0.122177	0.13323	1062280	narG	NC_004567.2
lp_1498	6.46195	7.29536	1.7819	22.2074	0.00015293	0.000323683	1062279	narH	NC_004567.2
lp_1499	5.85206	6.3432	1.40555	2.6213	0.0757047	0.0843204	1062273	narJ	NC_004567.2
lp_1500	4.97885	5.24616	1.20356	16.4086	0.00039087	0.000700104	1062272	narI	NC_004567.2
lp_1502	5.35187	6.77681	2.68504	25.9465	9.427e-05	0.000223581	1062271	lp_1502	NC_004567.2
lp_1503	4.70743	4.84504	1.10008	7.52861	0.00422261	0.00564099	1062261	lp_1503	NC_004567.2
lp_1505	5.16368	4.69562	-1.38325	-2.26857	0.104589	0.115096	1063380	lp_1505	NC_004567.2
lp_1506	5.23696	5.33634	1.07131	4.97421	0.0141861	0.0172264	1062158	lp_1506	NC_004567.2
lp_1507	11.2123	12.4271	2.32109	52.4221	1.053e-05	5.1092e-05	1061498	lp_1507	NC_004567.2
lp_1508	9.19249	9.72995	1.45141	32.1039	4.858e-05	0.000137259	1061822	polA	NC_004567.2
lp_1509	9.45917	10.0999	1.55907	19.3584	0.00023421	0.000455854	1063357	fpg	NC_004567.2
lp_1510	10.1736	10.4132	1.18071	4.72525	0.0164013	0.0197702	1061452	coaE	NC_004567.2
lp_1511	11.692	12.3107	1.53549	30.1636	5.899e-05	0.000159201	1064152	nrdR	NC_004567.2
lp_1512	10.7569	11.399	1.56056	52.6635	1.038e-05	5.0884e-05	1061371	dnaB	NC_004567.2
lp_1513	10.4231	11.3152	1.85582	50.9772	1.149e-05	5.3762e-05	1061466	dnaI	NC_004567.2
lp_1514	7.32514	9.39051	4.18542	164.998	2.9e-07	1.3145e-05	1064188	thrS	NC_004567.2
lp_1515	12.88	13.6969	1.76164	68.873	4.49e-06	3.1178e-05	1061201	infC	NC_004567.2
lp_1516	10.4014	11.2829	1.84221	45.8308	1.602e-05	6.5362e-05	1061110	rpmI	NC_004567.2
lp_1517	9.08535	9.93903	1.8071	14.9253	0.00052386	0.000892732	1064215	rplT	NC_004567.2
lp_1518	8.63081	7.13774	-2.81487	-23.8092	0.00012316	0.000274066	1061825	lp_1518	NC_004567.2
lp_1519	9.66995	11.2857	3.06467	16.7527	0.00036655	0.00066418	1064184	lp_1519	NC_004567.2
lp_1521	6.718	5.73078	-1.98237	-73.7453	3.63e-06	2.8057e-05	1061207	lp_1521	NC_004567.2
lp_1522	7.94714	7.62183	-1.25293	-11.9981	0.00102602	0.00159682	1061590	lp_1522	NC_004567.2
lp_1523	5.93051	5.10776	-1.76878	-59.685	7.03e-06	3.9373e-05	1064158	racD	NC_004567.2
lp_1524	6.6639	5.67094	-1.99026	-22.1922	0.00015325	0.000323718	1061352	ica1	NC_004567.2
lp_1525	6.88998	5.68408	-2.3068	-52.4146	1.054e-05	5.1092e-05	1064163	lp_1525	NC_004567.2
lp_1527	13.7772	12.3695	-2.6532	-8.86783	0.00257982	0.00362475	1061903	lp_1527	NC_004567.2
lp_1528	10.1789	9.24272	-1.91349	-76.6182	3.22e-06	2.6756e-05	1064161	lp_1528	NC_004567.2
lp_1529	10.0556	9.18355	-1.83029	-18.9843	0.00024882	0.000478923	1061344	lp_1529	NC_004567.2
lp_1530	10.0797	9.6296	-1.36618	-38.2961	2.804e-05	9.2342e-05	1064140	nadD	NC_004567.2
lp_1531	11.4895	11.903	1.33189	34.7792	3.786e-05	0.000114512	1061426	lp_1531	NC_004567.2
lp_1532	8.47064	8.47055	-1.00007	-0.00184	0.998641	0.999281	1064182	lp_1532	NC_004567.2
lp_1533	10.4328	10.6761	1.18368	7.63805	0.00404412	0.00542809	1061214	lp_1533	NC_004567.2
lp_1534	10.7838	11.3021	1.4322	25.5163	9.93e-05	0.000232051	1063679	lp_1534	NC_004567.2
lp_1535	10.5215	11.0069	1.39992	19.4257	0.0002317	0.000452663	1064181	lp_1535	NC_004567.2
lp_1535a	11.0346	10.9074	-1.0922	-4.24406	0.0221101	0.0262164	1061227	rpmF	NC_004567.2
lp_1539	9.62512	8.73299	-1.85591	-49.8379	1.233e-05	5.6201e-05	1061834	lp_1539	NC_004567.2
lp_1540	7.72104	6.80806	-1.88293	-22.6698	0.00014344	0.000308843	1064073	czcD	NC_004567.2
lp_1541	12.4823	11.9165	-1.48026	-20.3001	0.00020211	0.000405779	1062157	gnd2	NC_004567.2
lp_1543	10.9644	8.23371	-6.63791	-101.706	1.33e-06	1.9675e-05	1064170	rarA	NC_004567.2
lp_1544	12.476	14.2171	3.34294	44.7486	1.726e-05	6.7637e-05	1061292	rrp5	NC_004567.2
lp_1545	10.017	13.5287	11.4065	136.395	5.3e-07	1.6078e-05	1061727	hpk5	NC_004567.2
lp_1546	6.31931	6.75693	1.35437	7.00085	0.00524433	0.00684481	1061731	lp_1546	NC_004567.2
lp_1548	6.98545	6.79611	-1.14024	-16.0322	0.00041995	0.00074157	1061726	sbcC	NC_004567.2
lp_1549	6.96682	7.92692	1.94544	70.4959	4.18e-06	3.0394e-05	1061730	sbcD	NC_004567.2
lp_1552	5.13676	5.09853	-1.02685	-2.22131	0.109399	0.120178	1061819	lp_1552	NC_004567.2
lp_1553	10.6853	11.3332	1.56691	26.3672	8.967e-05	0.000215342	1061856	yidC1	NC_004567.2
lp_1554	10.563	10.3979	-1.12118	-12.7958	0.0008419	0.00134584	1061867	lp_1554	NC_004567.2
lp_1555	8.09693	7.86377	-1.17541	-10.6349	0.00148442	0.00222058	1061898	lp_1555	NC_004567.2
lp_1556	13.005	13.3065	1.23241	7.92344	0.00362281	0.00492185	1061928	lp_1556	NC_004567.2
lp_1557	13.2624	13.4116	1.10898	10.613	0.00149383	0.00223145	1062245	lp_1557	NC_004567.2
lp_1558	10.1936	9.32164	-1.83018	-67.5823	4.77e-06	3.2412e-05	1064071	pheS	NC_004567.2
lp_1559	11.3116	10.6702	-1.55988	-22.0528	0.00015628	0.000327677	1064070	pheT	NC_004567.2
lp_1561	9.10479	9.83789	1.6622	22.3978	0.00014892	0.000316934	1064072	lp_1561	NC_004567.2
lp_1562	9.22793	9.72103	1.40747	40.9635	2.273e-05	8.1102e-05	1064138	udk	NC_004567.2
lp_1563	7.02415	6.76196	-1.19931	-8.80458	0.00263631	0.00370078	1061434	greA2	NC_004567.2
lp_1564	7.79825	7.32246	-1.39067	-34.7583	3.793e-05	0.000114522	1063000	lp_1564	NC_004567.2
lp_1565	8.19161	7.95394	-1.17909	-10.6494	0.0014783	0.00221248	1063599	lp_1565	NC_004567.2
lp_1566	7.73194	6.08952	-3.12189	-70.0714	4.26e-06	3.0423e-05	1064178	lp_1566	NC_004567.2
lp_1567	9.58942	10.6507	2.08678	90.5785	1.91e-06	2.1581e-05	1061244	lp_1567	NC_004567.2
lp_1568	11.7224	13.5652	3.58719	21.4952	0.00016922	0.000349645	1062249	pbp2x	NC_004567.2
lp_1569	8.97148	9.24467	1.20847	23.3178	0.00013141	0.000288513	11933298	lp_1569	NC_004567.2
lp_1570	7.80256	7.62657	-1.12974	-6.40436	0.00682494	0.00873615	1062121	fthC	NC_004567.2
lp_1571	7.20282	6.80579	-1.31679	-6.82903	0.00564573	0.00731367	1062185	lp_1571	NC_004567.2
lp_1572	8.7182	8.85886	1.10241	4.51093	0.0186769	0.0223065	1062112	lp_1572	NC_004567.2
lp_1573	8.68934	9.34323	1.57341	26.0357	9.327e-05	0.000222449	1062176	lp_1573	NC_004567.2
lp_1574	6.45165	6.39314	-1.0414	-1.65383	0.193155	0.205883	1061468	pepE	NC_004567.2
lp_1576	10.4833	10.0724	-1.32955	-19.1149	0.00024358	0.000470001	1062115	lp_1576	NC_004567.2
lp_1577	9.89826	9.7428	-1.11378	-5.19034	0.0125668	0.0153918	1062005	lp_1577	NC_004567.2
lp_1578	7.58529	7.19255	-1.31288	-33.2891	4.339e-05	0.000125788	1063408	glpQ2	NC_004567.2
lp_1579	8.07408	8.20142	1.09227	3.58679	0.0347627	0.0401663	1061495	miaA	NC_004567.2
lp_1580	9.83649	10.9076	2.10101	17.206	0.00033748	0.000620861	1063409	glnR	NC_004567.2
lp_1581	11.3665	12.7179	2.5517	41.3676	2.205e-05	7.9383e-05	1061486	glnA	NC_004567.2
lp_1583	10.3082	10.6844	1.29794	23.0345	0.0001365	0.000296765	1061479	lp_1583	NC_004567.2
lp_1584	11.2761	11.7469	1.38589	39.3732	2.572e-05	8.7271e-05	1063448	lp_1584	NC_004567.2
lp_1585	9.7321	10.3065	1.48911	10.8036	0.00141472	0.00212839	1063002	lp_1585	NC_004567.2
lp_1586	9.52189	9.22359	-1.2297	-3.65775	0.0330145	0.0383023	1063535	lp_1586	NC_004567.2
lp_1587	7.13473	6.94807	-1.13813	-4.60947	0.0175833	0.021081	1063504	lp_1587	NC_004567.2
lp_1590	10.2691	11.8749	3.04368	133.782	5.7e-07	1.6078e-05	1063552	lp_1590	NC_004567.2
lp_1591	9.34107	8.92108	-1.33791	-15.7419	0.00044436	0.000776331	1063550	lp_1591	NC_004567.2
lp_1592	11.5071	12.2711	1.69812	65.0397	5.37e-06	3.4288e-05	1063556	rplU	NC_004567.2
lp_1593	12.5336	13.2382	1.62965	37.3253	3.038e-05	9.8071e-05	1063559	lp_1593	NC_004567.2
lp_1594	11.7714	12.5374	1.70054	26.4126	8.919e-05	0.000214523	1063563	rpmA	NC_004567.2
lp_1595	10.6602	11.1366	1.39127	16.7435	0.00036718	0.000664544	1062209	pepP	NC_004567.2
lp_1596	11.0496	12.4574	2.65332	73.3287	3.7e-06	2.8277e-05	1063564	efp	NC_004567.2
lp_1597	12.8782	13.9802	2.14656	26.3996	8.933e-05	0.000214686	1063588	lp_1597	NC_004567.2
lp_1598	9.85072	11.3636	2.85375	28.3029	7.193e-05	0.000182415	1063579	nusB	NC_004567.2
lp_1599	9.30863	9.41208	1.07434	4.5563	0.0181629	0.0217425	1063585	folD	NC_004567.2
lp_1600	8.91022	8.96113	1.03592	1.36217	0.263083	0.277294	1063609	xseA	NC_004567.2
lp_1601	7.51212	7.66437	1.1113	5.11372	0.0131122	0.0159969	1063615	xseB	NC_004567.2
lp_1602	9.43874	9.49645	1.04081	4.69545	0.0166955	0.0201015	1063614	lp_1602	NC_004567.2
lp_1603	9.46381	9.96308	1.4135	29.1436	6.566e-05	0.000170688	1063626	lp_1603	NC_004567.2
lp_1604	8.38408	8.33504	-1.03458	-1.44321	0.24125	0.254884	1063628	argR2	NC_004567.2
lp_1605	8.81303	8.62896	-1.13609	-15.2078	0.00049438	0.000851803	1063625	recN	NC_004567.2
lp_1607	11.678	10.0031	-3.19311	-26.8644	8.46e-05	0.000206195	1063629	opuA	NC_004567.2
lp_1608	12.1254	10.7925	-2.51905	-53.886	9.66e-06	4.8746e-05	1063659	opuB	NC_004567.2
lp_1609	11.9753	10.7003	-2.42002	-84.2004	2.4e-06	2.3272e-05	1063656	opuC	NC_004567.2
lp_1610	11.3085	10.1373	-2.25206	-99.8237	1.41e-06	2.0346e-05	1063658	opuD	NC_004567.2
lp_1611	10.138	8.88454	-2.38406	-85.1625	2.32e-06	2.2904e-05	1063698	lp_1611	NC_004567.2
lp_1612	11.7614	10.4284	-2.5193	-93.3539	1.74e-06	2.0884e-05	1063703	gmk1	NC_004567.2
lp_1613	11.7715	10.8085	-1.94946	-71.7491	3.96e-06	2.9542e-05	1063677	rpoZ	NC_004567.2
lp_1614	11.1815	9.79284	-2.61836	-10.6786	0.00146596	0.00219507	1063705	coaBC	NC_004567.2
lp_1615	10.6722	9.50997	-2.23808	-41.7507	2.142e-05	7.7491e-05	1062181	priA	NC_004567.2
lp_1616	9.96795	8.95091	-2.02376	-40.2624	2.399e-05	8.3395e-05	1062180	fmt	NC_004567.2
lp_1617	9.57737	8.80945	-1.70281	-40.9442	2.276e-05	8.1127e-05	1063708	sunL	NC_004567.2
lp_1618	10.0064	9.80122	-1.15286	-10.9244	0.00136745	0.0020684	1063707	pppL	NC_004567.2
lp_1619	11.4586	10.914	-1.45859	-26.2828	9.057e-05	0.000216834	1063711	pkn1	NC_004567.2
lp_1620	10.7883	11.6352	1.79863	52.521	1.047e-05	5.1092e-05	1063713	lp_1620	NC_004567.2
lp_1621	8.34813	9.36976	2.0302	21.5031	0.00016903	0.000349488	1063720	rpe	NC_004567.2
lp_1622	8.94872	9.70949	1.69439	20.7479	0.00018887	0.000383149	1063722	tpk	NC_004567.2
lp_1623	6.1464	5.79697	-1.27405	-28.1158	7.343e-05	0.000185169	17494177	lp_1623	NC_004567.2
lp_1624	7.66493	8.95033	2.43748	13.4053	0.00072958	0.0011857	1063721	rpmB	NC_004567.2
lp_1625	9.75435	10.9551	2.29864	60.9267	6.59e-06	3.8166e-05	1063719	lp_1625	NC_004567.2
lp_1626	9.96984	10.9396	1.95853	64.1754	5.6e-06	3.4726e-05	1063724	lp_1626	NC_004567.2
lp_1627	10.1973	10.3727	1.12924	8.09354	0.00339875	0.00464169	1063997	recG	NC_004567.2
lp_1628	9.28484	9.50312	1.16335	7.08999	0.00505071	0.00662813	1063781	plsX	NC_004567.2
lp_1629	10.3805	10.288	-1.0662	-2.23126	0.108364	0.119167	1063817	acpA1	NC_004567.2
lp_1631	7.54119	8.55527	2.01962	86.4811	2.21e-06	2.2677e-05	1063816	rnc	NC_004567.2
lp_1632	8.57772	9.65646	2.1122	36.7192	3.197e-05	0.000101743	1063813	smc	NC_004567.2
lp_1633	9.76279	9.73076	-1.02245	-1.1907	0.31636	0.330769	1063837	ftsY	NC_004567.2
lp_1634	6.81002	6.84707	1.02601	1.4802	0.231937	0.245627	1063846	lp_1634	NC_004567.2
lp_1635	10.2138	10.4943	1.21464	23.3769	0.00013038	0.000286741	1063845	ffh	NC_004567.2
lp_1636	10.6234	12.0596	2.706	18.5876	0.00026566	0.00050578	1063871	rpsP	NC_004567.2
lp_1637	9.60519	11.1062	2.83038	127.261	6.6e-07	1.6251e-05	1063867	lp_1637	NC_004567.2
lp_1638	6.98128	7.06313	1.05838	6.45069	0.00668158	0.00858079	1062156	rimM	NC_004567.2
lp_1639	8.75521	9.23922	1.39863	20.4734	0.00019685	0.000396232	1063903	trmD	NC_004567.2
lp_1640	10.255	11.0694	1.75848	10.0933	0.00174111	0.00256645	1062155	rplS	NC_004567.2
lp_1642	6.24816	5.18599	-2.08808	-31.9571	4.928e-05	0.000138256	1064010	lp_1642	NC_004567.2
lp_1643	8.38378	10.3405	3.88186	166.886	2.8e-07	1.3145e-05	1063923	lp_1643	NC_004567.2
lp_1645	7.90407	9.72583	3.53512	94.5988	1.67e-06	2.0884e-05	1062211	lp_1645	NC_004567.2
lp_1648	5.79882	7.38775	3.00827	15.7449	0.0004441	0.000776312	1061818	lp_1648	NC_004567.2
lp_1649	7.93673	8.73756	1.7421	5.82177	0.009023	0.0113314	1064042	lp_1649	NC_004567.2
lp_1652	5.1722	5.41686	1.18482	4.37151	0.0203778	0.024236	1064044	trpE	NC_004567.2
lp_1653	4.76879	4.54448	-1.16822	-1.76805	0.171593	0.183589	1061511	trpG	NC_004567.2
lp_1654	6.68263	7.46689	1.7222	39.1267	2.623e-05	8.834e-05	1062154	trpD	NC_004567.2
lp_1655	5.62252	5.54499	-1.05521	-0.65189	0.559279	0.573045	1062151	trpC	NC_004567.2
lp_1656	5.8309	6.13898	1.23805	5.1093	0.0131446	0.0160302	1061516	trpF	NC_004567.2
lp_1657	6.77103	6.03882	-1.66118	-9.04853	0.00242694	0.00343157	1061519	trpA	NC_004567.2
lp_1658	7.22408	5.98887	-2.35415	-40.8815	2.287e-05	8.117e-05	1061790	trpB	NC_004567.2
lp_1659	7.77084	6.43595	-2.52256	-17.4852	0.00032107	0.000595231	1061521	lp_1659	NC_004567.2
lp_1660	8.73334	7.53472	-2.2952	-24.9333	0.0001067	0.000244589	1061780	lp_1660	NC_004567.2
lp_1662	5.19309	5.94478	1.68376	11.5883	0.00114145	0.00176155	1061557	lp_1662	NC_004567.2
lp_1663	4.83056	4.83014	-1.00029	-0.03011	0.977803	0.980945	1061773	lp_1663	NC_004567.2
lp_1664	4.67053	5.0613	1.3111	2.81264	0.0641077	0.0720721	1061778	lp_1664	NC_004567.2
lp_1665	9.53738	9.47305	-1.0456	-0.99881	0.38887	0.403206	1061600	adh1	NC_004567.2
lp_1667	6.4363	6.11168	-1.25234	-9.23167	0.00228389	0.00326032	1061615	lp_1667	NC_004567.2
lp_1668	9.2024	8.23691	-1.95274	-58.3987	7.52e-06	4.1116e-05	1064212	lp_1668	NC_004567.2
lp_1669	10.2647	9.80101	-1.37906	-18.0416	0.00029137	0.000547335	1061115	lp_1669	NC_004567.2
lp_1670	11.7655	12.7192	1.93689	51.1748	1.135e-05	5.3319e-05	1061766	fabZ1	NC_004567.2
lp_1671	11.8443	12.7114	1.82396	38.2619	2.812e-05	9.2404e-05	1064006	fabH2	NC_004567.2
lp_1672	12.6443	13.236	1.50695	28.2539	7.232e-05	0.000183106	1061849	acpA2	NC_004567.2
lp_1673	13.717	14.2729	1.47009	47.5204	1.431e-05	6.0518e-05	1062127	fabD	NC_004567.2
lp_1674	11.9507	12.4871	1.45037	39.2114	2.605e-05	8.811e-05	1061758	fabG1	NC_004567.2
lp_1675	13.4438	13.7875	1.26899	24.217	0.00011683	0.000264302	1062128	fabF	NC_004567.2
lp_1676	14.8762	15.0269	1.11011	5.97154	0.00837917	0.0105653	1061917	accB2	NC_004567.2
lp_1677	11.2471	11.6616	1.33287	12.7274	0.00085591	0.00136443	1061750	fabZ2	NC_004567.2
lp_1678	13.5632	13.4918	-1.05072	-5.99856	0.00826945	0.0104396	1061749	accC2	NC_004567.2
lp_1679	13.4447	13.9455	1.41501	14.3093	0.00059664	0.00099664	1062006	accD2	NC_004567.2
lp_1680	13.9095	13.9932	1.05978	5.82483	0.00900922	0.0113186	1061743	accA2	NC_004567.2
lp_1681	12.8952	13.4896	1.50989	43.3733	1.902e-05	7.1759e-05	1062043	fabI	NC_004567.2
lp_1682	11.8725	13.1652	2.44975	49.9315	1.226e-05	5.5955e-05	1062108	lp_1682	NC_004567.2
lp_1684	6.83754	8.54427	3.2642	94.4086	1.68e-06	2.0884e-05	1061739	lp_1684	NC_004567.2
lp_1685	7.32757	7.64508	1.24617	6.05798	0.0080346	0.0101678	1061740	lp_1685	NC_004567.2
lp_1686	7.56817	8.15983	1.50698	12.8015	0.00084076	0.00134539	1062099	lp_1686	NC_004567.2
lp_1687	8.6184	8.73087	1.08108	2.84981	0.0621148	0.0698819	1061738	rsgA	NC_004567.2
lp_1688	5.16675	4.90621	-1.19792	-9.15885	0.00233941	0.00332286	1061546	lp_1688	NC_004567.2
lp_1689	6.54598	6.44757	-1.07059	-4.10206	0.0242684	0.0286558	1061736	lp_1689	NC_004567.2
lp_1690	9.85055	11.003	2.22296	21.703	0.00016424	0.000341384	1063584	lp_1690	NC_004567.2
lp_1692	6.96251	8.29798	2.52358	88.3674	2.06e-06	2.1879e-05	1062203	lp_1692	NC_004567.2
lp_1693	5.03519	5.32358	1.22128	2.35728	0.096227	0.106156	1061719	lp_1693	NC_004567.2
lp_1693a	5.75385	6.74091	1.98215	52.778	1.031e-05	5.062e-05	1061732	lp_1693a	NC_004567.2
lp_1694	7.1829	7.90935	1.65455	28.724	6.869e-05	0.000176659	1062204	lp_1694	NC_004567.2
lp_1695	6.76031	7.57757	1.76206	50.7212	1.167e-05	5.4153e-05	1061709	lp_1695	NC_004567.2
lp_1696	8.6869	7.64976	-2.05215	-81.0497	2.7e-06	2.4396e-05	1061718	cfa1	NC_004567.2
lp_1697	15.1887	11.9865	-9.20382	-273.736	6e-08	1.2564e-05	1062217	lp_1697	NC_004567.2
lp_1698	10.6007	9.32997	-2.41287	-21.1155	0.00017885	0.000366389	1062223	lp_1698	NC_004567.2
lp_1699	11.6262	8.8684	-6.76355	-39.8962	2.468e-05	8.5047e-05	1064130	lp_1699	NC_004567.2
lp_1700	12.6117	11.0567	-2.93839	-76.04	3.3e-06	2.7108e-05	1062224	lp_1700	NC_004567.2
lp_1701	12.4984	10.5377	-3.89254	-39.8268	2.481e-05	8.515e-05	1062233	lp_1701	NC_004567.2
lp_1702	12.0354	9.73062	-4.94084	-60.9212	6.59e-06	3.8166e-05	1064127	lp_1702	NC_004567.2
lp_1703	12.1703	10.1133	-4.16139	-32.3492	4.744e-05	0.000134769	1061716	lp_1703	NC_004567.2
lp_1704	11.8164	9.41867	-5.26977	-110.309	1.03e-06	1.8171e-05	1062109	lp_1704	NC_004567.2
lp_1705	13.3273	10.5458	-6.87573	-211.365	1.4e-07	1.2564e-05	1064129	lp_1705	NC_004567.2
lp_1706	15.4167	13.1323	-4.87149	-55.2826	8.92e-06	4.6353e-05	1061707	lp_1706	NC_004567.2
lp_1708	14.3437	14.768	1.34191	4.13537	0.0237387	0.0280622	1061713	lp_1708	NC_004567.2
lp_1709	10.2681	10.9686	1.62505	40.5533	2.345e-05	8.2358e-05	1064126	lp_1709	NC_004567.2
lp_1711	11.3885	11.5655	1.13059	4.24101	0.0221537	0.0262581	1062103	pepD4	NC_004567.2
lp_1712	9.29181	8.18179	-2.15848	-28.5694	6.986e-05	0.000178622	1061704	xylH	NC_004567.2
lp_1713	9.22485	8.88244	-1.26788	-29.2576	6.487e-05	0.000169615	1062098	lysA	NC_004567.2
lp_1715	7.40143	8.42053	2.02666	57.7072	7.8e-06	4.2229e-05	1061702	lp_1715	NC_004567.2
lp_1716	8.10684	9.31297	2.30719	25.5629	9.874e-05	0.000231086	1061703	lp_1716	NC_004567.2
lp_1717	6.94839	7.81675	1.82559	73.6219	3.65e-06	2.8117e-05	1062854	lp_1717	NC_004567.2
lp_1718	9.47112	9.89001	1.3369	34.5427	3.867e-05	0.000116091	1061699	lp_1718	NC_004567.2
lp_1721	6.15877	7.16454	2.00802	84.621	2.36e-06	2.3094e-05	1063778	gabT	NC_004567.2
lp_1722	6.64134	7.67204	2.04302	64.9467	5.4e-06	3.4288e-05	1064121	lp_1722	NC_004567.2
lp_1723	6.64413	9.55121	7.50097	111.801	9.9e-07	1.8171e-05	1064119	lp_1723	NC_004567.2
lp_1724	8.99139	9.03149	1.02819	3.26024	0.0444943	0.0507345	1061667	lp_1724	NC_004567.2
lp_1726	8.68846	9.21802	1.44349	42.9991	1.954e-05	7.2549e-05	1062412	lp_1726	NC_004567.2
lp_1729	7.6954	10.3283	6.20285	99.7501	1.41e-06	2.0346e-05	1064117	malT	NC_004567.2
lp_1730	6.74711	8.09798	2.55065	114.716	9.1e-07	1.7994e-05	1064118	mapA	NC_004567.2
lp_1731	8.27707	9.44038	2.23971	69.7356	4.32e-06	3.0533e-05	1063869	galM2	NC_004567.2
lp_1732	6.94427	7.14467	1.14901	8.35967	0.00308324	0.00425546	1064116	idi1	NC_004567.2
lp_1733	7.65391	8.19602	1.45609	8.39474	0.00304456	0.00420767	1061555	mvaK2	NC_004567.2
lp_1734	7.98101	8.22871	1.18731	8.20514	0.00326152	0.00446796	1062083	mvaD	NC_004567.2
lp_1735	5.78058	5.72531	-1.03905	-1.42339	0.246406	0.260155	1062080	mvaK1	NC_004567.2
lp_1736	7.39735	7.02011	-1.29885	-31.7888	5.01e-05	0.000140272	1062251	lp_1736	NC_004567.2
lp_1737	11.4645	9.23897	-4.67683	-183.297	2.1e-07	1.2564e-05	1061680	dinG	NC_004567.2
lp_1738	11.5986	10.3102	-2.44254	-58.8906	7.33e-06	4.0408e-05	1061679	lp_1738	NC_004567.2
lp_1739	12.1969	11.1176	-2.11302	-24.9479	0.00010651	0.000244504	1062243	aspAT	NC_004567.2
lp_1740	11.2214	10.852	-1.29185	-4.14531	0.0235835	0.0278893	1064108	asnS2	NC_004567.2
lp_1741	8.21541	7.46977	-1.67672	-10.9953	0.00134066	0.00203182	1064105	dnaD	NC_004567.2
lp_1742	6.37525	6.75076	1.2973	14.336	0.00059322	0.000991455	1062078	lp_1742	NC_004567.2
lp_1744	5.77205	5.91058	1.10078	1.54664	0.21617	0.229552	1064106	lp_1744	NC_004567.2
lp_1745	5.16983	5.4493	1.21375	5.43845	0.0109903	0.0135726	1064082	lp_1745	NC_004567.2
lp_1746	5.28874	6.0817	1.73263	8.61307	0.00281753	0.00393044	1061793	lp_1746	NC_004567.2
lp_1747	10.3974	8.70169	-3.23947	-55.4836	8.82e-06	4.6061e-05	1061673	lp_1747	NC_004567.2
lp_1748	6.73716	6.22238	-1.42878	-3.71304	0.0317289	0.0368987	1061670	lp_1748	NC_004567.2
lp_1749	7.12737	6.17383	-1.93662	-27.4628	7.9e-05	0.000194967	1064104	lp_1749	NC_004567.2
lp_1750	6.45197	6.4879	1.02522	0.63699	0.567773	0.580986	1061668	lp_1750	NC_004567.2
lp_1751	11.1838	11.236	1.03685	0.95887	0.405834	0.420237	1061674	pbp1A	NC_004567.2
lp_1752	10.308	9.66311	-1.56357	-40.5127	2.353e-05	8.2358e-05	1061666	recU	NC_004567.2
lp_1753	8.89226	9.41063	1.43233	30.6246	5.627e-05	0.000153698	1062159	lp_1753	NC_004567.2
lp_1754	11.6297	12.932	2.46627	95.4694	1.62e-06	2.0846e-05	1064097	gpsB	NC_004567.2
lp_1756	9.12415	9.62461	1.41466	12.132	0.00099164	0.00155106	1062215	lp_1756	NC_004567.2
lp_1757	6.40734	6.49996	1.0663	1.18598	0.31797	0.332341	1061664	lp_1757	NC_004567.2
lp_1759	4.80111	5.05359	1.19125	3.48622	0.0374456	0.0431225	1061663	lp_1759	NC_004567.2
lp_1760	9.39444	8.8805	-1.42795	-24.8085	0.00010838	0.000247709	1064092	lp_1760	NC_004567.2
lp_1762	7.75533	5.50133	-4.77002	-41.5421	2.176e-05	7.8439e-05	1062611	lp_1762	NC_004567.2
lp_1763	9.01111	7.7554	-2.38785	-28.8356	6.787e-05	0.000174992	1062126	lp_1763	NC_004567.2
lp_1764	8.38705	7.80891	-1.49292	-37.0851	3.099e-05	9.9614e-05	1062125	lp_1764	NC_004567.2
lp_1767	8.80082	8.37456	-1.34375	-20.8966	0.00018473	0.000375723	1064089	lp_1767	NC_004567.2
lp_1768	5.27751	5.76875	1.40565	10.7571	0.00143349	0.00215265	1063593	lp_1768	NC_004567.2
lp_1770	7.55191	7.67693	1.09052	9.48581	0.00210315	0.00303561	1064031	lp_1770	NC_004567.2
lp_1771	8.17022	8.84878	1.60054	30.6011	5.64e-05	0.00015393	1061654	lp_1771	NC_004567.2
lp_1773	6.53403	6.75074	1.16207	5.11478	0.0131045	0.0159938	1064086	lp_1773	NC_004567.2
lp_1774	5.96062	6.23689	1.21106	13.8403	0.00066122	0.00108993	1064085	lp_1774	NC_004567.2
lp_1776	7.18811	6.80381	-1.30523	-12.5708	0.00088912	0.0014112	1062054	lp_1776	NC_004567.2
lp_1777	7.84019	8.63228	1.73157	31.1159	5.355e-05	0.000148078	1062051	lp_1777	NC_004567.2
lp_1778	9.43462	10.4609	2.03674	85.9864	2.25e-06	2.2811e-05	1064083	lp_1778	NC_004567.2
lp_1779	11.3373	11.4545	1.08462	3.08456	0.0511545	0.0580321	1064084	fhs	NC_004567.2
lp_1780	7.08871	7.02165	-1.04758	-1.29696	0.28216	0.296601	1064177	lspA	NC_004567.2
lp_1781	8.98503	8.81175	-1.12763	-5.13011	0.012993	0.0158888	1061651	rluD1	NC_004567.2
lp_1782	8.96619	7.24756	-3.29124	-120.521	7.8e-07	1.7348e-05	1063520	pyrR2	NC_004567.2
lp_1783	11.3404	9.36838	-3.92316	-98.2112	1.48e-06	2.0417e-05	1061649	pyrAA2	NC_004567.2
lp_1784	12.053	10.3832	-3.18191	-30.8801	5.483e-05	0.000150887	1062247	pyrAB2	NC_004567.2
lp_1785	6.03637	5.70252	-1.26038	-19.9631	0.00021289	0.000422258	1064081	pgm5	NC_004567.2
lp_1786	8.72708	9.57964	1.8057	25.3055	0.0001019	0.000236	1064194	lp_1786	NC_004567.2
lp_1787	9.8863	9.43766	-1.36475	-12.5914	0.00088465	0.00140625	1061179	cat	NC_004567.2
lp_1788	9.74319	7.35732	-5.22658	-91.7201	1.84e-06	2.1542e-05	1061643	lp_1788	NC_004567.2
lp_1789	11.0725	8.34798	-6.60945	-75.398	3.39e-06	2.7473e-05	1064078	lp_1789	NC_004567.2
lp_1790	5.97119	5.489	-1.39686	-28.3283	7.173e-05	0.000182352	1061517	lp_1790	NC_004567.2
lp_1791	6.56646	6.16783	-1.31825	-7.90466	0.00364871	0.00495273	1061513	lp_1791	NC_004567.2
lp_1792	5.45626	5.04313	-1.33156	-3.77176	0.0304322	0.0354777	1061393	lp_1792	NC_004567.2
lp_1793	10.1901	9.66701	-1.43703	-33.1458	4.398e-05	0.000127018	1061512	lp_1793	NC_004567.2
lp_1795	6.50477	6.84267	1.26391	28.3099	7.187e-05	0.000182415	1061625	lp_1795	NC_004567.2
lp_1796	8.54269	9.19721	1.57409	40.4967	2.356e-05	8.2358e-05	1064035	lp_1796	NC_004567.2
lp_1797	6.91616	7.03004	1.08214	2.85271	0.0619626	0.0697359	1063725	lp_1797	NC_004567.2
lp_1798	7.56006	7.73726	1.13069	7.13739	0.00495154	0.00651167	1064001	lp_1798	NC_004567.2
lp_1799	10.8381	11.3724	1.44823	39.9564	2.456e-05	8.4882e-05	1064011	lp_1799	NC_004567.2
lp_1800	9.54902	10.0444	1.40969	17.0407	0.00034772	0.000636327	1061595	lp_1800	NC_004567.2
lp_1801	10.9096	11.1516	1.1826	6.63518	0.00614808	0.00794137	1064047	lp_1801	NC_004567.2
lp_1803	8.80953	8.9995	1.14074	5.17597	0.0126669	0.0155082	1063864	lp_1803	NC_004567.2
lp_1805	8.96968	8.07543	-1.85863	-44.1947	1.794e-05	6.9398e-05	1061592	lp_1805	NC_004567.2
lp_1806	11.9123	10.8979	-2.02006	-85.3633	2.3e-06	2.2904e-05	1062027	lp_1806	NC_004567.2
lp_1807	9.57626	9.98201	1.32478	23.4917	0.00012841	0.00028312	1061570	lp_1807	NC_004567.2
lp_1809	6.91234	6.50947	-1.32214	-22.1193	0.00015483	0.000325721	1064056	lp_1809	NC_004567.2
lp_1811	8.35205	8.63585	1.2174	14.6762	0.0005518	0.00093272	1064054	lp_1811	NC_004567.2
lp_1812	13.8378	12.7002	-2.20014	-71.6058	3.98e-06	2.9585e-05	1061531	lp_1812	NC_004567.2
lp_1813	8.99098	9.22831	1.17881	9.80166	0.00190376	0.00277476	1061528	lp_1813	NC_004567.2
lp_1814	8.54471	8.07382	-1.38597	-24.1366	0.00011804	0.000265895	1062021	lp_1814	NC_004567.2
lp_1815	8.06831	7.56	-1.42239	-10.099	0.00173812	0.00256325	1064051	lp_1815	NC_004567.2
lp_1816	5.14277	5.75055	1.5239	18.2829	0.00027962	0.000526838	1063386	tarI	NC_004567.2
lp_1817	4.7951	4.70049	-1.06777	-3.88769	0.0280635	0.0328389	1063332	tarJ	NC_004567.2
lp_1818	5.47672	6.05197	1.48994	6.2808	0.00722738	0.0092248	1063319	tarK	NC_004567.2
lp_1819	9.2666	9.59606	1.25655	15.0038	0.00051544	0.000879831	1062225	tarL	NC_004567.2
lp_1820	6.55696	7.04371	1.40128	15.9339	0.00042802	0.000753256	1063318	lp_1820	NC_004567.2
lp_1821	6.48338	5.7285	-1.68749	-37.3698	3.026e-05	9.7808e-05	1063149	lp_1821	NC_004567.2
lp_1822	8.22454	6.24243	-3.9507	-25.2268	0.00010289	0.000237944	1062997	gshR3	NC_004567.2
lp_1823	5.21311	5.68515	1.38707	8.66425	0.00276754	0.00387108	1062995	lp_1823	NC_004567.2
lp_1824	5.70143	5.54044	-1.11806	-2.42961	0.0899979	0.0995653	1062906	lp_1824	NC_004567.2
lp_1825	5.81229	5.6218	-1.14115	-7.80788	0.00378615	0.00511482	1062910	lp_1825	NC_004567.2
lp_1833	7.85664	9.279	2.68023	34.7467	3.797e-05	0.00011453	1062980	lp_1833	NC_004567.2
lp_1834	5.27037	4.87701	-1.31345	-7.31615	0.00459961	0.00608732	1062228	lp_1834	NC_004567.2
lp_1835	11.1742	13.5979	5.36537	88.1119	2.08e-06	2.1879e-05	1062998	msrA2	NC_004567.2
lp_1836	9.32467	11.7535	5.38469	49.0717	1.294e-05	5.7638e-05	1063073	mrsB	NC_004567.2
lp_1837	11.6041	11.8338	1.17259	6.93493	0.00539378	0.00702519	1062937	lp_1837	NC_004567.2
lp_1838	10.2822	10.426	1.10482	4.75076	0.0161548	0.0194881	1062933	lp_1838	NC_004567.2
lp_1839	8.91219	7.94202	-1.95907	-49.5613	1.255e-05	5.6689e-05	1063328	parC	NC_004567.2
lp_1840	11.2128	10.6297	-1.49813	-5.64539	0.0098661	0.0122962	1063354	parE	NC_004567.2
lp_1842	6.44062	6.42164	-1.01324	-0.4185	0.702708	0.712522	1062227	lp_1842	NC_004567.2
lp_1843	10.0713	11.6499	2.98675	87.992	2.09e-06	2.1879e-05	1063317	lp_1843	NC_004567.2
lp_1845	12.461	13.6438	2.27014	61.4708	6.41e-06	3.7748e-05	1064050	hslU	NC_004567.2
lp_1846	10.3366	11.3747	2.05359	35.1645	3.658e-05	0.000111638	1062023	hslV	NC_004567.2
lp_1847	8.3198	8.61283	1.2252	11.3295	0.00122324	0.00187387	1062222	lp_1847	NC_004567.2
lp_1848	8.81284	10.6034	3.45954	52.9015	1.024e-05	5.0411e-05	1064052	gidC	NC_004567.2
lp_1850	9.77654	9.29344	-1.39775	-40.9145	2.282e-05	8.1127e-05	1062220	topA	NC_004567.2
lp_1852	9.41194	7.83738	-2.97845	-77.9452	3.05e-06	2.592e-05	1063348	dprA	NC_004567.2
lp_1853	9.20992	7.58625	-3.08157	-40.3781	2.377e-05	8.2886e-05	1064053	rnhB	NC_004567.2
lp_1854	8.84564	7.90054	-1.92532	-30.2865	5.825e-05	0.000157998	1061535	lp_1854	NC_004567.2
lp_1856	6.46206	6.79702	1.26135	28.2029	7.272e-05	0.000183691	1064055	lp_1856	NC_004567.2
lp_1857	7.1291	7.13709	1.00556	0.55691	0.615023	0.625644	1061526	lp_1857	NC_004567.2
lp_1858	8.46098	9.19017	1.65771	6.15322	0.00767592	0.00975345	1061548	mrr	NC_004567.2
lp_1859	6.30716	7.68853	2.60515	72.3581	3.85e-06	2.8981e-05	1061559	lp_1859	NC_004567.2
lp_1860	5.49379	5.93069	1.3537	21.5917	0.00016689	0.00034596	1064057	lp_1860	NC_004567.2
lp_1863	6.68762	6.78115	1.06698	3.51353	0.0366919	0.042317	1062150	lp_1863	NC_004567.2
lp_1864	8.27598	8.57125	1.22711	25.099	0.00010453	0.000240662	1064013	ctpA	NC_004567.2
lp_1865	8.99326	8.95533	-1.02664	-1.47551	0.233095	0.246769	1061585	lp_1865	NC_004567.2
lp_1866	10.8401	10.6256	-1.1603	-6.12624	0.00777537	0.00985574	1061587	lp_1866	NC_004567.2
lp_1867	11.5291	11.4309	-1.07037	-2.09583	0.123499	0.134484	1064180	lp_1867	NC_004567.2
lp_1868	9.93508	8.8499	-2.12164	-66.194	5.09e-06	3.3361e-05	1061230	lp_1868	NC_004567.2
lp_1869	11.4024	10.242	-2.23513	-75.5975	3.36e-06	2.739e-05	1062037	dfrA	NC_004567.2
lp_1870	10.9951	9.72781	-2.40715	-107.137	1.13e-06	1.8813e-05	1064048	thyA	NC_004567.2
lp_1871	10.4707	9.10639	-2.57446	-64.6314	5.48e-06	3.4424e-05	1064075	lp_1871	NC_004567.2
lp_1872	11.4682	10.8166	-1.57096	-22.5339	0.00014615	0.000313158	1064058	lp_1872	NC_004567.2
lp_1873	10.7991	9.84464	-1.93785	-30.7665	5.547e-05	0.000152166	1063985	lp_1873	NC_004567.2
lp_1874	10.5191	9.50184	-2.02404	-17.9023	0.00029845	0.000558952	1064076	dapB	NC_004567.2
lp_1876	9.33012	7.35025	-3.94458	-55.3895	8.87e-06	4.6229e-05	1064074	lp_1876	NC_004567.2
lp_1877	10.8682	9.27785	-3.01116	-134.655	5.5e-07	1.6078e-05	1061897	lp_1877	NC_004567.2
lp_1879	10.7705	12.1574	2.61525	12.037	0.00101589	0.00158343	1064043	hbsU	NC_004567.2
lp_1880	9.16158	9.42635	1.20145	13.4458	0.00072283	0.00117606	1064015	lp_1880	NC_004567.2
lp_1881	10.3757	10.5389	1.11975	13.8201	0.00066419	0.0010931	1062041	der	NC_004567.2
lp_1882	12.1057	12.7393	1.55146	5.83067	0.00898301	0.0112902	1062034	rpsA	NC_004567.2
lp_1883	10.3072	10.2782	-1.02037	-1.46485	0.235754	0.249331	1061685	cmk	NC_004567.2
lp_1884	9.87487	10.6078	1.66198	19.5124	0.00022852	0.000447308	1061637	lp_1884	NC_004567.2
lp_1885	12.069	11.1771	-1.85559	-11.9423	0.0010408	0.00161741	1062038	recQ2	NC_004567.2
lp_1886	10.1892	9.40326	-1.72424	-9.70793	0.00196024	0.00284826	1061166	lp_1886	NC_004567.2
lp_1887	10.3352	9.88122	-1.36986	-23.9903	0.00012029	0.000269411	1061641	lp_1887	NC_004567.2
lp_1888	11.407	11.5982	1.14171	15.9198	0.00042919	0.000754897	1064176	rluB	NC_004567.2
lp_1889	9.84822	8.87044	-1.96944	-28.5738	6.982e-05	0.000178622	1064080	scpB	NC_004567.2
lp_1890	10.8673	9.44314	-2.68357	-40.521	2.351e-05	8.2358e-05	1064077	scpA	NC_004567.2
lp_1891	10.8725	9.59651	-2.42159	-64.8601	5.42e-06	3.4288e-05	1061307	lp_1891	NC_004567.2
lp_1892	7.96232	6.25095	-3.27472	-15.4295	0.00047277	0.000820443	1064168	lp_1892	NC_004567.2
lp_1893	9.97233	8.77173	-2.29835	-94.0331	1.7e-06	2.0884e-05	1061645	lp_1893	NC_004567.2
lp_1894	8.04352	6.61542	-2.69091	-122.072	7.5e-07	1.7132e-05	1062044	lp_1894	NC_004567.2
lp_1897	11.1575	11.9113	1.68619	8.66759	0.00276431	0.0038683	1061269	pyk	NC_004567.2
lp_1898	12.5044	12.3607	-1.10481	-12.2241	0.0009689	0.00152005	1064199	pfk	NC_004567.2
lp_1899	11.7369	9.59828	-4.4033	-41.2382	2.226e-05	7.9886e-05	1062048	dnaE	NC_004567.2
lp_1900	13.3848	14.9472	2.95344	14.4606	0.00057759	0.000969483	1061648	lp_1900	NC_004567.2
lp_1903	11.525	11.1125	-1.33101	-10.5329	0.00152878	0.00227713	1064079	clpB	NC_004567.2
lp_1904	10.4432	10.3655	-1.0553	-6.56062	0.00635677	0.00819737	1061241	pepT	NC_004567.2
lp_1905	10.5845	10.6323	1.0337	1.21219	0.309117	0.324064	1061243	lp_1905	NC_004567.2
lp_1906	8.32923	8.13364	-1.14519	-8.25687	0.00320038	0.00439964	1063583	lp_1906	NC_004567.2
lp_1908	5.82325	6.81221	1.98476	38.1108	2.847e-05	9.3257e-05	1062047	lp_1908	NC_004567.2
lp_1909	6.97994	6.71784	-1.19922	-9.80434	0.00190218	0.00277375	1061647	drrB	NC_004567.2
lp_1910	5.39781	5.77449	1.29836	3.27696	0.0439186	0.0501331	1062057	drrA	NC_004567.2
lp_1911	9.26701	9.22389	-1.03034	-1.34872	0.266905	0.281133	1062060	lp_1911	NC_004567.2
lp_1912	10.7703	9.2421	-2.88431	-102.165	1.31e-06	1.9675e-05	1062050	pps	NC_004567.2
lp_1913	8.26817	8.75941	1.40565	41.7099	2.149e-05	7.7638e-05	1064179	lp_1913	NC_004567.2
lp_1914	7.76319	7.88434	1.0876	5.53721	0.0104341	0.0129524	1062082	lp_1914	NC_004567.2
lp_1915	7.13195	6.99831	-1.09706	-3.28587	0.0436155	0.0498053	1061652	lp_1915	NC_004567.2
lp_1916	8.05619	7.4542	-1.51781	-36.9179	3.143e-05	0.000100755	1062175	lp_1916	NC_004567.2
lp_1918	8.74274	9.22782	1.39967	38.4997	2.758e-05	9.131e-05	1061653	lp_1918	NC_004567.2
lp_1919	9.36895	10.9811	3.0571	10.9125	0.00137199	0.00207326	1064088	mntA	NC_004567.2
lp_1920	6.3501	6.11572	-1.17641	-18.8225	0.00025551	0.000489384	1061655	enoA2	NC_004567.2
lp_1921	5.59845	5.31073	-1.22071	-22.2098	0.00015288	0.000323683	1062184	lp_1921	NC_004567.2
lp_1922	9.73958	9.20827	-1.44524	-43.2339	1.921e-05	7.2002e-05	1062064	lp_1922	NC_004567.2
lp_1923	12.1473	10.8976	-2.37793	-95.4924	1.62e-06	2.0846e-05	1062174	dapE1	NC_004567.2
lp_1925	9.50354	7.5936	-3.75793	-43.6668	1.862e-05	7.0647e-05	1064087	nox3	NC_004567.2
lp_1926	8.13365	7.57027	-1.47773	-44.6343	1.739e-05	6.7962e-05	1064093	lp_1926	NC_004567.2
lp_1927	8.7159	7.79875	-1.88838	-15.263	0.00048888	0.000844184	1061660	mutT	NC_004567.2
lp_1928	11.3132	9.71871	-3.01987	-39.2615	2.595e-05	8.7951e-05	1062131	spx2	NC_004567.2
lp_1929	11.4421	8.75069	-6.45931	-16.1398	0.00041135	0.000729272	1064094	lp_1929	NC_004567.2
lp_1930	6.90711	6.9179	1.0075	0.64349	0.564051	0.577745	1062132	lp_1930	NC_004567.2
lp_1931	8.23172	8.83414	1.51826	27.5126	7.855e-05	0.000194477	1062104	lp_1931	NC_004567.2
lp_1932	6.17585	5.53911	-1.55481	-5.61784	0.0100069	0.0124518	1062129	lp_1932	NC_004567.2
lp_1933	8.2493	6.97908	-2.41199	-13.54	0.00070745	0.00115758	1061662	thgA2	NC_004567.2
lp_1934	6.65028	6.09451	-1.46995	-19.7908	0.00021869	0.000431576	1064096	lp_1934	NC_004567.2
lp_1935	8.26586	7.50526	-1.6942	-64.7973	5.44e-06	3.4288e-05	1064091	lp_1935	NC_004567.2
lp_1936	5.83603	5.91232	1.05431	3.94878	0.0269093	0.0315475	1064099	lp_1936	NC_004567.2
lp_1937	6.32411	5.40704	-1.88827	-40.5596	2.344e-05	8.2358e-05	1062067	lp_1937	NC_004567.2
lp_1938	7.52964	7.54493	1.01065	0.69988	0.53257	0.546935	1064100	lp_1938	NC_004567.2
lp_1939	7.84248	9.05937	2.32446	20.8624	0.00018567	0.000377393	1062066	lp_1939	NC_004567.2
lp_1940	7.59189	7.8521	1.19765	11.6825	0.00111344	0.00172173	17494178	lp_1940	NC_004567.2
lp_1941	9.30943	10.1773	1.82491	36.2939	3.315e-05	0.000103906	1064098	nox4	NC_004567.2
lp_1942	8.08462	7.00022	-2.1205	-22.0752	0.00015579	0.000326868	1064101	rrp6	NC_004567.2
lp_1943	5.96381	5.54131	-1.34025	-35.786	3.464e-05	0.000107066	1064102	hpk6	NC_004567.2
lp_1944	7.02557	6.03824	-1.98252	-60.1905	6.84e-06	3.8986e-05	1064103	lp_1944	NC_004567.2
lp_1945	7.24562	6.17784	-2.0962	-34.7143	3.808e-05	0.000114753	1061665	lp_1945	NC_004567.2
lp_1946	5.90848	5.95674	1.03402	0.56598	0.609541	0.620527	1063966	lp_1946	NC_004567.2
lp_1947	9.1108	9.56131	1.36652	4.96757	0.0142401	0.0172796	1061672	lp_1947	NC_004567.2
lp_1948	5.87558	5.90016	1.01718	1.9265	0.146061	0.157405	1061669	lp_1948	NC_004567.2
lp_1949	5.60632	5.74943	1.10428	11.6584	0.00112054	0.00173184	1061791	lp_1949	NC_004567.2
lp_1952	5.23239	5.27667	1.03117	3.49909	0.0370882	0.0427267	17494179	lp_1952	NC_004567.2
lp_1953	5.30627	5.99134	1.60777	17.839	0.00030175	0.00056399	1062231	lp_1953	NC_004567.2
lp_1954	6.27736	8.1162	3.57721	37.9643	2.881e-05	9.3793e-05	1061783	lp_1954	NC_004567.2
lp_1955	8.14255	10.3765	4.70411	83.0066	2.51e-06	2.36e-05	1061671	lp_1955	NC_004567.2
lp_1956	7.29918	7.74921	1.36607	16.9238	0.0003552	0.000646993	1064107	lp_1956	NC_004567.2
lp_1957	8.29969	8.81354	1.42786	16.1695	0.00040902	0.000726793	1062232	lp_1957	NC_004567.2
lp_1958	8.28132	8.12765	-1.1124	-4.03671	0.025352	0.0298225	1061810	lp_1958	NC_004567.2
lp_1959	7.67459	8.00813	1.2601	16.1454	0.00041092	0.000729272	1062238	lp_1959	NC_004567.2
lp_1962	12.5287	13.0569	1.44216	36.1546	3.355e-05	0.000104948	1061677	rpoD	NC_004567.2
lp_1963	11.0805	12.3117	2.34756	93.4627	1.73e-06	2.0884e-05	1061675	dnaG	NC_004567.2
lp_1964	8.69154	9.02377	1.25896	26.4147	8.917e-05	0.000214523	1061777	glyS	NC_004567.2
lp_1965	8.84127	9.90575	2.09142	74.3033	3.55e-06	2.796e-05	1064109	glyQ	NC_004567.2
lp_1966	11.216	11.2717	1.03935	2.88587	0.0602544	0.0679604	1062079	recO	NC_004567.2
lp_1967	9.36168	8.83463	-1.44098	-45.0282	1.692e-05	6.7062e-05	1064111	era	NC_004567.2
lp_1968	12.2345	11.7491	-1.39991	-6.63918	0.00613713	0.00793052	1061678	dgk	NC_004567.2
lp_1969	11.0498	10.5101	-1.45369	-11.1149	0.00129698	0.00197617	1064113	lp_1969	NC_004567.2
lp_1970	8.68273	8.33887	-1.26915	-24.9354	0.00010668	0.000244589	1061682	phoH	NC_004567.2
lp_1972	12.1467	12.3082	1.11844	2.22617	0.108892	0.119705	1061681	lp_1972	NC_004567.2
lp_1973	12.9701	13.0942	1.08982	1.68028	0.187905	0.200629	1064112	rpsU	NC_004567.2
lp_1974	8.8145	8.17911	-1.55336	-32.4947	4.678e-05	0.00013351	1064110	lp_1974	NC_004567.2
lp_1975	6.80724	8.28289	2.7811	53.2438	1.003e-05	4.977e-05	1062241	lp_1975	NC_004567.2
lp_1976	9.12644	9.66019	1.44768	45.5672	1.631e-05	6.6202e-05	1062253	nfo	NC_004567.2
lp_1977	7.60194	7.42264	-1.13234	-5.73846	0.00940911	0.0117878	1064114	tagB3	NC_004567.2
lp_1978	7.98702	8.10587	1.08587	7.7415	0.00388434	0.00524067	1061688	lp_1978	NC_004567.2
lp_1979	6.73036	7.39811	1.58859	12.6958	0.00086247	0.0013738	1061683	msrA3	NC_004567.2
lp_1980	10.9767	10.246	-1.65944	-51.9231	1.085e-05	5.2058e-05	1061689	aspS	NC_004567.2
lp_1981	9.3308	9.1332	-1.14678	-9.35303	0.00219514	0.0031509	1064095	hisS	NC_004567.2
lp_1982	7.92861	8.2502	1.2497	23.1822	0.00013382	0.000292552	1061686	lytH	NC_004567.2
lp_1983	8.89194	7.54554	-2.54277	-90.7706	1.9e-06	2.1581e-05	1064115	lp_1983	NC_004567.2
lp_1985	8.5711	7.25735	-2.48587	-55.6872	8.72e-06	4.5768e-05	1061690	lp_1985	NC_004567.2
lp_1986	10.1506	9.68117	-1.38452	-28.8501	6.776e-05	0.000174992	1061692	dtd	NC_004567.2
lp_1987	11.2627	10.601	-1.58201	-52.5154	1.047e-05	5.1092e-05	1061695	relA	NC_004567.2
lp_1988	9.01244	9.06862	1.03971	4.68719	0.0167783	0.0201857	1061693	lp_1988	NC_004567.2
lp_1989	11.3274	10.8259	-1.41566	-16.9608	0.00035281	0.00064376	1061691	rsmE	NC_004567.2
lp_1990	8.56816	7.81767	-1.68236	-27.7602	7.639e-05	0.000190193	1061696	lp_1990	NC_004567.2
lp_1991	8.8316	8.30643	-1.4391	-25.8584	9.527e-05	0.000225164	1061698	lp_1991	NC_004567.2
lp_1992	10.4023	10.356	-1.0326	-1.25582	0.294928	0.309605	1061697	lp_1992	NC_004567.2
lp_1994	6.23198	6.99978	1.70268	8.34078	0.00310433	0.00428268	1063687	lp_1994	NC_004567.2
lp_1995	5.26034	5.42972	1.12458	2.09469	0.123637	0.134587	1062091	lp_1995	NC_004567.2
lp_1998	6.24122	7.4376	2.29164	34.0648	4.039e-05	0.000119972	17494180	lp_1998	NC_004567.2
lp_2000	6.00099	6.87806	1.83665	11.8381	0.00106917	0.00165901	1061705	lp_2000	NC_004567.2
lp_2001	4.96042	5.57542	1.53156	33.7454	4.159e-05	0.000122497	1063684	lp_2001	NC_004567.2
lp_2002	5.16829	6.04463	1.83572	71.1862	4.05e-06	2.9846e-05	1064124	lp_2002	NC_004567.2
lp_2003	4.75994	5.08802	1.25534	13.2259	0.00076047	0.00122952	1061701	lp_2003	NC_004567.2
lp_2004	6.75385	8.94336	4.56151	37.9888	2.875e-05	9.3793e-05	1064123	lp_2004	NC_004567.2
lp_2005	6.47657	7.63054	2.22526	17.169	0.00033973	0.000623745	1062100	ISP1-5C	NC_004567.2
lp_2006	9.04776	8.66195	-1.30659	-11.5743	0.00114568	0.00176633	1062252	ISP2_3	NC_004567.2
lp_2011	5.16924	6.2246	2.07824	28.9608	6.696e-05	0.000173343	1062235	lp_2011	NC_004567.2
lp_2011a	6.00029	6.88269	1.84344	35.0947	3.681e-05	0.000112063	11933300	lp_2011a	NC_004567.2
lp_2013	4.66012	5.12861	1.38366	15.5703	0.00045968	0.000800401	1061708	lp_2013	NC_004567.2
lp_2013a	5.06661	5.77064	1.62904	60.1465	6.86e-06	3.9004e-05	11933301	lp_2013a	NC_004567.2
lp_2014	5.09274	5.29236	1.14839	1.98171	0.138214	0.149412	1064128	lp_2014	NC_004567.2
lp_2015	10.6229	10.2656	-1.28108	-8.37404	0.00306731	0.00423724	1062242	lepA1	NC_004567.2
lp_2016	11.7655	11.1651	-1.5161	-24.8709	0.00010754	0.000246141	1064125	dltD	NC_004567.2
lp_2017	8.61449	8.32884	-1.21896	-20.5353	0.00019501	0.000393046	1062105	dltC1	NC_004567.2
lp_2018	10.5951	10.5425	-1.03719	-3.68671	0.0323331	0.0375815	1062234	dltB	NC_004567.2
lp_2019	10.5004	10.5926	1.06601	2.53579	0.0817113	0.0908162	1062221	dltA	NC_004567.2
lp_2020	10.5113	11.0274	1.43011	7.00964	0.00522482	0.00682506	1061714	dltX	NC_004567.2
lp_2021	8.66354	9.60423	1.91945	29.388	6.398e-05	0.000168268	1062107	pbpX2	NC_004567.2
lp_2026	12.8197	12.254	-1.48015	-5.05787	0.0135291	0.0164798	1062114	dnaJ	NC_004567.2
lp_2027	15.2434	14.7989	-1.36083	-21.5029	0.00016903	0.000349488	1064049	dnaK	NC_004567.2
lp_2028	14.6841	13.9067	-1.71401	-65.938	5.15e-06	3.3555e-05	1062226	grpE	NC_004567.2
lp_2029	14.7979	13.9258	-1.83037	-18.2908	0.00027925	0.000526453	1062999	hrcA	NC_004567.2
lp_2030	9.27917	7.65728	-3.07779	-77.9369	3.06e-06	2.592e-05	1061728	aldB	NC_004567.2
lp_2031	8.91907	7.92016	-1.9985	-26.7922	8.532e-05	0.000207604	1061729	ribC2	NC_004567.2
lp_2032	7.91484	7.92144	1.00459	0.11919	0.912379	0.917079	1062210	truB	NC_004567.2
lp_2033	6.18419	8.88899	6.51971	180.11	2.2e-07	1.2564e-05	1062113	aroI	NC_004567.2
lp_2034	5.91882	7.77089	3.61018	34.505	3.88e-05	0.000116374	1062200	tyrA	NC_004567.2
lp_2035	5.68292	6.79223	2.15743	19.4989	0.00022901	0.000447979	1062246	aroE	NC_004567.2
lp_2036	6.17209	7.81062	3.11349	21.3743	0.00017221	0.000354883	1062268	lp_2036	NC_004567.2
lp_2037	6.37991	8.09152	3.27527	74.1936	3.56e-06	2.796e-05	1061723	aroF	NC_004567.2
lp_2038	5.9666	7.49896	2.89259	130.266	6.1e-07	1.6078e-05	1061725	lp_2038	NC_004567.2
lp_2039	10.9172	10.4545	-1.37811	-10.2279	0.00167222	0.00247425	1062117	rbfA	NC_004567.2
lp_2040	12.3171	11.7034	-1.5301	-21.7942	0.00016211	0.000337865	1062118	infB	NC_004567.2
lp_2041	11.7507	10.6675	-2.11875	-80.3951	2.77e-06	2.4852e-05	1061735	lp_2041	NC_004567.2
lp_2042	10.9696	10.0985	-1.82895	-67.1925	4.85e-06	3.2802e-05	1062116	lp_2042	NC_004567.2
lp_2043	12.2007	11.8704	-1.25727	-9.27629	0.00225072	0.00322009	1062009	nusA	NC_004567.2
lp_2044	10.5482	10.6618	1.08193	1.49509	0.228298	0.242019	1062119	rimP	NC_004567.2
lp_2045	8.52561	8.47947	-1.0325	-1.5329	0.219334	0.232753	1062022	polC	NC_004567.2
lp_2048	8.79094	8.81388	1.01603	0.32601	0.765049	0.773974	1061737	proS	NC_004567.2
lp_2049	10.4339	10.2965	-1.09997	-2.48079	0.0858828	0.0951476	1061746	lp_2049	NC_004567.2
lp_2050	8.32221	8.53258	1.15698	8.42865	0.00300776	0.00416788	1061747	cdsA	NC_004567.2
lp_2051	8.63183	8.71512	1.05943	4.27381	0.0216893	0.025737	1061744	uppS	NC_004567.2
lp_2052	11.071	10.0765	-1.99239	-17.8741	0.00029992	0.000561137	1061742	rrf	NC_004567.2
lp_2053	12.2386	11.2374	-2.00176	-20.2789	0.00020277	0.000406573	1062123	pyrH	NC_004567.2
lp_2054	9.4764	9.3959	-1.05739	-4.92063	0.0146287	0.0177293	1061915	tsf	NC_004567.2
lp_2055	12.0415	12.3371	1.22742	23.5232	0.00012788	0.000282745	1061909	rpsB	NC_004567.2
lp_2056	7.26764	7.07455	-1.14321	-12.7596	0.00084928	0.001356	1061963	lp_2056	NC_004567.2
lp_2057	12.0098	11.7323	-1.21211	-5.36482	0.01143	0.0140823	1061762	ldhD	NC_004567.2
lp_2058	10.072	9.03787	-2.04794	-61.3344	6.45e-06	3.7789e-05	1061748	lp_2058	NC_004567.2
lp_2059	9.16196	7.66176	-2.82883	-105.186	1.2e-06	1.9109e-05	1061764	lp_2059	NC_004567.2
lp_2060	9.33337	9.65724	1.25169	27.6251	7.756e-05	0.000192337	1061888	plsC	NC_004567.2
lp_2061	13.1888	13.4584	1.20544	22.6783	0.00014327	0.000308698	1061847	lp_2061	NC_004567.2
lp_2062	8.46018	9.92716	2.76444	30.6693	5.602e-05	0.000153135	1061894	lp_2062	NC_004567.2
lp_2063	10.406	10.2751	-1.09491	-5.46833	0.010818	0.0133811	1061711	lexA	NC_004567.2
lp_2066	6.59483	6.77319	1.13159	5.52391	0.0105069	0.0130324	1061879	lp_2066	NC_004567.2
lp_2067	11.42	11.2943	-1.09107	-7.82858	0.00375619	0.00508094	1064005	mvaS	NC_004567.2
lp_2068	10.1505	9.68496	-1.3808	-33.8269	4.128e-05	0.000121809	1061823	lp_2068	NC_004567.2
lp_2069	6.51122	6.17547	-1.26203	-7.2919	0.00464539	0.00614269	1061757	lp_2069	NC_004567.2
lp_2071	9.14226	8.99725	-1.10574	-2.9663	0.0563463	0.0637597	1061772	lp_2071	NC_004567.2
lp_2074	5.16154	6.03489	1.83191	24.8651	0.00010762	0.000246141	1061767	lp_2074	NC_004567.2
lp_2075	8.93039	10.6147	3.21379	133.089	5.7e-07	1.6078e-05	1061632	lp_2075	NC_004567.2
lp_2076	7.90016	9.36627	2.76276	32.5827	4.639e-05	0.000132917	1061768	lp_2076	NC_004567.2
lp_2077	6.90168	8.5016	3.03126	82.3902	2.57e-06	2.4011e-05	1061556	lp_2077	NC_004567.2
lp_2078	7.8513	8.78914	1.91566	25.871	9.513e-05	0.000224991	1064090	rodA1	NC_004567.2
lp_2081	9.24278	9.10954	-1.09676	-9.97677	0.00180384	0.00265016	1062143	lp_2081	NC_004567.2
lp_2082	6.76059	5.93748	-1.76922	-51.633	1.104e-05	5.2666e-05	1061661	lp_2082	NC_004567.2
lp_2083	6.72375	7.71213	1.98395	13.6359	0.00069224	0.00113447	1061785	lp_2083	NC_004567.2
lp_2084	5.18279	5.6816	1.41304	27.6415	7.742e-05	0.000192135	1061792	lp_2084	NC_004567.2
lp_2085	7.89771	8.36421	1.38175	16.2382	0.0004037	0.000718557	1061782	lp_2085	NC_004567.2
lp_2086	8.57992	9.35891	1.71592	19.0828	0.00024486	0.000471878	1061789	apt	NC_004567.2
lp_2087	11.0802	10.8528	-1.17077	-6.75123	0.00584068	0.00756309	1062148	recJ	NC_004567.2
lp_2088	10.8112	10.562	-1.18851	-13.7631	0.0006727	0.00110594	1061795	lp_2088	NC_004567.2
lp_2089	10.2158	9.78999	-1.34333	-23.5525	0.00012738	0.000281978	1061797	lp_2089	NC_004567.2
lp_2090	8.17923	7.94536	-1.17599	-11.483	0.00117381	0.00180347	1061515	elaC	NC_004567.2
lp_2093	6.91954	7.10735	1.13904	10.4003	0.00158907	0.00236017	1061787	lp_2093	NC_004567.2
lp_2094	9.34935	9.29037	-1.04173	-2.0548	0.128567	0.139419	1061817	cgtA	NC_004567.2
lp_2095	9.65121	13.7254	16.8448	262.837	7e-08	1.2564e-05	1061801	fruR	NC_004567.2
lp_2096	11.2188	14.929	13.0885	287.019	5e-08	1.2564e-05	1062153	fruK	NC_004567.2
lp_2097	8.14527	13.0937	30.8757	68.3984	4.59e-06	3.1788e-05	1061803	fruA	NC_004567.2
lp_2098	7.82987	9.58276	3.37034	46.9712	1.483e-05	6.2247e-05	1061794	lp_2098	NC_004567.2
lp_2099	6.08018	5.76407	-1.24496	-15.0709	0.00050839	0.000870377	1061518	cps4J	NC_004567.2
lp_2100	6.50179	6.59807	1.06901	1.67559	0.188823	0.201471	1062269	cps4I	NC_004567.2
lp_2101	5.35122	5.47325	1.08826	5.97982	0.00834536	0.010527	1061510	cps4H	NC_004567.2
lp_2102	5.50851	5.90755	1.31863	33.3582	4.311e-05	0.000125209	1064038	cps4G	NC_004567.2
lp_2103	6.31254	5.93518	-1.29896	-3.65168	0.0331595	0.0384419	1061507	cps4F	NC_004567.2
lp_2104	4.99321	4.82208	-1.12594	-6.43524	0.00672896	0.00863454	1063981	cps4E	NC_004567.2
lp_2105	6.68885	6.46078	-1.17127	-3.15416	0.0483762	0.0549802	1064039	cps4D	NC_004567.2
lp_2106	6.6404	6.64362	1.00223	0.22733	0.83424	0.840432	1063900	cps4C	NC_004567.2
lp_2107	6.46093	6.09846	-1.28563	-6.18424	0.00756361	0.0096225	1064041	cps4B	NC_004567.2
lp_2108	5.6839	5.7691	1.06084	2.12158	0.120438	0.131472	1061509	cps4A	NC_004567.2
lp_2109	12.1527	10.4567	-3.24008	-59.99	6.91e-06	3.9247e-05	1063895	uvrC	NC_004567.2
lp_2110	7.85132	10.1567	4.94309	15.8167	0.0004379	0.000768056	1063896	glnQ3	NC_004567.2
lp_2111	6.76752	8.95909	4.56801	78.5339	2.98e-06	2.5596e-05	1064214	glnPH2	NC_004567.2
lp_2112	9.88419	9.69662	-1.13884	-3.6294	0.0336993	0.0390241	1063878	lp_2112	NC_004567.2
lp_2113	8.76552	10.894	4.37256	29.1438	6.566e-05	0.000170688	1061112	lp_2113	NC_004567.2
lp_2114	10.5039	9.62159	-1.84332	-17.7935	0.00030415	0.000567912	1063907	lp_2114	NC_004567.2
lp_2115	12.4116	11.5659	-1.7972	-69.415	4.39e-06	3.0629e-05	1063854	lp_2115	NC_004567.2
lp_2116	11.7162	11.4647	-1.19052	-16.3913	0.00039215	0.000701597	1064040	clpX	NC_004567.2
lp_2118	11.5737	11.8215	1.18744	10.2062	0.0016831	0.00248917	1063888	tig	NC_004567.2
lp_2119	15.5114	15.3512	-1.1174	-3.2545	0.0446943	0.050944	1063848	tuf	NC_004567.2
lp_2121	8.93925	8.76062	-1.13181	-4.87506	0.0150192	0.0181744	1063886	lp_2121	NC_004567.2
lp_2122	9.94885	9.81427	-1.09777	-2.06593	0.127169	0.138095	1063836	lp_2122	NC_004567.2
lp_2123	8.08797	8.36473	1.21148	3.78274	0.0301971	0.03523	1063851	dapA1	NC_004567.2
lp_2124	5.60404	5.78283	1.13194	4.01123	0.0257911	0.0303162	1062162	lp_2124	NC_004567.2
lp_2125	9.55563	10.8667	2.4813	12.9702	0.00080757	0.00129559	1063870	rpsO	NC_004567.2
lp_2126	8.84847	10.5525	3.25799	81.6071	2.65e-06	2.4301e-05	1063820	rpsT	NC_004567.2
lp_2128	9.82862	9.97759	1.10878	1.49294	0.22882	0.24249	1063812	holA	NC_004567.2
lp_2129	11.1755	11.3991	1.16765	1.83894	0.159586	0.171213	1063814	comEC	NC_004567.2
lp_2130	6.77846	6.5087	-1.20561	-7.60686	0.00409397	0.00548556	1063732	comEB	NC_004567.2
lp_2131	8.23518	8.04887	-1.13784	-6.49923	0.00653557	0.00842098	1063829	comEA	NC_004567.2
lp_2132	10.1323	9.66356	-1.38391	-21.6882	0.00016459	0.000341653	1063826	lon	NC_004567.2
lp_2133	9.37567	8.72334	-1.57171	-15.2565	0.00048953	0.000844833	1063735	kdtB	NC_004567.2
lp_2134	13.0479	12.1317	-1.88711	-78.2081	3.02e-06	2.578e-05	1063729	lp_2134	NC_004567.2
lp_2135	10.4184	8.98098	-2.7084	-34.6782	3.82e-05	0.000114793	1063727	lp_2135	NC_004567.2
lp_2136	10.302	10.8323	1.44423	44.4002	1.768e-05	6.8742e-05	1062161	pycA	NC_004567.2
lp_2137	9.92438	10.3541	1.34694	3.85787	0.0286497	0.0334872	1063716	ftsW	NC_004567.2
lp_2141	6.21576	5.90271	-1.24233	-14.3838	0.00058715	0.00098342	1063717	lp_2141	NC_004567.2
lp_2142	4.91542	5.34826	1.34988	4.62135	0.0174571	0.0209378	1063723	ica2	NC_004567.2
lp_2143	5.05835	5.2145	1.11431	13.3329	0.00074185	0.0012044	1063715	lp_2143	NC_004567.2
lp_2145	5.14739	4.79814	-1.27389	-29.8086	6.121e-05	0.000162906	1063889	lp_2145	NC_004567.2
lp_2146	10.7163	11.4741	1.69086	34.2396	3.975e-05	0.000118638	1063726	typA	NC_004567.2
lp_2147	9.30341	8.70798	-1.51092	-28.5092	7.032e-05	0.000179359	1063710	suhB	NC_004567.2
lp_2149	10.4679	9.59524	-1.83108	-33.9784	4.071e-05	0.000120353	1063714	lp_2149	NC_004567.2
lp_2150	10.2314	8.94223	-2.44385	-84.3844	2.38e-06	2.3186e-05	1063709	lp_2150	NC_004567.2
lp_2151	11.5913	12.2181	1.54421	7.37827	0.00448499	0.00595076	1062177	pdhD	NC_004567.2
lp_2152	11.1247	11.5253	1.32012	11.6204	0.00113178	0.00174836	1063704	pdhC	NC_004567.2
lp_2153	10.6183	10.5251	-1.06674	-4.67808	0.0168702	0.0202806	1063701	pdhB	NC_004567.2
lp_2154	11.3605	10.3497	-2.01502	-81.9283	2.61e-06	2.4147e-05	1063699	pdhA	NC_004567.2
lp_2155	7.21355	8.49932	2.43812	27.9254	7.5e-05	0.000187644	1063706	def1	NC_004567.2
lp_2156	8.20222	8.73156	1.44327	14.8268	0.00053468	0.000908697	1063669	lp_2156	NC_004567.2
lp_2157	11.0562	11.0673	1.00769	0.15586	0.885678	0.890814	1063696	lp_2157	NC_004567.2
lp_2158	10.9041	9.75687	-2.21491	-21.806	0.00016184	0.000337523	1063657	lp_2158	NC_004567.2
lp_2159	8.38225	7.32479	-2.08126	-35.2227	3.639e-05	0.00011139	1063702	lp_2159	NC_004567.2
lp_2160	7.48045	7.14916	-1.25814	-20.234	0.00020417	0.000408595	1063700	lp_2160	NC_004567.2
lp_2162	12.5843	11.8977	-1.60952	-32.5412	4.658e-05	0.000133282	1063639	lp_2162	NC_004567.2
lp_2166	10.7303	11.0885	1.28188	7.21535	0.00479388	0.00631764	1063653	prs2	NC_004567.2
lp_2168	11.1956	10.7357	-1.37545	-23.1777	0.0001339	0.000292552	1063662	recD	NC_004567.2
lp_2169	12.1701	10.8898	-2.429	-67.7972	4.72e-06	3.2389e-05	1063664	lp_2169	NC_004567.2
lp_2170	11.0171	9.92967	-2.12494	-48.1375	1.374e-05	5.9076e-05	1063620	pgm6	NC_004567.2
lp_2173	7.28875	9.58742	4.92005	35.7519	3.474e-05	0.000107279	1061940	lp_2173	NC_004567.2
lp_2174	7.4599	10.3158	7.23978	232.928	1e-07	1.2564e-05	1063623	lp_2174	NC_004567.2
lp_2175	6.34353	8.31702	3.9272	165.924	2.9e-07	1.3145e-05	1063633	lp_2175	NC_004567.2
lp_2176	9.40692	9.64399	1.1786	12.3561	0.00093744	0.00147888	1062201	ktrA	NC_004567.2
lp_2177	8.42775	8.68524	1.1954	9.07781	0.0024033	0.00340389	1063611	ktrB	NC_004567.2
lp_2178	8.29546	9.33651	2.05773	40.7288	2.314e-05	8.1635e-05	1063624	trmU	NC_004567.2
lp_2179	12.345	12.3313	-1.0095	-0.62071	0.577159	0.589816	1062202	lp_2179	NC_004567.2
lp_2180	11.8539	11.9583	1.07507	3.23818	0.0452686	0.051561	1063619	iscS	NC_004567.2
lp_2181	9.79709	10.1715	1.29629	11.0989	0.00130273	0.00198299	1063622	mtn	NC_004567.2
lp_2182	12.8318	12.927	1.06824	2.63402	0.0748582	0.0834371	1063578	lp_2182	NC_004567.2
lp_2183	12.045	12.3668	1.24995	9.74272	0.00193903	0.00282089	1063597	lp_2183	NC_004567.2
lp_2185	10.5449	11.915	2.58478	42.9446	1.962e-05	7.2739e-05	1063577	dapF	NC_004567.2
lp_2187	8.48745	8.61799	1.0947	2.65648	0.073391	0.0818602	1063600	ileS	NC_004567.2
lp_2189	11.2738	10.9236	-1.27476	-26.8793	8.446e-05	0.000205999	1063587	divIVA	NC_004567.2
lp_2190	12.1862	11.494	-1.61579	-26.4145	8.917e-05	0.000214523	1063557	lp_2190	NC_004567.2
lp_2191	12.4382	11.7228	-1.64191	-58.8039	7.36e-06	4.0522e-05	1063569	lp_2191	NC_004567.2
lp_2192	13.2467	12.5691	-1.59951	-6.83594	0.00562883	0.00729481	1063571	sepF	NC_004567.2
lp_2193	10.6088	9.54071	-2.09663	-31.3387	5.237e-05	0.000145339	1063575	ftsZ	NC_004567.2
lp_2194	10.8587	10.3406	-1.43204	-44.048	1.813e-05	6.9504e-05	1063574	ftsA	NC_004567.2
lp_2195	9.0419	8.97731	-1.04579	-5.14159	0.0129103	0.0157939	1062213	ftsQ	NC_004567.2
lp_2196	9.44924	9.97198	1.43668	25.1792	0.0001035	0.000239169	1063553	murG	NC_004567.2
lp_2197	8.34928	8.3559	1.0046	0.5638	0.610856	0.621608	1063555	murD	NC_004567.2
lp_2199	9.21342	10.7656	2.93269	38.2708	2.81e-05	9.2404e-05	1063536	mraY	NC_004567.2
lp_2200	10.0413	10.9167	1.83453	61.0791	6.54e-06	3.8007e-05	1063558	pbp2B	NC_004567.2
lp_2201	7.3823	8.85612	2.77756	43.3644	1.903e-05	7.1759e-05	1062214	ftsL	NC_004567.2
lp_2202	12.064	13.269	2.30535	16.4861	0.00038521	0.000691162	1063486	mraW	NC_004567.2
lp_2203	11.594	13.0731	2.78786	18.6406	0.00026332	0.000502803	1063547	mraZ	NC_004567.2
lp_2205	9.34032	9.14832	-1.14235	-4.43417	0.0195897	0.0233165	1063435	lp_2205	NC_004567.2
lp_2206	9.40926	8.24991	-2.23357	-22.9999	0.00013714	0.000297948	1063546	lp_2206	NC_004567.2
lp_2210	9.67605	10.932	2.38817	43.2107	1.924e-05	7.2036e-05	1061477	ftsK2	NC_004567.2
lp_2211	8.58364	7.72573	-1.81241	-45.1009	1.684e-05	6.7062e-05	1063551	cspR	NC_004567.2
lp_2212	9.4951	8.54409	-1.93323	-27.3136	8.035e-05	0.000197686	1061476	lp_2212	NC_004567.2
lp_2213	6.63766	6.20946	-1.34555	-8.43332	0.00300274	0.00416277	1062898	brnT	NC_004567.2
lp_2215	5.98808	5.42097	-1.48155	-41.6882	2.152e-05	7.7674e-05	1063815	rrmA	NC_004567.2
[truncated: 1,298 more rows]

## Sheet: Upregulated CJ maintenance
Upregulated CJ maintenance
[truncated: 426 more rows]

## Sheet: Downregulated CJ maintenance
Downregulated CJ maintenance
[truncated: 505 more rows]

## Sheet: Genelist PJ LE growth 
			Genelist PJ LEphase
[truncated: 3,123 more rows]

[truncated: 5 more sheets: Upregulated PJ LE-growth , Dowregulated PJ LE-growth , Genelist PJ maintenance, Upregulated PJ maintenance, Downregulated PJ maintenance]
