# Supplementary material for: Transcriptional reprogramming and phenotypic switching associated with the adaptation of Lactobacillus plantarum C2 to plant niches
Source: Sci Rep. 2016 Jun 7;6:27392. doi: 10.1038/srep27392 (PMC4895336; doi:10.1038/srep27392)
Supplement: Supplementary Dataset 3 [file srep27392-s4.xls]

## Sheet: BP LE-growth Common genes UP
DAVID Gene Ontology analysis of common up-regulated genes in C2 in CJ and PJ during the LE growth phase
Category	Term	Count	%	PValue	Genes	List Total	Pop Hits	Pop Total	Fold Enrichment	Bonferroni	Benjamini	FDR
GOTERM_BP_ALL	GO:0051234~establishment of localization	11	22.9167	0.0287401	LP_1297, PTS1BCA, COPA, COPB, LP_0018, LP_0783, PTS18CBA, LP_1722, LP_1425, LP_3339, LP_3491	29	321	1675	1.97927	0.987402	0.987402	29.4066
GOTERM_BP_ALL	GO:0006810~transport	11	22.9167	0.0287401	LP_1297, PTS1BCA, COPA, COPB, LP_0018, LP_0783, PTS18CBA, LP_1722, LP_1425, LP_3339, LP_3491	29	321	1675	1.97927	0.987402	0.987402	29.4066
GOTERM_BP_ALL	GO:0055114~oxidation reduction	8	16.6667	0.0289156	MSRA2, LP_0146, MSRA3, GSHR2, HOM1, LP_1424, LP_1425, LP_3491	29	186	1675	2.48424	0.987738	0.889268	29.5587
GOTERM_BP_ALL	GO:0051179~localization	11	22.9167	0.0305235	LP_1297, PTS1BCA, COPA, COPB, LP_0018, LP_0783, PTS18CBA, LP_1722, LP_1425, LP_3339, LP_3491	29	324	1675	1.96094	0.990437	0.787742	30.939
GOTERM_BP_ALL	GO:0006865~amino acid transport	3	6.25	0.0465293	LP_1297, LP_1722, LP_3339	29	21	1675	8.25123	0.999213	0.832496	43.3897
GOTERM_BP_ALL	GO:0015837~amine transport	3	6.25	0.0506611	LP_1297, LP_1722, LP_3339	29	22	1675	7.87618	0.99959	0.789797	46.2507
GOTERM_BP_ALL	GO:0046942~carboxylic acid transport	3	6.25	0.0731497	LP_1297, LP_1722, LP_3339	29	27	1675	6.41762	0.999989	0.850294	59.6318
GOTERM_BP_ALL	GO:0015849~organic acid transport	3	6.25	0.0731497	LP_1297, LP_1722, LP_3339	29	27	1675	6.41762	0.999989	0.850294	59.6318
The heading “Count” refers to the number of differentially expressed (DE) genes associated with the gene set with the given property (Term); “genes” to DE genes associated with the gene set with the given property; “List Total” to the total number of DE genes that can be annotated in the category; “Pop Hits” to the number of genes in the background with the given property; and “Pop Total” to the …

## Sheet: BP LE-growth Common genes DOWN
DAVID Gene Ontology analysis of common down-regulated genes in C2 in CJ and PJ during the LE growth phase
Category	Term	Count	%	PValue	Genes	List Total	Pop Hits	Pop Total	Fold Enrichment	Bonferroni	Benjamini	FDR
GOTERM_BP_ALL	GO:0006189~'de novo' IMP biosynthetic process	5	3.64964	5.49068e-05	PURE, PURQ, PURL, PURM, PURK1	63	7	1675	18.9909	0.014283	0.014283	0.0718313
GOTERM_BP_ALL	GO:0006188~IMP biosynthetic process	5	3.64964	0.000106771	PURE, PURQ, PURL, PURM, PURK1	63	8	1675	16.6171	0.0275878	0.0138903	0.139638
GOTERM_BP_ALL	GO:0046040~IMP metabolic process	5	3.64964	0.000106771	PURE, PURQ, PURL, PURM, PURK1	63	8	1675	16.6171	0.0275878	0.0138903	0.139638
GOTERM_BP_ALL	GO:0009127~purine nucleoside monophosphate biosynthetic process	5	3.64964	0.000186866	PURE, PURQ, PURL, PURM, PURK1	63	9	1675	14.7707	0.0477841	0.0161887	0.244271
GOTERM_BP_ALL	GO:0009167~purine ribonucleoside monophosphate metabolic process	5	3.64964	0.000186866	PURE, PURQ, PURL, PURM, PURK1	63	9	1675	14.7707	0.0477841	0.0161887	0.244271
GOTERM_BP_ALL	GO:0009126~purine nucleoside monophosphate metabolic process	5	3.64964	0.000186866	PURE, PURQ, PURL, PURM, PURK1	63	9	1675	14.7707	0.0477841	0.0161887	0.244271
GOTERM_BP_ALL	GO:0009168~purine ribonucleoside monophosphate biosynthetic process	5	3.64964	0.000186866	PURE, PURQ, PURL, PURM, PURK1	63	9	1675	14.7707	0.0477841	0.0161887	0.244271
GOTERM_BP_ALL	GO:0009161~ribonucleoside monophosphate metabolic process	5	3.64964	0.000674894	PURE, PURQ, PURL, PURM, PURK1	63	12	1675	11.078	0.162121	0.043257	0.879623
GOTERM_BP_ALL	GO:0009156~ribonucleoside monophosphate biosynthetic process	5	3.64964	0.000674894	PURE, PURQ, PURL, PURM, PURK1	63	12	1675	11.078	0.162121	0.043257	0.879623
GOTERM_BP_ALL	GO:0009123~nucleoside monophosphate metabolic process	5	3.64964	0.000947936	PURE, PURQ, PURL, PURM, PURK1	63	13	1675	10.2259	0.220012	0.0484808	1.23346
GOTERM_BP_ALL	GO:0009124~nucleoside monophosphate biosynthetic process	5	3.64964	0.000947936	PURE, PURQ, PURL, PURM, PURK1	63	13	1675	10.2259	0.220012	0.0484808	1.23346
GOTERM_BP_ALL	GO:0046483~heterocycle metabolic process	11	8.0292	0.00904553	THIE, PURE, PURQ, PURL, PYRB, RBSK1, PURM, THIM, RBSD, PURK1, THID	63	117	1675	2.49966	0.907515	0.327522	11.2117
GOTERM_BP_ALL	GO:0009150~purine ribonucleotide metabolic process	5	3.64964	0.0226568	PURE, PURQ, PURL, PURM, PURK1	63	30	1675	4.43122	0.997532	0.575892	25.9119
GOTERM_BP_ALL	GO:0009152~purine ribonucleotide biosynthetic process	5	3.64964	0.0226568	PURE, PURQ, PURL, PURM, PURK1	63	30	1675	4.43122	0.997532	0.575892	25.9119
GOTERM_BP_ALL	GO:0006950~response to stress	8	5.83942	0.0254902	LP_1701, UVRC, KAT, CLPB, UMUC, RECA, DINP, HSP2	63	80	1675	2.65873	0.998847	0.570713	28.674
GOTERM_BP_ALL	GO:0009259~ribonucleotide metabolic process	5	3.64964	0.0311493	PURE, PURQ, PURL, PURM, PURK1	63	33	1675	4.02838	0.999749	0.601964	33.9082
GOTERM_BP_ALL	GO:0009260~ribonucleotide biosynthetic process	5	3.64964	0.0311493	PURE, PURQ, PURL, PURM, PURK1	63	33	1675	4.02838	0.999749	0.601964	33.9082
GOTERM_BP_ALL	GO:0009228~thiamin biosynthetic process	3	2.18978	0.0326944	THIE, THIM, THID	63	8	1675	9.97024	0.999835	0.581429	35.2744
GOTERM_BP_ALL	GO:0006164~purine nucleotide biosynthetic process	5	3.64964	0.0377284	PURE, PURQ, PURL, PURM, PURK1	63	35	1675	3.79819	0.999958	0.599888	39.5465
GOTERM_BP_ALL	GO:0050896~response to stimulus	9	6.56934	0.0399923	LP_1701, LP_0085, UVRC, KAT, CLPB, UMUC, RECA, DINP, HSP2	63	107	1675	2.23632	0.999977	0.589798	41.3817
GOTERM_BP_ALL	GO:0042723~thiamin and derivative metabolic process	3	2.18978	0.0410467	THIE, THIM, THID	63	9	1675	8.86243	0.999983	0.570316	42.2186
GOTERM_BP_ALL	GO:0006772~thiamin metabolic process	3	2.18978	0.0410467	THIE, THIM, THID	63	9	1675	8.86243	0.999983	0.570316	42.2186
GOTERM_BP_ALL	GO:0042724~thiamin and derivative biosynthetic process	3	2.18978	0.0410467	THIE, THIM, THID	63	9	1675	8.86243	0.999983	0.570316	42.2186
GOTERM_BP_ALL	GO:0006163~purine nucleotide metabolic process	5	3.64964	0.0450521	PURE, PURQ, PURL, PURM, PURK1	63	37	1675	3.59288	0.999994	0.577979	45.2985
GOTERM_BP_ALL	GO:0044272~sulfur compound biosynthetic process	4	2.91971	0.0504725	THIE, SERS2, THIM, THID	63	23	1675	4.62388	0.999999	0.595301	49.2253
GOTERM_BP_ALL	GO:0009165~nucleotide biosynthetic process	6	4.37956	0.0528199	PURE, PURQ, PURL, PYRB, PURM, PURK1	63	56	1675	2.84864	0.999999	0.588771	50.8437
GOTERM_BP_ALL	GO:0006790~sulfur metabolic process	4	2.91971	0.0820123	THIE, SERS2, THIM, THID	63	28	1675	3.79819	1	0.732545	67.3671
GOTERM_BP_ALL	GO:0034404~nucleobase, nucleoside and nucleotide biosynthetic process	6	4.37956	0.0842635	PURE, PURQ, PURL, PYRB, PURM, PURK1	63	64	1675	2.49256	1	0.722317	68.399
GOTERM_BP_ALL	GO:0034654~nucleobase, nucleoside, nucleotide and nucleic acid biosynthetic process	6	4.37956	0.0842635	PURE, PURQ, PURL, PYRB, PURM, PURK1	63	64	1675	2.49256	1	0.722317	68.399
GOTERM_BP_ALL	GO:0042364~water-soluble vitamin biosynthetic process	4	2.91971	0.096534	THIE, PURQ, THIM, THID	63	30	1675	3.54497	1	0.753369	73.5132
GOTERM_BP_ALL	GO:0006767~water-soluble vitamin metabolic process	4	2.91971	0.096534	THIE, PURQ, THIM, THID	63	30	1675	3.54497	1	0.753369	73.5132
The heading “Count” refers to the number of differentially expressed (DE) genes associated with the gene set with the given property (Term); “genes” to DE genes associated with the gene set with the given property; “List Total” to the total number of DE genes that can be annotated in the category; “Pop Hits” to the number of genes in the background with the given property; and “Pop Total” to the …

## Sheet: MF LE-growth Common genes UP
DAVID Gene Ontology analysis of common up-regulated genes in C2 in CJ and PJ during the LE growth phase
Category	Term	Count	%	PValue	Genes	List Total	Pop Hits	Pop Total	Fold Enrichment	Bonferroni	Benjamini	FDR
GOTERM_MF_ALL	GO:0000166~nucleotide binding	14	29.1667	0.00906296	GLNQ1, COPA, COPB, HOM1, LP_1425, LP_3491, HISG, GALK, LP_1648, LP_0146, FRUK, HPK2, GSHR2, AROI	33	409	1939	2.01126	0.625911	0.625911	9.74347
GOTERM_MF_ALL	GO:0050662~coenzyme binding	6	12.5	0.0163959	LP_0146, GSHR2, HOM1, GALE2, LP_1425, LP_3491	33	93	1939	3.79081	0.832276	0.590459	16.985
GOTERM_MF_ALL	GO:0010181~FMN binding	3	6.25	0.0274185	LP_0146, LP_1425, LP_3491	33	16	1939	11.017	0.95034	0.632433	26.8782
GOTERM_MF_ALL	GO:0016301~kinase activity	6	12.5	0.0305414	GALK, PTS1BCA, FRUK, HPK2, AROI, PTS18CBA	33	109	1939	3.23436	0.964912	0.567197	29.4788
GOTERM_MF_ALL	GO:0005375~copper ion transmembrane transporter activity	2	4.16667	0.0327427	COPA, COPB	33	2	1939	58.7576	0.97255	0.5128	31.261
GOTERM_MF_ALL	GO:0004008~copper-exporting ATPase activity	2	4.16667	0.0327427	COPA, COPB	33	2	1939	58.7576	0.97255	0.5128	31.261
GOTERM_MF_ALL	GO:0043682~copper-transporting ATPase activity	2	4.16667	0.0327427	COPA, COPB	33	2	1939	58.7576	0.97255	0.5128	31.261
GOTERM_MF_ALL	GO:0016773~phosphotransferase activity, alcohol group as acceptor	6	12.5	0.0386208	GALK, PTS1BCA, FRUK, HPK2, AROI, PTS18CBA	33	116	1939	3.03918	0.985789	0.507842	35.8208
GOTERM_MF_ALL	GO:0015171~amino acid transmembrane transporter activity	3	6.25	0.0416728	LP_1297, LP_1722, LP_3339	33	20	1939	8.81364	0.989919	0.481458	38.078
GOTERM_MF_ALL	GO:0005275~amine transmembrane transporter activity	3	6.25	0.0455921	LP_1297, LP_1722, LP_3339	33	21	1939	8.39394	0.993524	0.46739	40.8704
GOTERM_MF_ALL	GO:0016491~oxidoreductase activity	8	16.6667	0.0537346	MSRA2, LP_0146, MSRA3, GSHR2, HOM1, LP_1424, LP_1425, LP_3491	33	213	1939	2.20686	0.997433	0.484587	46.3085
GOTERM_MF_ALL	GO:0048037~cofactor binding	6	12.5	0.0584848	LP_0146, GSHR2, HOM1, GALE2, LP_1425, LP_3491	33	130	1939	2.71189	0.998509	0.478403	49.2664
GOTERM_MF_ALL	GO:0022804~active transmembrane transporter activity	7	14.5833	0.0607001	LP_1297, PTS1BCA, COPA, COPB, PTS18CBA, LP_1722, LP_3339	33	174	1939	2.36381	0.998844	0.459261	50.5944
GOTERM_MF_ALL	GO:0016671~oxidoreductase activity, acting on sulfur group of donors, disulfide as acceptor	2	4.16667	0.0644458	MSRA2, MSRA3	33	4	1939	29.3788	0.999249	0.450939	52.768
GOTERM_MF_ALL	GO:0005342~organic acid transmembrane transporter activity	3	6.25	0.0670619	LP_1297, LP_1722, LP_3339	33	26	1939	6.77972	0.999445	0.438246	54.234
GOTERM_MF_ALL	GO:0046943~carboxylic acid transmembrane transporter activity	3	6.25	0.0670619	LP_1297, LP_1722, LP_3339	33	26	1939	6.77972	0.999445	0.438246	54.234
GOTERM_MF_ALL	GO:0030554~adenyl nucleotide binding	10	20.8333	0.0710405	GLNQ1, GALK, HISG, COPA, LP_1648, COPB, FRUK, HPK2, GSHR2, AROI	33	323	1939	1.81912	0.99965	0.433607	56.3842
GOTERM_MF_ALL	GO:0001883~purine nucleoside binding	10	20.8333	0.0710405	GLNQ1, GALK, HISG, COPA, LP_1648, COPB, FRUK, HPK2, GSHR2, AROI	33	323	1939	1.81912	0.99965	0.433607	56.3842
GOTERM_MF_ALL	GO:0001882~nucleoside binding	10	20.8333	0.0733848	GLNQ1, GALK, HISG, COPA, LP_1648, COPB, FRUK, HPK2, GSHR2, AROI	33	325	1939	1.80793	0.999734	0.422335	57.6077
GOTERM_MF_ALL	GO:0022891~substrate-specific transmembrane transporter activity	7	14.5833	0.0875045	LP_1297, PTS1BCA, COPA, COPB, PTS18CBA, LP_1722, LP_3339	33	191	1939	2.15342	0.999949	0.461039	64.3386
GOTERM_MF_ALL	GO:0000104~succinate dehydrogenase activity	2	4.16667	0.0951412	LP_1425, LP_3491	33	6	1939	19.5859	0.99998	0.470141	67.5586
The heading “Count” refers to the number of differentially expressed (DE) genes associated with the gene set with the given property (Term); “genes” to DE genes associated with the gene set with the given property; “List Total” to the total number of DE genes that can be annotated in the category; “Pop Hits” to the number of genes in the background with the given property; and “Pop Total” to the …

## Sheet: MF LE-growth Common genes DOWN
DAVID Gene Ontology analysis of common down-regulated genes in C2 in CJ and PJ during the LE growth phase
Category	Term	Count	%	PValue	Genes	List Total	Pop Hits	Pop Total	Fold Enrichment	Bonferroni	Benjamini	FDR
GOTERM_MF_ALL	GO:0003824~catalytic activity	62	45.2555	0.0309144	GABD, LP_2346, CLPB, LP_0026, HPK9, GSHR4, LP_0461, LP_1390, GSHR1, LP_3318, UMUC, PTS35A, PTS35B, LP_2279, CRTM, PTS35C, PTS3C, UVRA3, THIE, PURE, PURL, UVRC, LP_1763, THIM, RECA, PURK1, LP_0681, MURA2, GLYK, ZMP2, PYRB, CLPP, LP_3251, THID, PURS, GADB, PURQ, PURM, PGMB1, IOLE, POX4, PEPC2, CPS1D, LP_1433, RBSD, LP_0618, NOX3, SERS2, RBSK1, LP_0250, LP_3236, LP_0308, LP_0111, RHE3, PEPD2, SACK2,…	77	1362	1939	1.14631	0.996705	0.996705	32.1256
GOTERM_MF_ALL	GO:0003684~damaged DNA binding	3	2.18978	0.0364226	UMUC, RECA, DINP	77	8	1939	9.44318	0.998832	0.965827	36.7359
GOTERM_MF_ALL	GO:0004642~phosphoribosylformylglycinamidine synthase activity	2	1.45985	0.0768741	PURQ, PURL	77	2	1939	25.1818	1	0.992193	62.734
The heading “Count” refers to the number of differentially expressed (DE) genes associated with the gene set with the given property (Term); “genes” to DE genes associated with the gene set with the given property; “List Total” to the total number of DE genes that can be annotated in the category; “Pop Hits” to the number of genes in the background with the given property; and “Pop Total” to the …

## Sheet: BP Maintenance Commnon genes UP
DAVID Gene Ontology analysis of common up-regulated genes in C2 in CJ and PJ during the maintenance
Category	Term	Count	%	PValue	Genes	List Total	Pop Hits	Pop Total	Fold Enrichment	Bonferroni	Benjamini	FDR
GOTERM_BP_ALL	GO:0006412~translation	16	11.3475	0.000501854	RPLJ, RPSD, RPLL, RPSC, TYRS, RPMB, ARGS, PRFC, THRS, RPSM, RPSI, RPLQ, RPSJ, GLYQ, RPSK, RPSL	100	100	1675	2.68	0.12894	0.12894	0.659705
GOTERM_BP_ALL	GO:0006810~transport	33	23.4043	0.00090517	COPA, COPB, DTPT, PTS30BCA, LP_2836, LP_1722, MNTA, LP_1297, LP_2565, LP_0018, MTLR, LP_2503, LP_2352, GLPF4, OPPC, OPPD, GLNPH2, OPPF, GLNP2, LP_1120, OPPA, OPPB, PTS18CBA, SECY, LP_3491, LP_2893, PTS1BCA, LP_1386, PTS2CB, NUPC, LP_0783, LP_2894, AMTB	100	321	1675	1.72196	0.220447	0.117077	1.18696
GOTERM_BP_ALL	GO:0051234~establishment of localization	33	23.4043	0.00090517	COPA, COPB, DTPT, PTS30BCA, LP_2836, LP_1722, MNTA, LP_1297, LP_2565, LP_0018, MTLR, LP_2503, LP_2352, GLPF4, OPPC, OPPD, GLNPH2, OPPF, GLNP2, LP_1120, OPPA, OPPB, PTS18CBA, SECY, LP_3491, LP_2893, PTS1BCA, LP_1386, PTS2CB, NUPC, LP_0783, LP_2894, AMTB	100	321	1675	1.72196	0.220447	0.117077	1.18696
GOTERM_BP_ALL	GO:0051179~localization	33	23.4043	0.00107306	COPA, COPB, DTPT, PTS30BCA, LP_2836, LP_1722, MNTA, LP_1297, LP_2565, LP_0018, MTLR, LP_2503, LP_2352, GLPF4, OPPC, OPPD, GLNPH2, OPPF, GLNP2, LP_1120, OPPA, OPPB, PTS18CBA, SECY, LP_3491, LP_2893, PTS1BCA, LP_1386, PTS2CB, NUPC, LP_0783, LP_2894, AMTB	100	324	1675	1.70602	0.255654	0.0937286	1.40568
GOTERM_BP_ALL	GO:0044267~cellular protein metabolic process	17	12.0567	0.00672751	RPLJ, RPSD, RPLL, RPSC, TYRS, RPMB, ARGS, PRFC, THRS, RPSM, PPIB, RPSI, RPLQ, RPSJ, GLYQ, RPSK, RPSL	100	141	1675	2.0195	0.843753	0.371286	8.51599
GOTERM_BP_ALL	GO:0015833~peptide transport	3	2.12766	0.00997912	OPPD, OPPF, DTPT	100	3	1675	16.75	0.936584	0.423978	12.3871
GOTERM_BP_ALL	GO:0006555~methionine metabolic process	4	2.83688	0.0177336	METH, HOM1, METE, META	100	10	1675	6.7	0.992704	0.559604	21.0161
GOTERM_BP_ALL	GO:0019538~protein metabolic process	19	13.4752	0.0383824	RPLJ, RPSD, RPLL, RPSC, TYRS, RPMB, ARGS, PRFC, LP_3393, THRS, RPSM, PPIB, ZMP3, RPSI, RPLQ, RPSJ, GLYQ, RPSK, RPSL	100	199	1675	1.59925	0.999979	0.785099	40.3134
GOTERM_BP_ALL	GO:0000096~sulfur amino acid metabolic process	4	2.83688	0.0452921	METH, HOM1, METE, META	100	14	1675	4.78571	0.999997	0.796741	45.7274
GOTERM_BP_ALL	GO:0006520~cellular amino acid metabolic process	13	9.21986	0.0455349	HOM1, TYRS, HISG, ARGS, METH, BCAT, THRA2, THRS, METE, GCSH2, GLYQ, META, SERC	100	120	1675	1.81458	0.999997	0.759255	45.9091
GOTERM_BP_ALL	GO:0044106~cellular amine metabolic process	13	9.21986	0.0455349	HOM1, TYRS, HISG, ARGS, METH, BCAT, THRA2, THRS, METE, GCSH2, GLYQ, META, SERC	100	120	1675	1.81458	0.999997	0.759255	45.9091
GOTERM_BP_ALL	GO:0006519~cellular amino acid and derivative metabolic process	13	9.21986	0.0593052	HOM1, TYRS, HISG, ARGS, METH, BCAT, THRA2, THRS, METE, GCSH2, GLYQ, META, SERC	100	125	1675	1.742	1	0.81386	55.3413
GOTERM_BP_ALL	GO:0006790~sulfur metabolic process	5	3.5461	0.0788931	METH, APBE3, HOM1, METE, META	100	28	1675	2.99107	1	0.871841	66.1619
GOTERM_BP_ALL	GO:0009086~methionine biosynthetic process	3	2.12766	0.0948997	HOM1, METE, META	100	9	1675	5.58333	1	0.898227	73.1453
The heading “Count” refers to the number of differentially expressed (DE) genes associated with the gene set with the given property (Term); “genes” to DE genes associated with the gene set with the given property; “List Total” to the total number of DE genes that can be annotated in the category; “Pop Hits” to the number of genes in the background with the given property; and “Pop Total” to the …

## Sheet: BP Maintenance Comm genes DOWN
DAVID Gene Ontology analysis of common down-regulated genes in C2 in CJ and PJ during the maintenance
Category	Term	Count	%	PValue	Genes	List Total	Pop Hits	Pop Total	Fold Enrichment	Bonferroni	Benjamini	FDR
GOTERM_BP_ALL	GO:0055114~oxidation reduction	19	10.4972	0.00607908	NOX3, GABD, LP_0221, LP_3614, HICD3, PDHA, LP_0111, DAPB, GSHR4, DHAT, LP_3572, NDH1, GSHR3, CYDA, GSHR1, KAT, LP_0206, CRTN, LP_2851	89	186	1675	1.9225	0.828336	0.828336	7.78234
GOTERM_BP_ALL	GO:0009228~thiamin biosynthetic process	3	1.65746	0.0621527	THIE, THIM, THID	89	8	1675	7.05758	1	0.999906	57.3692
GOTERM_BP_ALL	GO:0045454~cell redox homeostasis	4	2.20994	0.0738235	GSHR4, NOX3, GSHR3, GSHR1	89	19	1675	3.96215	1	0.999381	63.9036
GOTERM_BP_ALL	GO:0042724~thiamin and derivative biosynthetic process	3	1.65746	0.0772393	THIE, THIM, THID	89	9	1675	6.27341	1	0.996996	65.6329
GOTERM_BP_ALL	GO:0042723~thiamin and derivative metabolic process	3	1.65746	0.0772393	THIE, THIM, THID	89	9	1675	6.27341	1	0.996996	65.6329
GOTERM_BP_ALL	GO:0006772~thiamin metabolic process	3	1.65746	0.0772393	THIE, THIM, THID	89	9	1675	6.27341	1	0.996996	65.6329
The heading “Count” refers to the number of differentially expressed (DE) genes associated with the gene set with the given property (Term); “genes” to DE genes associated with the gene set with the given property; “List Total” to the total number of DE genes that can be annotated in the category; “Pop Hits” to the number of genes in the background with the given property; and “Pop Total” to the …

## Sheet: MF Maintenance Commnon genes UP
DAVID Gene Ontology analysis of common up-regulated genes in C2 in CJ and PJ during the maintenance
Category	Term	Count	%	PValue	Genes	List Total	Pop Hits	Pop Total	Fold Enrichment	Bonferroni	Benjamini	FDR
GOTERM_MF_ALL	GO:0005215~transporter activity	31	21.9858	7.99859e-05	COPA, COPB, DTPT, PTS30BCA, LP_2836, LP_1722, MNTA, LP_1297, LP_2565, LP_0018, MTLR, LP_2503, LP_2352, GLPF4, OPPC, OPPD, GLNPH2, GLNP2, LP_1120, OPPA, OPPB, PTS18CBA, SECY, LP_2893, PTS1BCA, LP_1386, PTS2CB, NUPC, LP_0783, LP_2894, AMTB	100	297	1939	2.02387	0.0178366	0.0178366	0.102137
GOTERM_MF_ALL	GO:0003735~structural constituent of ribosome	11	7.80142	0.000237308	RPLJ, RPLL, RPSD, RPSC, RPSM, RPSI, RPLQ, RPMB, RPSJ, RPSK, RPSL	100	53	1939	4.02434	0.0519998	0.026347	0.302747
GOTERM_MF_ALL	GO:0005198~structural molecule activity	11	7.80142	0.000237308	RPLJ, RPLL, RPSD, RPSC, RPSM, RPSI, RPLQ, RPMB, RPSJ, RPSK, RPSL	100	53	1939	4.02434	0.0519998	0.026347	0.302747
GOTERM_MF_ALL	GO:0022857~transmembrane transporter activity	21	14.8936	0.00483028	LP_2352, COPA, COPB, LP_1120, PTS30BCA, LP_2836, PTS18CBA, LP_1722, SECY, MNTA, LP_1297, PTS1BCA, LP_2893, LP_1386, LP_2565, MTLR, PTS2CB, NUPC, LP_2894, AMTB, LP_2503	100	216	1939	1.88514	0.663598	0.304517	5.9984
GOTERM_MF_ALL	GO:0022804~active transmembrane transporter activity	18	12.766	0.00556289	LP_2352, COPA, COPB, LP_1120, PTS30BCA, LP_2836, PTS18CBA, LP_1722, SECY, MNTA, LP_1297, PTS1BCA, LP_2893, LP_1386, MTLR, PTS2CB, LP_2894, NUPC	100	174	1939	2.00586	0.714966	0.269325	6.87865
GOTERM_MF_ALL	GO:0022892~substrate-specific transporter activity	19	13.4752	0.0097282	LP_2352, OPPD, COPA, COPB, LP_1120, PTS30BCA, LP_2836, PTS18CBA, LP_1722, SECY, MNTA, LP_1297, PTS1BCA, LP_2565, MTLR, PTS2CB, NUPC, AMTB, LP_2503	100	199	1939	1.85131	0.889148	0.355907	11.7406
GOTERM_MF_ALL	GO:0022891~substrate-specific transmembrane transporter activity	18	12.766	0.0140362	LP_2352, COPA, COPB, LP_1120, PTS30BCA, LP_2836, PTS18CBA, LP_1722, SECY, MNTA, LP_1297, PTS1BCA, LP_2565, MTLR, PTS2CB, NUPC, AMTB, LP_2503	100	191	1939	1.82733	0.958436	0.411447	16.5222
GOTERM_MF_ALL	GO:0015399~primary active transmembrane transporter activity	7	4.96454	0.0221709	LP_2893, LP_2352, COPA, COPB, LP_2894, SECY, MNTA	100	44	1939	3.08477	0.993556	0.513567	24.9061
GOTERM_MF_ALL	GO:0015405~P-P-bond-hydrolysis-driven transmembrane transporter activity	7	4.96454	0.0221709	LP_2893, LP_2352, COPA, COPB, LP_2894, SECY, MNTA	100	44	1939	3.08477	0.993556	0.513567	24.9061
GOTERM_MF_ALL	GO:0016887~ATPase activity	12	8.51064	0.030855	GLNQ1, LP_2893, LP_2352, LP_1648, COPA, OPPD, LP_1954, COPB, GLNQ3, OPPF, LP_2894, MNTA	100	116	1939	2.00586	0.999134	0.585825	32.9945
GOTERM_MF_ALL	GO:0043492~ATPase activity, coupled to movement of substances	6	4.25532	0.0545597	LP_2893, LP_2352, COPA, COPB, LP_2894, MNTA	100	41	1939	2.83756	0.999997	0.754046	51.1667
GOTERM_MF_ALL	GO:0042626~ATPase activity, coupled to transmembrane movement of substances	6	4.25532	0.0545597	LP_2893, LP_2352, COPA, COPB, LP_2894, MNTA	100	41	1939	2.83756	0.999997	0.754046	51.1667
GOTERM_MF_ALL	GO:0017111~nucleoside-triphosphatase activity	14	9.92908	0.0663862	LP_2352, GLNQ1, OPPD, COPA, GLNQ3, COPB, OPPF, RUVB, MNTA, LP_2893, LP_1648, LP_1954, PRFC, LP_2894	100	163	1939	1.6654	1	0.786812	58.421
GOTERM_MF_ALL	GO:0016820~hydrolase activity, acting on acid anhydrides, catalyzing transmembrane movement of substances	6	4.25532	0.0758791	LP_2893, LP_2352, COPA, COPB, LP_2894, MNTA	100	45	1939	2.58533	1	0.800934	63.5102
GOTERM_MF_ALL	GO:0015171~amino acid transmembrane transporter activity	4	2.83688	0.0783275	LP_1297, LP_2352, LP_1120, LP_1722	100	20	1939	3.878	1	0.783323	64.7262
GOTERM_MF_ALL	GO:0019843~rRNA binding	5	3.5461	0.0840733	RPSD, RPSC, RPSM, RPSK, RPSL	100	33	1939	2.93788	1	0.781276	67.4347
GOTERM_MF_ALL	GO:0008324~cation transmembrane transporter activity	11	7.80142	0.0880985	PTS1BCA, COPA, LP_2565, COPB, PTS30BCA, LP_2836, MTLR, PTS18CBA, PTS2CB, NUPC, AMTB	100	122	1939	1.74828	1	0.772853	69.2165
GOTERM_MF_ALL	GO:0005275~amine transmembrane transporter activity	4	2.83688	0.0881212	LP_1297, LP_2352, LP_1120, LP_1722	100	21	1939	3.69333	1	0.749356	69.2263
GOTERM_MF_ALL	GO:0015075~ion transmembrane transporter activity	12	8.51064	0.088313	PTS1BCA, COPA, LP_2565, COPB, PTS30BCA, LP_2836, MTLR, PTS18CBA, PTS2CB, NUPC, AMTB, MNTA	100	138	1939	1.68609	1	0.727522	69.3089
GOTERM_MF_ALL	GO:0001882~nucleoside binding	23	16.3121	0.090717	GLNQ1, LP_2352, OPPD, COPA, COPB, GLNQ3, OPPF, RUVB, RPOB, TYRS, SMC, MNTA, HISG, LP_2893, LP_1648, ARGS, LP_1954, FRUK, THRS, PLTK, LP_2894, GLYQ, GIDC	100	325	1939	1.37222	1	0.715966	70.3269
GOTERM_MF_ALL	GO:0016462~pyrophosphatase activity	14	9.92908	0.0964923	LP_2352, GLNQ1, OPPD, COPA, GLNQ3, COPB, OPPF, RUVB, MNTA, LP_2893, LP_1648, LP_1954, PRFC, LP_2894	100	173	1939	1.56913	1	0.718714	72.6466
GOTERM_MF_ALL	GO:0004008~copper-exporting ATPase activity	2	1.41844	0.0995326	COPA, COPB	100	2	1939	19.39	1	0.711062	73.7995
GOTERM_MF_ALL	GO:0043682~copper-transporting ATPase activity	2	1.41844	0.0995326	COPA, COPB	100	2	1939	19.39	1	0.711062	73.7995
GOTERM_MF_ALL	GO:0005375~copper ion transmembrane transporter activity	2	1.41844	0.0995326	COPA, COPB	100	2	1939	19.39	1	0.711062	73.7995
The heading “Count” refers to the number of differentially expressed (DE) genes associated with the gene set with the given property (Term); “genes” to DE genes associated with the gene set with the given property; “List Total” to the total number of DE genes that can be annotated in the category; “Pop Hits” to the number of genes in the background with the given property; and “Pop Total” to the …

## Sheet: MF Maintenance Comm genes DOWN
DAVID Gene Ontology analysis of common down-regulated genes in C2 in CJ and PJ during the maintenance
Category	Term	Count	%	PValue	Genes	List Total	Pop Hits	Pop Total	Fold Enrichment	Bonferroni	Benjamini	FDR
GOTERM_MF_ALL	GO:0050660~FAD binding	6	3.31492	0.00991757	NDH1, LP_3572, GSHR4, NOX3, GSHR3, GSHR1	103	26	1939	4.34429	0.867784	0.867784	11.7707
GOTERM_MF_ALL	GO:0016491~oxidoreductase activity	20	11.0497	0.0125778	NOX3, LP_1698, GABD, LP_0221, LP_3614, HICD3, PDHA, LP_0111, DAPB, GSHR4, DHAT, LP_3572, NDH1, GSHR3, CYDA, GSHR1, KAT, LP_0206, CRTN, LP_2851	103	213	1939	1.76763	0.923426	0.72328	14.7035
GOTERM_MF_ALL	GO:0009055~electron carrier activity	7	3.8674	0.0127775	LP_3572, GSHR4, NOX3, GSHR3, CYDA, GSHR1, CRTN	103	38	1939	3.46781	0.926505	0.581124	14.9199
GOTERM_MF_ALL	GO:0047265~poly(glycerol-phosphate) alpha-glucosyltransferase activity	3	1.65746	0.0357783	TAGE1, TAGE5, TAGE6	103	6	1939	9.41262	0.999386	0.84261	36.7311
GOTERM_MF_ALL	GO:0035251~UDP-glucosyltransferase activity	3	1.65746	0.0357783	TAGE1, TAGE5, TAGE6	103	6	1939	9.41262	0.999386	0.84261	36.7311
GOTERM_MF_ALL	GO:0008194~UDP-glycosyltransferase activity	3	1.65746	0.0483941	TAGE1, TAGE5, TAGE6	103	7	1939	8.06796	0.999958	0.866538	46.3804
GOTERM_MF_ALL	GO:0046527~glucosyltransferase activity	3	1.65746	0.0483941	TAGE1, TAGE5, TAGE6	103	7	1939	8.06796	0.999958	0.866538	46.3804
GOTERM_MF_ALL	GO:0003824~catalytic activity	80	44.1989	0.0610814	LP_1698, GABD, LP_0221, LP_1703, PTS21A, LP_0026, HPK9, LP_0125, LP_3158, PDHA, RAM1, GSHR4, LP_3265, LP_1788, GSHR3, GSHR1, CRTM, CRTN, PTS3C, UVRA3, OPUA, THIE, LP_2499, PURE, UVRC, LP_1763, LP_3614, CHOQ, THIM, PURK1, PURC, MURA2, GLYK, CYDA, ZMP2, AMD, CYDC, PTS34B, GLPQ3, LP_3251, THID, LP_2851, PURS, LP_0397, LP_3537, GADB, DNAE, LP_0041, PGM6, PGMB1, IOLE, TAL2, DHAT, NDH1, PEPC2, LP_1430,…	103	1362	1939	1.10574	0.999997	0.881447	54.7015
The heading “Count” refers to the number of differentially expressed (DE) genes associated with the gene set with the given property (Term); “genes” to DE genes associated with the gene set with the given property; “List Total” to the total number of DE genes that can be annotated in the category; “Pop Hits” to the number of genes in the background with the given property; and “Pop Total” to the …
