# Supplementary material for: Transcriptional reprogramming and phenotypic switching associated with the adaptation of Lactobacillus plantarum C2 to plant niches
Source: Sci Rep. 2016 Jun 7;6:27392. doi: 10.1038/srep27392 (PMC4895336; doi:10.1038/srep27392)
Supplement: Supplementary Dataset 4 [file srep27392-s5.xls]

## Sheet: CJ LE growth up
DAVID pathway analysis of up-regulated genes in C2 in CJ during the LE growth phase
Category	Term	Count	%	PValue	Genes	List Total	Pop Hits	Pop Total	Fold Enrichment	Bonferroni	Benjamini	FDR
KEGG_PATHWAY	lpl00020:Citrate cycle (TCA cycle)	4	1.43369	0.0681902	CITE, LP_1425, CITF, LP_3491	60	14	843	4.01429	0.968592	0.968592	49.1945
The heading “Count” refers to the number of differentially expressed (DE) genes associated with the gene set with the given property (Term); “genes” to DE genes associated with the gene set with the given property; “List Total” to the total number of DE genes that can be annotated in the category; “Pop Hits” to the number of genes in the background with the given property; and “Pop Total” to the …

## Sheet: CJ LE growth down
DAVID pathway analysis of down-regulated genes in C2 in CJ during the LE growth phase
Category	Term	Count	%	PValue	Genes	List Total	Pop Hits	Pop Total	Fold Enrichment	Bonferroni	Benjamini	FDR
KEGG_PATHWAY	lpl00230:Purine metabolism	20	6.57895	1.89026e-05	PURH, PURS, PURF, PURE, PURQ, PURL, RPOC, PURN, PURM, PURK1, PURD, DNAX, LP_1289, XTP1, GUAA, NRDD, LP_3251, ADEC, RPOZ, LP_0363	95	64	843	2.77303	0.001058	0.001058	0.0186636
KEGG_PATHWAY	lpl00970:Aminoacyl-tRNA biosynthesis	10	3.28947	0.0015555	PHET, PHES, VALS, SERS2, ASPS, GLTX, HISS, CYSS, METS, ILES	95	27	843	3.28655	0.0834839	0.0426515	1.5254
KEGG_PATHWAY	lpl00240:Pyrimidine metabolism	12	3.94737	0.00272787	PYRE, PYRF, PYRAA, UPP, PYRR1, PYRB, RPOC, PYRC, PYRD, NRDD, RPOZ, DNAX	95	40	843	2.66211	0.141844	0.0497116	2.66123
KEGG_PATHWAY	lpl00730:Thiamine metabolism	4	1.31579	0.0685319	XTP1, THIE, THIM, THID	95	9	843	3.94386	0.981232	0.629872	50.3919
KEGG_PATHWAY	lpl00250:Alanine, aspartate and glutamate metabolism	6	1.97368	0.0877434	PYRAA, PURF, GADB, GABD, PYRB, ASNA	95	22	843	2.4201	0.994158	0.642472	59.6187
KEGG_PATHWAY	lpl00473:D-Alanine metabolism	3	0.986842	0.0983412	DLTC1, ALR, DLTA	95	5	843	5.32421	0.996964	0.619466	64.0193
KEGG_PATHWAY	lpl00460:Cyanoamino acid metabolism	3	0.986842	0.0983412	ASNA, GLYA, BGL	95	5	843	5.32421	0.996964	0.619466	64.0193
The heading “Count” refers to the number of differentially expressed (DE) genes associated with the gene set with the given property (Term); “genes” to DE genes associated with the gene set with the given property; “List Total” to the total number of DE genes that can be annotated in the category; “Pop Hits” to the number of genes in the background with the given property; and “Pop Total” to the …

## Sheet: PJ LE growth up
DAVID pathway analysis of up-regulated genes in C2 in PJ during the LE growth phase
Category	Term	Count	%	PValue	Genes	List Total	Pop Hits	Pop Total	Fold Enrichment	Bonferroni	Benjamini	FDR
KEGG_PATHWAY	lpl03010:Ribosome	24	6.68524	1.13086e-05	RPMJ, RPSD, RPSC, RPLM, RPLF, RPMA, RPLC, RPLE, RPME, RPMC, RPMD, RPSQ, RPLX, RPSS, RPSN, RPSO, RPLQ, RPLP, RPSJ, RPLO, RPLN, RPSE, RPLU, RPLR	156	53	843	2.44702	0.000644386	0.000644386	0.0112088
KEGG_PATHWAY	lpl00400:Phenylalanine, tyrosine and tryptophan biosynthesis	12	3.34262	5.73289e-05	TRPC, TRPE, TRPD, HISC, TRPG, AROD1, AROI, TYRA, TRPF, AROF, AROB, AROA	156	18	843	3.60256	0.00326251	0.00163259	0.0568111
KEGG_PATHWAY	lpl00340:Histidine metabolism	10	2.78552	0.000354928	HISX, HISG, HISF, HISI, HISC, HISB, HISE, HISD, HISA, HISK	156	15	843	3.60256	0.0200311	0.00672213	0.351256
KEGG_PATHWAY	lpl02010:ABC transporters	29	8.07799	0.000746812	TAGG, LP_0200, PSTE, LP_0201, PSTF, LP_0100, LP_0148, PSTC, LP_0149, LP_0101, PSTD, PSTA, PSTB, LP_2076, LP_2077, LP_0018, CBIM, FHUB, OPPC, OPPD, OPPF, PHNE2, OPPA, OPPB, PHNC, PHND, LP_2350, LP_0783, POTC	156	87	843	1.80128	0.0416902	0.0105896	0.737796
KEGG_PATHWAY	lpl00061:Fatty acid biosynthesis	10	2.78552	0.00752861	FABI, FABH2, FABZ2, FABZ1, FABD, FABG1, ACCA2, ACCD2, ACCC2, LP_0912	156	21	843	2.57326	0.349981	0.0825442	7.21706
KEGG_PATHWAY	lpl00190:Oxidative phosphorylation	7	1.94986	0.0737137	ATPB, ATPA, ATPD, LP_1425, LP_3491, ATPH, ATPG	156	17	843	2.22511	0.98728	0.516853	53.1864
The heading “Count” refers to the number of differentially expressed (DE) genes associated with the gene set with the given property (Term); “genes” to DE genes associated with the gene set with the given property; “List Total” to the total number of DE genes that can be annotated in the category; “Pop Hits” to the number of genes in the background with the given property; and “Pop Total” to the …

## Sheet: PJ LE growth down
DAVID pathway analysis of down-regulated genes in C2 in PJ during the LE growth phase
Category	Term	Count	%	PValue	Genes	List Total	Pop Hits	Pop Total	Fold Enrichment	Bonferroni	Benjamini	FDR
KEGG_PATHWAY	lpl02060:Phosphotransferase system (PTS)	12	3.56083	0.0212101	PTS5ABC, PTS23B, PTS23C, PTS34B, PTS35A, PTS9C, PTS35B, PTS29C, PTS35C, PTS4ABC, PTS3C, PTS9AB	79	62	843	2.06533	0.602217	0.602217	18.0864
KEGG_PATHWAY	lpl00620:Pyruvate metabolism	9	2.67062	0.0214755	POX2, PDHD, POX4, HICD3, PPS, MLES, PDHA, PDHB, PDHC	79	39	843	2.46251	0.606827	0.372965	18.2927
KEGG_PATHWAY	lpl00010:Glycolysis / Gluconeogenesis	10	2.96736	0.0262226	PDHD, GALM1, PBG4, HICD3, PBG9, PDHA, PBG5, PDHB, PBG6, PDHC	79	48	843	2.2231	0.681017	0.316735	21.9081
The heading “Count” refers to the number of differentially expressed (DE) genes associated with the gene set with the given property (Term); “genes” to DE genes associated with the gene set with the given property; “List Total” to the total number of DE genes that can be annotated in the category; “Pop Hits” to the number of genes in the background with the given property; and “Pop Total” to the …

## Sheet: CJ Maintenance up
DAVID pathway analysis of up-regulated genes in C2 in CJ during the maintenance
Category	Term	Count	%	PValue	Genes	List Total	Pop Hits	Pop Total	Fold Enrichment	Bonferroni	Benjamini	FDR
KEGG_PATHWAY	lpl03010:Ribosome	14	3.78378	0.00378874	RPLJ, RPSD, RPLL, RPSC, RPMB, RPST, RPSM, RPSO, RPSP, RPLQ, RPSI, RPSJ, RPSK, RPSL	96	53	843	2.31958	0.179128	0.179128	3.62081
KEGG_PATHWAY	lpl00270:Cysteine and methionine metabolism	7	1.89189	0.0620377	METH, THRA2, CYSE, HOM1, METE, HICD2, META	96	26	843	2.36418	0.96422	0.810844	46.3261
KEGG_PATHWAY	lpl00020:Citrate cycle (TCA cycle)	5	1.35135	0.0623991	CITE, CITD, LP_1425, CITF, LP_3491	96	14	843	3.13616	0.96493	0.672675	46.5267
KEGG_PATHWAY	lpl02020:Two-component system	9	2.43243	0.0888413	CITE, PLTK, CITD, CITC, GLNA, LP_1425, PSTF, CITF, LP_3491	96	42	843	1.8817	0.992077	0.701653	59.5024
The heading “Count” refers to the number of differentially expressed (DE) genes associated with the gene set with the given property (Term); “genes” to DE genes associated with the gene set with the given property; “List Total” to the total number of DE genes that can be annotated in the category; “Pop Hits” to the number of genes in the background with the given property; and “Pop Total” to the …

## Sheet: CJ Maintenance down
DAVID pathway analysis of down-regulated genes in C2 in CJ during the maintenance
Category	Term	Count	%	PValue	Genes	List Total	Pop Hits	Pop Total	Fold Enrichment	Bonferroni	Benjamini	FDR
KEGG_PATHWAY	lpl00230:Purine metabolism	22	5.01139	0.000503034	PURH, PURS, PURF, PURE, PURQ, PURL, PPX3, PURN, DNAE, PURM, PURK1, NPP, PURD, PURC, GUAC, PURA, LP_1289, XTP1, GUAA, NRDD, LP_3251, ADEC	138	64	843	2.09986	0.0326633	0.0326633	0.513131
KEGG_PATHWAY	lpl00670:One carbon pool by folate	6	1.36674	0.0133564	PURH, DFRA, PURN, FMT, GLYA, THYA	138	10	843	3.66522	0.5883	0.358361	12.8449
KEGG_PATHWAY	lpl00240:Pyrimidine metabolism	13	2.96128	0.0191216	DNAE, PYRAA2, PYRE, PYRAA, PYRF, PYRH, PYRR1, PYRB, PYRR2, PYRC, PYRD, NRDD, THYA	138	40	843	1.98533	0.720359	0.346067	17.9138
KEGG_PATHWAY	lpl00460:Cyanoamino acid metabolism	4	0.911162	0.0326931	PBG2, ASNA, GLYA, BGL	138	5	843	4.88696	0.888508	0.422156	28.8125
KEGG_PATHWAY	lpl00250:Alanine, aspartate and glutamate metabolism	8	1.82232	0.0514836	PYRAA, PURF, GADB, GABD, PYRB, ASNA, PYRAA2, PURA	138	22	843	2.22134	0.969454	0.502272	41.7498
The heading “Count” refers to the number of differentially expressed (DE) genes associated with the gene set with the given property (Term); “genes” to DE genes associated with the gene set with the given property; “List Total” to the total number of DE genes that can be annotated in the category; “Pop Hits” to the number of genes in the background with the given property; and “Pop Total” to the …

## Sheet: PJ Maintenance up
DAVID pathway analysis of up-regulated genes in C2 in PJ during the maintenance
Category	Term	Count	%	PValue	Genes	List Total	Pop Hits	Pop Total	Fold Enrichment	Bonferroni	Benjamini	FDR
KEGG_PATHWAY	lpl03010:Ribosome	38	8.52018	2.91676e-15	RPLJ, RPLK, RPLL, RPLF, RPLB, RPLC, RPLD, RPLE, RPLA, RPMI, RPSD, RPSC, RPMB, RPMC, RPMD, RPSQ, RPLX, RPSR, RPSS, RPLW, RPLV, RPSM, RPSN, RPLQ, RPSI, RPLP, RPSJ, RPSK, RPLO, RPSL, RPLN, RPLU, RPSF, RPLT, RPSG, RPLS, RPLR, RPSH	179	53	843	3.37662	1.70308e-13	1.70308e-13	2.88658e-12
KEGG_PATHWAY	lpl00970:Aminoacyl-tRNA biosynthesis	15	3.36323	0.000326231	LEUS, ASPS, HISS, METS, TYRS, ILES, ALAS, ARGS, GATA, THRS, GLYS, GLYQ, PROS, GATB, GATC	179	27	843	2.61639	0.0190666	0.0095792	0.325291
KEGG_PATHWAY	lpl00190:Oxidative phosphorylation	10	2.24215	0.0034722	ATPB, ATPA, ATPD, LP_1113, ATPC, ATPF, ATPE, LP_3491, ATPH, ATPG	179	17	843	2.77029	0.185529	0.0661182	3.41368
KEGG_PATHWAY	lpl00061:Fatty acid biosynthesis	10	2.24215	0.0190176	FABI, FABH2, FABZ2, FABZ1, FABD, FABG1, FABF, ACCA2, ACCD2, ACCC2	179	21	843	2.24262	0.677885	0.246639	17.4475
The heading “Count” refers to the number of differentially expressed (DE) genes associated with the gene set with the given property (Term); “genes” to DE genes associated with the gene set with the given property; “List Total” to the total number of DE genes that can be annotated in the category; “Pop Hits” to the number of genes in the background with the given property; and “Pop Total” to the …

## Sheet: PJ Maintenance down
DAVID pathway analysis of down-regulated genes in C2 in PJ during the maintenance
Category	Term	Count	%	PValue	Genes	List Total	Pop Hits	Pop Total	Fold Enrichment	Bonferroni	Benjamini	FDR
KEGG_PATHWAY	lpl00010:Glycolysis / Gluconeogenesis	13	3.1401	0.00315825	HICD3, PBG9, PGM6, PDHA, PDHB, PDHC, PBG6, PDHD, GALM1, ADH1, PBG4, LDHL1, PGM	92	48	843	2.48166	0.167622	0.167622	3.09822
KEGG_PATHWAY	lpl00620:Pyruvate metabolism	10	2.41546	0.0182348	POX2, PDHD, HICD3, LDHL1, MLES, ACCD1, PDHA, PDHB, ACCB1, PDHC	92	39	843	2.3495	0.656092	0.413563	16.7314
KEGG_PATHWAY	lpl02060:Phosphotransferase system (PTS)	13	3.1401	0.0266097	PTS23B, PTS20A, PTS23C, PTS17A, PTS20B, PTS21A, PTS9C, PTS4ABC, PTS9D, PTS9AB, PTS5ABC, PTS34B, PTS3C	92	62	843	1.92128	0.790759	0.406325	23.5349
The heading “Count” refers to the number of differentially expressed (DE) genes associated with the gene set with the given property (Term); “genes” to DE genes associated with the gene set with the given property; “List Total” to the total number of DE genes that can be annotated in the category; “Pop Hits” to the number of genes in the background with the given property; and “Pop Total” to the …
