# Supplementary material for: Transcriptional reprogramming and phenotypic switching associated with the adaptation of Lactobacillus plantarum C2 to plant niches
Source: Sci Rep. 2016 Jun 7;6:27392. doi: 10.1038/srep27392 (PMC4895336; doi:10.1038/srep27392)
Supplement: Supplementary Dataset 5 [file srep27392-s6.xls]

## Sheet: Omnilog MicroArray
Comparison of Lactobacillus plantarum C2 phenotypes during the LE growth phase and the maintenance period in MRS,CJ, and PJ
Plate	Well	Phenotype	Mode	LE growth phase-PJ	LE growht phase-CJ	LE growth phase-MRS	Maintenance-PJ	Maintenance-CJ	Maintenance-MRS
PM01	A02	L-Arabinose	C-Source,carbohydrate,pentose,arabinose,,,Glycolosis,G3P,Pentose and glucuronate interconversions,-	2068 ± 308	6152 ± 725	2196 ± 402	3575 ± 821	9880 ± 789	4652 ± 836
PM01	A03	N-Acetyl-D-Glucosamine	C-Source,carbohydrate,hexose,glucose,amine,,Glycolosis,glucose,Glycosaminoglycan degradation,-,-,-,	6575 ± 721	3954 ± 851	6589 ± 863	15817 ± 1256	8346 ± 1108	14866 ± 1256
PM01	A06	D-Galactose	C-Source,carbohydrate,hexose,galactose,,,Galactose Metabolism,-,-,-,-,-,-,-,-,-,-,-	5266 ± 946	512 ± 362	3879 ± 896	14858 ± 1238	3490 ± 1105	9884 ± 1802
PM01	A10	D-Trehalose	C-Source,carbohydrate,disaccharide,glucose,,,Glycolosis,glucose,-,-,-,-,-,-,-,-,-,-	7496 ± 1031	3668 ± 459	8253 ± 785	17969 ± 2036	8602 ± 653	15252 ± 1127
PM01	A11	D-Mannose	C-Source,carbohydrate,hexose,mannose,,,Glycolosis,fructose,mannose,-,-,-,-,-,-,-,-,-	6156 ± 965	5084 ± 698	5433 ± 693	14172 ± 1563	8696 ± 671	14483 ± 1236
PM01	A12	Dulcitol	C-Source,carbohydrate,hexose,galactose,,,Galactose metabolism,-,-,-,-,-,-,-,-,-,-,-	1742 ± 526	1686 ± 856	1799 ± 341	1659 ± 710	3799 ± 239	4467 ± 523
PM01	B02	D-Sorbitol	C-Source,carbohydrate,hexose,sorbose,,,Glycolosis,mannose,-,-,-,-,-,-,-,-,-,-	4218 ± 985	998 ± 321	4012 ± 528	16740 ± 1228	7044 ± 632	11575 ± 986
PM01	B03	Glycerol	C-Source,carbohydrate,3 carbon,glycerol,,,Glycolosis,glycerate,-,-,-,-,-,-,-,-,-,-	3548 ± 798	1176 ± 621	2995 ± 674	9384 ± 698	3968 ± 437	6249 ± 683
PM01	B04	D-Fucose	C-Source,carbohydrate,hexose,fucose,,,-,-,-,-,-,-,-,-,-,-,-,-	1088 ± 512	1124 ± 412	650 ± 231	0	1643 ± 637	546 ± 221
PM01	B08	D-Xylose	C-Source,carbohydrate,pentose,xylose,,,Pentose and glucuronate interconversions,-,-,-,-,-,-,-,-,-,-	1476 ± 321	5023 ± 1008	2264 ± 651	3669 ± 723	9228 ± 851	5621 ± 763
PM01	B11	D-Mannitol	C-Source,carbohydrate,hexose,mannose,,,Glycolosis,fructose,mannose,-,-,-,-,-,-,-,-,-	8345 ± 712	3332 ± 638	9685 ± 489	21733 ± 2203	16112 ± 1172	15652 ± 937
PM01	C04	D-Ribose	C-Source,carbohydrate,pentose,ribose,,,Pentose and glucuronate interconversions,-,-,-,-,-,-,-,-,-,-	2784 ± 721	7386 ± 896	3825 ± 989	9665 ± 1225	16610 ± 1121	11376 ± 1026
PM01	C07	D-Fructose	C-Source,carbohydrate,hexose,fructose,,,Glycolosis,fructose,-,-,-,-,-,-,-,-,-,-	5310 ± 623	3316 ± 598	5093 ±569	11410 ± 1203	5596 ± 361	12903 ± 859
PM01	C09	a-D-Glucose	C-Source,carbohydrate,hexose,glucose,acid,,Glycolosis,glucose,-,-,-,-,-,-,-,-,-,-	5122 ± 568	4690 ± 784	4389 ± 698	11545 ± 1369	7971 ± 825	13894 ± 1036
PM01	C10	Maltose	C-Source,carbohydrate,disaccharide,glucose,,,Glycolosis,glucose,-,-,-,-,-,-,-,-,-,-	6008 ± 523	3162 ± 689	6561 ± 763	15824 ± 1061	10454 ± 993	14472 ± 1234
PM01	C11	D-Melibiose	C-Source,carbohydrate,disaccharide,galactose,glucose,,Glycolosis,glucose,Galactose Metabolism,-,-,-	2806 ± 423	1126 ± 741	4783 ± 698	13022 ± 1186	3992 ± 357	12424 ± 997
PM01	D09	a-D-L actose	C-Source,carbohydrate,disaccharide,galactose,glucose,,Glycolosis,glucose,Galactose Metabolism,-,-,-	0	0	0	4240 ± 308	272 ± 123	4192 ± 439
PM01	D11	Sucrose	C-Source,carbohydrate,disaccharide,glucose,fructose,,Glycolosis,glucose,Starch and sucrose metaboli	6160 ± 742	0	7113 ± 682	16031 ± 1469	10192 ± 1107	15223 ± 974
PM01	D12	Uridine	C-Source,nucleoside,pyrimidine,uracil,,,Pyrimidine Metabolism,-,-,-,-,-,-,-,-,-,-,-	2110 ± 776	912 ± 362	1927 ± 368	7900 ± 685	4059 ± 428	1554 ± 423
PM01	E08	b-Methyl-Dglucoside	C-Source,carbohydrate,hexose,glucose,,,Glycolosis,glucose,-,-,-,-,-,-,-,-,-,-	6057 ± 636	2128 ± 459	5770 ± 674	13307 ± 1241	7603 ± 523	9983 ± 501
PM01	E10	Maltotriose	C-Source,carbohydrate,trisaccharide,glucose,,,Glycolosis,glucose, 3.2.1.116,-,-,-,-,-,-,-,-,-	5777 ± 726	2420 ± 698	6991 ± 746	18151 ± 1306	11546 ± 982	15180 ± 1101
PM01	E12	Adenosine	C-Source,nucleoside,purine,adenine,,,Purine Metabolism,-,-,-,-,-,-,-,-,-,-,-	1599 ± 636	316 ± 79	753 ± 239	3687 ± 742	1112 ± 524	1797 ± 634
PM01	F11	D-Cellobiose	C-Source,carbohydrate,disaccharide,glucose,,,Glycolosis,glucose,-,-,-,-,-,-,-,-,-,-	6146 ± 742	3233 ± 785	7259 ± 697	15341 ± 1639	10461 ± 997	13289 ± 1027
PM01	F12	Inosine	C-Source,nucleoside,purine,hypoxanthine,,,Purine Metabolism,-,-,-,-,-,-,-,-,-,-,-	1717 ± 426	777 ± 412	1068 ± 239	3821 ± 801	1528 ± 325	1878 ± 423
PM01	G07	Acetoacetic Acid	C-Source,carboxylate,4 carbon,,,,Pyruvate metabolism,-,-,-,-,-,-,-,-,-,-,-	2792 ± 698	1198 ± 658	1755 ± 425	5584 ± 659	1096 ± 226	1194 ± 637
PM01	G12	L-Malic Acid	C-Source,carboxylate,4 carbon,,,,TCA,malinate,-,-,-,-,-,-,-,-,-,-	0	166 ± 89	1461 ± 421	569 ± 169	0	1817 ± 237
PM01	H06	L-Lyxose	C-Source,carbohydrate,pentose,lyxose,,,Pentose and glucuronate interconversions,-,-,-,-,-,-,-,-,-,-	4215 ± 851	7789 ± 652	5127 ± 651	9944 ± 962	17809 ± 831	12916 ± 936
PM01	H08	Pyruvic Acid	C-Source,carboxylate,3 carbon,,,,Pyruvate metabolism,-,-,-,-,-,-,-,-,-,-,-	0	626 ± 69	0	0	0	1114 ± 412
PM02	A06	Dextrin	C-Source,carbohydrate,oligosaccharide,,,,-,-,-,-,-,-,-,-,-,-,-,-	1983 ± 698	1893 ± 369	782 ± 2369	7404 ± 692	2505 ± 367	6155 ± 536
PM02	A12	Pectin	C-Source,carbohydrate,oligosaccharide,galacturonate,acid,,-,-,-,-,-,-,-,-,-,-,-,-	1263 ± 741	1698 ± 489	2255 ± 569	2856 ± 369	5525 ± 257	4948 ± 327
PM02	B05	D-Arabinose	C-Source,carbohydrate,pentose,arabinose,,,Glycolosis,G3P,Pentose and glucuronate interconversions,-	2577 ± 721	5626 ± 689	1612 ± 863	1223 ± 689	9229 ± 631	3128 ± 423
PM02	B04	Amygdalin	C-Source,carbohydrate,disaccharide,glucose,aromatic,,Glycolosis,glucose,-,-,-,-,-,-,-,-,-,-	7946 ± 426	3907 ± 698	7929 ± 852	11459 ± 689	6113 ± 412	11417 ± 624
PM02	B08	Arbutin	C-Source,carbohydrate,hexose,aromatic,,,Glycolosis,glucose,-,-,-,-,-,-,-,-,-,-	6137 ± 684	3513 ± 751	5938 ± 693	7828 ± 459	7397 ± 523	7209 ± 526
PM02	B09	2-Deoxy-D-Ribose	C-Source,carbohydrate,pentose,ribose,,,Pentose and glucuronate interconversions,-,-,-,-,-,-,-,-,-,-	3745 ± 1469	6501 ± 691	3273 ± 681	5914 ± 496	14331 ± 1121	8766 ± 826
PM02	B12	3-0 -b -D-Galacto -pyranosyl-D-arabinose	C-Source,carbohydrate,disaccharide,galactose,arabinose,,Galactose Metabolism,-,-,-,-,-,-,-,-,-,-,-	1672 ± 741	2038 ± 479	1278 ± 451	1091 ± 469	3200 ± 637	3100 ± 412
PM02	C01	Gentiobiose	C-Source,carbohydrate,disaccharide,glucose,,,Glycolosis,glucose,-,-,-,-,-,-,-,-,-,-	8539 ± 896	5081 ± 851	8006 ± 693	9558 ± 986	8486 ± 651	10732 ± 1039
PM02	C04	D-Melezitose	C-Source,carbohydrate,pentose,lyxose,,,Pentose and glucuronate interconversions,-,-,-,-,-,-,-,-,-,-	7525 ± 856	4699 ± 922	6762 ± 1023	9420 ± 1078	7511 ± 1096	10155 ± 1023
PM02	C12	Palatinose	C-Source,carbohydrate,disaccharide,glucose,fructose,,Glycolosis,glucose,-,-,-,-,-,-,-,-,-,-	2527 ± 632	2562 ± 689	2197 ± 638	574 ± 302	3880 ± 309	2633 ± 256
PM02	D01	D-Raffinose	C-Source,carbohydrate,trisaccharide,galactose, glucose, fructose,Glycolosis,glucose,-,-,-,-,-,-,-,-	2330 ± 749	1563 ± 458	1071 ± 239	3998 ± 752	1429 ± 238	4870 ± 301
PM02	D02	Salicin	C-Source,carbohydrate,hexose,glucose,aromatic,,Glycolosis,glucose,-,-,-,-,-,-,-,-,-,-	5073 ± 639	4068 ± 741	4094 ± 671	5100 ± 853	5411 ± 601	6330 ± 402
PM02	D07	Turanose	C-Source,carbohydrate,disaccharide,glucose,fructose,,Glycolosis,glucose,-,-,-,-,-,-,-,-,-,-	8710 ± 967	6214 ± 659	7553 ± 693	12048 ± 689	9496 ± 689	12780 ± 324
PM02	D12	Butyric Acid	C-Source,carboxylate,4 carbon,,,,TCA,oxologlutarate,Butonanate metabolism,-,-,-,-,-,-,-,-,-	1488 ± 789	829 ± 238	478 ± 749	86 ± 42	2550 ± 624	1842 ± 421
PM02	E01	Capric Acid	C-Source,carboxylate,fatty acid,10 carbon,,,-,-,-,-,-,-,-,-,-,-,-,-	1713 ± 639	1761 ± 496	559 ± 231	0	2699 ± 437	0
PM02	E05	D-Glucosamine	C-Source,carbohydrate,hexose,glucose,amine,,Glycolosis,glucose,-,-,-,-,-,-,-,-,-,-	7229 ± 667	7970 ± 629	6492 ± 789	7842 ± 698	11734 ± 1103	8806 ± 698
PM02	E12	5-Keto-D-gluconic Acid	C-Source,carbohydrate,hexose,glucose,acid,,Glycolosis,glucose,-,-,-,-,-,-,-,-,-,-	1611 ± 552	3421 ± 742	1061 ± 412	0	6571 ± 563	2155 ± 481
PM02	F05	Oxalomalic Acid	C-Source,carboxylate,6 carbon,,,,TCA,oxaloacetate,Glyoxylate and dicarboxylate metabolism,-,-,-,-,-	3830 ± 479	1630 ± 639	3012 ± 856	3624 ± 751	1018 ± 269	7795 ± 742
PM02	F09	Sorbic Acid	C-Source,carboxylate,,,,,-,-,-,-,-,-,-,-,-,-,-,-	1137 ± 639	1533 ± 496	764 ± 129	0	3116 ± 419	1507 ± 321
PM02	F11	L-Tartaric Acid	C-Source,carboxylate,4 carbon,,,,TCA,oxaloacetate,Glyoxylate and dicarboxylate metabolism,-,-,-,-,-	0	0	0	0	8411 ± 412	0
PM02	G08	Glycyl -L - Proline	C-Source,amino acid,dipeptide,Gly,Pro,,TCA,oxaloacetate,Pyruvate,Gly,-,-,TCA,oxaloglutarate,glutama	956 ± 569	2010 ± 639	2121 ± 963	3131 ± 698	4296 ± 623	2818 ± 234
PM02	G12	L-Methionine	C-Source,amino acid,amino acid,Met,AA,,TCA,succinyl CoA,propanoate metabolism,gly ser thr metabolism	0	0	0	0	855 ± 368	1051 ± 412
PM01	H05	D-Psicose	C-Source,carbohydrate,hexose,,,,-,-,-,-,-,-,-,-,-,-,-,-	0	1218 ± 452	813 ± 321	282 ± 82	1832 ± 235	2168 ± 741
PM02	H09	Dihydroxy Acetone	C-Source,carbohydrate,2 carbon,,,,Glycolosis,G3P,-,-,-,-,-,-,-,-,-,-	5920 ± 426	7588 ± 689	6908 ± 693	11165 ± 1326	17939 ± 1207	15011 ± 1309
PM03	A05	Urea	N-Source,nitrogen,urea,,,,Urea cycle,Arg,-,-,-,-,-,-,-,-,-,-	1228 ± 637	0	0	0	0	0
PM03	A06	Biuret	N-Source,nitrogen,urea,,,,Urea cycle,-,-,-,-,-,-,-,-,-,-,-	8488 ± 852	576 ± 129	1961 ± 471	0	0	0
PM03	A07	L-Alanine	N-Source,amino acid,amino acid,Ala,AA,,TCA,oxaloacetate,Pyruvate,-,-,-,-,-,-,-,-,-	3593 ± 741	0	0	0	0	0
PM03	A08	L-Arginine	N-Source,amino acid,amino acid,Arg,AA,,TCA,oxologlutarate,glutamate,Arg,-,-,-,-,-,-,-,-	4253 ± 529	799 ± 321	0	0	0	0
PM03	A09	L-Asparagine	N-Source,amino acid,amino acid,Asn,AA,,TCA,oxaloacetate,Asp,Asn,-,-,-,-,-,-,-,-	10723 ± 1632	0	867 ± 362	4173 ± 852	0	0
PM03	A10	L-Aspartic Acid	N-Source,amino acid,amino acid,Asp,AA,,TCA,oxaloacetate,Asp,-,-,-,-,-,-,-,-,-	11609 ± 1203	0	2000 ± 852	3238 ± 741	0	0
PM03	A11	L-Cysteine	N-Source,amino acid,amino acid,Cys,AA,,TCA,oxaloacetate,Pyruvate,gly ser thr metablolism,Cys,-,-,-,	10176 ± 1007	5212 ± 596	3670 ± 936	3356 ± 639	1070 ± 321	0
PM03	A12	L-Glutamic Acid	N-Source,amino acid,amino acid,Glu,AA,,TCA,oxologlutarate,Glu,-,-,-,-,-,-,-,-,-	6111 ± 639	3794 ± 639	3898 ± 841	6387 ± 702	4389 ± 821	4117 ± 327
PM03	B01	L-Glutamine	N-Source,amino acid,amino acid,Gln,AA,,TCA,oxologlutarate,glutamate,Gln,-,-,-,-,-,-,-,-	8922 ± 785	219 ± 112	7220 ± 998	3241 ± 603	1567 ± 452	309 ± 125
PM03	B02	Glycine	N-Source,amino acid,amino acid,Gly,AA,,TCA,oxaloacetate,Pyruvate,Gly,-,-,-,-,-,-,-,-	4603 ± 637	0	0	0	0	0
PM03	B03	L-Histidine	N-Source,amino acid,amino acid,His,AA,,TCA,oxologlutarate,glutamate,His,-,-,-,-,-,-,-,-	4242 ± 539	0	0	0	0	0
PM03	B04	L-Isoleucine	N-Source,amino acid,amino acid,Ile,AA,,TCA,succinyl CoA,Propionyl CoA,Ile,-,-,-,-,-,-,-,-	1903 ± 506	0	0	0	0	0
PM03	B05	L-Leucine	N-Source,amino acid,amino acid,Leu,AA,,TCA,Citrate,acetyl CoA,Leu,-,-,-,-,-,-,-,-	5137 ± 421	0	0	0	0	0
PM03	B06	L-Lysine	N-Source,amino acid,amino acid,Lys,AA,,TCA,Citrate,acetyl CoA,Lys,-,-,-,-,-,-,-,-	9144 ± 639	562 ± 329	0	0	0	0
PM03	B07	L-Methionine	N-Source,amino acid,amino acid,Met,AA,,TCA,succinyl CoA,propanoate metabolism,gly ser thr metabloli	7703 ± 598	0	0	0	0	0
PM03	B08	L-Phenylalanine	N-Source,amino acid,amino acid,Phe,AA,,TCA,Citrate,acetyl CoA,Phe,-,-,-,-,-,-,-,-	7293 ± 697	0	0	0	0	0
PM03	B09	L-Proline	N-Source,amino acid,amino acid,Pro,AA,-,TCA,oxologlutarate,Glu,-,-,-,-,-,-,-,-,-	6977 ± 598	0	821 ± 298	0	0	0
PM03	B10	L-Serine	N-Source,amino acid,amino acid,Ser,AA,,TCA,oxaloacetate,Pyruvate,-,-,-,-,-,-,-,-,-	1894 ± 429	0	0	0	0	0
PM03	B11	L-Threonine	N-Source,amino acid,amino acid,Thr,AA,,TCA,oxaloacetate,Pyruvate,Thr,-,-,-,-,-,-,-,-	17421 ± 1326	3571 ± 569	2438 ± 689	3605 ± 836	0	0
PM03	C01	L-Tyrosine	N-Source,amino acid,amino acid,Tyr,AA,,TCA,succinate,Tyr,-,-,-,-,-,-,-,-,-	4655 ± 598	1985 ± 639	3695 ± 621	419 ± 312	670 ± 329	0
PM03	C02	L-Valine	N-Source,amino acid,amino acid,Val,AA,,TCA,succinyl CoA,Val,-,-,-,-,-,-,-,-,-	5828 ± 687	0	0	0	0	0
PM03	C03	D-Alanine	N-Source,amino acid,amino acid,Ala-D,AA,,TCA,oxaloacetate,Pyruvate,Ala,-,-,-,-,-,-,-,-	6740 ± 782	0	0	0	0	0
PM03	C04	D-Asparagine	N-Source,amino acid,amino acid,Asn-D,AA,,TCA,oxaloacetate,Asp,Asn,-,-,-,-,-,-,-,-	11821 ± 997	0	1666 ± 412	0	0	0
PM03	C05	D-Aspartic Acid	N-Source,amino acid,amino acid,Asp-D,AA,,TCA,oxaloacetate,Asp,-,-,-,-,-,-,-,-,-	7105 ± 869	0	0	0	0	0
PM03	C06	D-Glutamic Acid	N-Source,amino acid,amino acid,Glu-D,AA,,TCA,oxologlutarate,Glu,-,-,-,-,-,-,-,-,-	12606 ± 1328	835 ± 239	3182 ± 620	714 ± 250	0	0
PM03	C07	D-Lysine	N-Source,amino acid,amino acid,Lys-D,AA,,TCA,Citrate,acetyl CoA,Lys,-,-,-,-,-,-,-,-	10804 ± 1209	1521 ± 421	1717 ± 400	0	0	0
PM03	C08	D-Serine	N-Source,amino acid,amino acid,Ser-D,AA,,TCA,oxaloacetate,Pyruvate,-,-,-,-,-,-,-,-,-	13994 ± 1119	0	0	0	0	0
PM03	C09	D-Valine	N-Source,amino acid,amino acid,Val-D,AA,,TCA,succinyl CoA,Val,-,-,-,-,-,-,-,-,-	13482 ± 1127	0	861 ± 206	0	0	0
PM03	C10	L-Citrulline	N-Source,amino acid,intermediate,L-Citrulline,AA,,Urea cycle,citrulline,-,-,-,-,-,-,-,-,-,-	9259 ± 1298	541 ± 210	1003 ± 301	0	0	0
PM03	C11	L-Homoserine	N-Source,amino acid,intermediate,L-Homoserine,AA,,TCA,oxaloacetate,Pyruvate,gly ser thr metablolism	13278 ± 2007	308 ± 102	1819 ± 412	2192 ± 742	0	0
PM03	C12	L-Ornithine	N-Source,amino acid,intermediate,L-Ornithine,AA,,Urea cycle,ornithine,-,-,-,-,-,-,-,-,-,-	13253 ± 1236	3983 ± 529	6662 ± 741	3976 ± 963	1145 ± 329	880 ± 228
PM03	D01	N-Acetyl-L-Glutamic Acid	N-Source,amino acid,intermediate,N-Acetyl-D,L-Glutamic Acid,AA,,TCA,oxologlutarate,Glu,-,-,-,-,-,-,	8933 ± 986	4807 ± 691	7688 ± 756	2592 ± 761	2721 ± 421	715 ± 129
PM03	D02	N-Phthaloyl-L-Glutamic Acid	N-Source,amino acid,intermediate,N-Phthaloyl-L-Glutamic Acid,AA,,TCA,oxologlutarate,Glu,-,-,-,-,-,-	7033 ± 789	0	4654 ± 682	767 ± 260	0	0
PM03	D03	L-Pyroglutamic Acid	N-Source,amino acid,intermediate,5-Oxo-L-proline,AA,,TCA,oxologlutarate,Glu,-,-,-,-,-,-,-,-,-	10205 ± 885	1085 ± 529	2856 ± 412	0	0	0
PM03	D09	Ethanolamine	N-Source,amine,2 carbon,,,,TCA,Citrate,acetyl CoA,-,-,-,-,-,-,-,-,-	8427 ± 559	1032 ± 498	1235 ± 235	0	0	0
PM03	D11	Putrescine	N-Source,amino acid,intermediate,Putrescine,AA,,TCA,oxologlutarate,glutamate,Arg,-,-,-,-,-,-,-,-	16765 ± 1228	3305 ± 467	6762 ± 412	1706 ± 743	0	0
PM03	D12	Agmatine	N-Source,amino acid,intermediate,Agmatine,AA,,TCA,oxologlutarate,glutamate,Arg,-,-,-,-,-,-,-,-	15158 ± 1171	6766 ± 692	8688 ± 598	2460 ± 826	1553 ± 659	0
PM03	E01	Histamine	N-Source,amino acid,intermediate,Histamine,AA,,TCA,oxologlutarate,glutamate,His,-,-,-,-,-,-,-,-	21684 ± 2369	10257 ± 996	13253 ± 1205	6723 ± 713	4889 ± 853	3975 ± 523
PM03	E02	b-Phenylethylamine	N-Source,amino acid,intermediate,b-Phenylethylamine,AA,,TCA,Citrate,acetyl CoA,Phe,-,-,-,-,-,-,-,-	7947 ± 1121	1435 ± 429	3666 ± 683	0	0	0
PM03	E03	Tyramine	N-Source,amino acid,intermediate,Tyramine,AA,,TCA,succinate,tyr metabolism,-,-,-,-,-,-,-,-,-	6813 ± 559	166 ± 80	0	0	0	0
PM03	D04	Hydroxylamine	N-Source,amine,NH3,,,,-,-,-,-,-,-,-,-,-,-,-,-	13735 ± 1229	0	0	0	0	0
PM03	D05	Methylamine	N-Source,amine,1 carbon,,,,-,-,-,-,-,-,-,-,-,-,-,-	7170 ± 698	0	0	0	0	0
PM03	D06	N-Amylamine	N-Source,amine,5 carbon,,,,-,-,-,-,-,-,-,-,-,-,-,-	11499 ± 1253	412 ± 224	0	0	0	0
PM03	D07	N-Butylamine	N-Source,amine,4 carbon,,,,-,-,-,-,-,-,-,-,-,-,-,-	10763 ± 1321	0	0	0	0	0
PM03	D08	Ethylamine	N-Source,amine,2 carbon,,,,-,-,-,-,-,-,-,-,-,-,-,-	7238 ± 698	0	0	0	0	0
PM03	D10	Ethylenediamine	N-Source,,,,,,,,,,,,,,,,,	18683 ± 1329	3920 ± 683	5004 ± 687	646 ± 364	0	0
PM03	E04	Acetamide	N-Source,amide,2 carbon,,,,-,-,-,-,-,-,-,-,-,-,-,-	9256 ± 847	0	877 ± 187	0	0	0
PM03	E05	Formamide	N-Source,amide,1 carbon,,,,-,-,-,-,-,-,-,-,-,-,-,-	8560 ± 783	0	0	0	0	0
PM03	E06	Glucuronamide	N-Source,carbohydrate,hexose,glucose,amide,,Glycolosis,glucose,-,-,-,-,-,-,-,-,-,-	11400 ± 1638	0	0	0	0	0
PM03	E07	D,L-Lactamide	N-Source,amide,3 carbon,,,,-,-,-,-,-,-,-,-,-,-,-,-	7882 ± 854	362 ± 136	788 ± 129	0	0	0
PM03	E08	D-Glucosamine	N-Source,carbohydrate,hexose,glucose,amine,,Glycolosis,glucose,-,-,-,-,-,-,-,-,-,-	9708 ± 789	1923 ± 702	2506 ± 623	0	0	0
PM03	E09	D-Galactosamine	N-Source,carbohydrate,hexose,galactose,amine,,Galactose Metabolism,-,-,-,-,-,-,-,-,-,-,-	4959 ± 569	395 ± 263	0	0	0	0
PM03	E10	D-Mannosamine	N-Source,carbohydrate,hexose,mannose,amine,,Glycolosis,fructose,mannose,-,-,-,-,-,-,-,-,-	3558 ± 852	306 ± 156	0	0	0	0
PM03	E11	N-Acetyl-D-Glucosamine	N-Source,carbohydrate,hexose,glucose,amine,,Glycolosis,glucose,Glycosaminoglycan degradation,-,-,-,	3087 ± 746	2269 ± 728	1605 ± 769	0	0	0
PM03	E12	N-Acetyl-D-Galactosamine	N-Source,carbohydrate,hexose,galactose,amine,,Galactose Metabolism,-,-,-,-,-,-,-,-,-,-,-	11982 ± 1436	6357 ± 867	9879 ± 842	2883 ± 698	1564 ± 685	0
PM03	F01	N-Acetyl-D-Mannosamine	N-Source,carbohydrate,hexose,mannose,amine,,Glycolosis,fructose,mannose,-,-,-,-,-,-,-,-,-	8345 ± 756	2773 ± 846	2875 ± 746	0	0	0
PM03	G08	g-Amino-N-Butyric Acid	N-Source,carboxylate,4 carbon,,,,TCA,oxologlutarate,Glu,-,-,-,-,-,-,-,-,-	10141 ± 1698	0	2571 ± 659	0	0	0
PM03	G11	d-Amino-N-Valeric Acid	N-Source,amino acid,intermediate,d-Amino-N-Valeric Acid,AA,,TCA,Citrate,acetyl CoA,Leu,-,-,-,-,-,-,	7838 ± 496	3310 ± 749	3626 ± 369	943 ± 296	301 ± 159	0
PM03	G12	a-Amino-N-Valeric Acid	N-Source,amino acid,5 carbon,Leu,AA,,TCA,Citrate,acetyl CoA,Leu,-,-,-,-,-,-,-,-	10410 ± 1963	3945 ± 936	2306 ± 412	0	1377 ± 559	0
PM03	F02	Adenine	N-Source,nucleic acid,purine,adenine,,,Purine Metabolism,-,-,-,-,-,-,-,-,-,-,-	10653 ± 2014	0	0	0	0	0
PM03	F03	Adenosine	N-Source,nucleoside,purine,adenine,,,Purine Metabolism,-,-,-,-,-,-,-,-,-,-,-	18199 ± 2036	3523 ± 859	7068 ± 740	4063 ± 836	0	0
PM03	F04	Cytidine	N-Source,nucleoside,pyrimidine,cytosine,sulfur,,Pyrimidine Metabolism,-,-,-,-,-,-,-,-,-,-,-	17154 ± 1374	0	0	0	0	0
PM03	F05	Cytosine	N-Source,nucleic acid,pyrimidine,cytosine,,,Pyrimidine Metabolism,-,-,-,-,-,-,-,-,-,-,-	21644 ± 2689	0	1742 ± 269	3274 ± 749	0	0
PM03	F06	Guanine	N-Source,nucleic acid,purine,guanine,,,Purine Metabolism,-,-,-,-,-,-,-,-,-,-,-	8850 ± 786	0	0	0	0	0
PM03	F07	Guanosine	N-Source,nucleoside,purine,guanine,,,Purine Metabolism,-,-,-,-,-,-,-,-,-,-,-	10121 ± 997	4566 ± 749	0	0	2945 ± 741	0
PM03	F08	Thymine	N-Source,nucleic acid,pyrimidine,thymine,,,Pyrimidine Metabolism,-,-,-,-,-,-,-,-,-,-,-	10115 ± 859	0	0	0	0	0
PM03	F09	Thymidine	N-Source,nucleoside,pyrimidine,thymine,,,Pyrimidine Metabolism,-,-,-,-,-,-,-,-,-,-,-	16124 ± 1496	1336 ± 429	5215 ± 412	2025 ± 695	0	0
PM03	F10	Uracil	N-Source,nucleic acid,pyrimidine,uracil,,,Pyrimidine Metabolism,-,-,-,-,-,-,-,-,-,-,-	8197 ± 637	905 ± 326	1065 ± 560	0	0	0
PM03	F11	Uridine	N-Source,nucleoside,pyrimidine,uracil,,,Pyrimidine Metabolism,-,-,-,-,-,-,-,-,-,-,-	9813 ± 1003	1364 ± 567	2614 ± 689	188 ± 73	0	0
PM03	F12	Inosine	N-Source,nucleoside,purine,hypoxanthine,,,Purine Metabolism,-,-,-,-,-,-,-,-,-,-,-	11954 ± 1769	3931 ± 841	6716 ± 756	196 ± 89	0	0
PM03	G01	Xanthine	N-Source,nucleic acid,purine,xanthine,,,Purine Metabolism,-,-,-,-,-,-,-,-,-,-,-	11963 ± 1439	4462 ± 963	3359 ± 419	3532 ± 498	1618 ± 578	4429 ± 785
PM03	G02	Xanthosine	N-Source,nucleoside,purine,xanthine,,,Purine Metabolism,-,-,-,-,-,-,-,-,-,-,-	19609 ± 2536	6296 ± 852	14223 ± 1369	0	0	0 ±
PM03	G03	Uric Acid	N-Source,nucleic acid,purine,uric acid,,,Purine Metabolism,-,-,-,-,-,-,-,-,-,-,-	9822 ± 749	6743 ± 743	1314 ± 523	311 ± 103	3770 ± 659	3961 ± 639
PM03	G05	Allantoin	N-Source,nucleic acid,intermediate,,,,-,-,-,-,-,-,-,-,-,-,-,-	4037 ± 569	0	0	0	0	0 ±
PM03	G06	Parabanic Acid	N-Source,urea,3 carbon,,,,-,-,-,-,-,-,-,-,-,-,-,-	8422 ± 746	2361 ± 742	1120 ± 741	0	2727 ± 741	0 ±
PM03	G07	D,L-a-Amino-N-Butyric Acid	N-Source,amino acid,4 carbon,D,L-a-Amino-N-Butyric Acid,AA,,-,-,-,-,-,-,-,-,-,-,-,-	14163 ± 1023	0	0	2209 ± 426	0	0 ±
PM03	G09	e-Amino-N-Caproic Acid	N-Source,carboxylate,6 carbon,-,,,-,-,-,-,-,-,-,-,-,-,-,-	12922 ± 1369	1723 ± 693	4983 ± 632	1286 ± 693	0	0 ±
PM03	G10	D,L-a-Amino-Caprylic Acid	N-Source,amino acid,8 carbon,D,L-a-Amino- Caprylic Acid,AA,,-,-,-,-,-,-,-,-,-,-,-,-	13832 ± 1742	13318 ± 1563	6786 ± 743	7126 ± 856	6575 ± 658	6312 ± 652
PM03	H08	Gly-Asn	N-Source,amino acid,dipeptide,Gly-3,Asn,,TCA,oxaloacetate,Pyruvate,Gly,-,-,TCA,oxaloacetate,Asp,Asn	13912 ± 1423	809 ± 236	0	0	0	0
PM03	H09	Gly-Gln	N-Source,amino acid,dipeptide,Gly,Gln,,TCA,oxaloacetate,Pyruvate,Gly,-,-,TCA,oxaloglutarate,glutama	11237 ± 1365	3289 ± 658	2540 ± 256	2583 ± 632	0	1388 ± 412
PM03	H10	Gly-Glu	N-Source,amino acid,dipeptide,Gly,Glu,,TCA,oxaloacetate,Pyruvate,Gly,-,-,TCA,oxaloglutarate,Glu,-,-	11458 ± 2036	2312 ± 746	7356 ± 963	6834 ± 467	1841 ± 521	1982 ± 364
PM03	H11	Gly-Met	N-Source,amino acid,dipeptide,Gly,Met,,TCA,oxaloacetate,Pyruvate,Gly,-,-,TCA,succinyl CoA,propanoat	12198 ± 1368	2755 ± 653	0	4213 ± 423	1312 ± 321	0
PM03	H12	Met-Ala	N-Source,amino acid,dipeptide,Met,Ala,,TCA,succinyl CoA,propanoate metabolism,gly ser thr metabloli	7859 ± 741	2040 ± 621	0	3141 ± 632	3313 ± 796	0
PM06	A03	Ala-Ala	N-Source,amino acid,dipeptide,Ala,Ala,,TCA,oxaloacetate,Pyruvate,Ala,-,-,TCA,oxaloglutarate,Pyruvat	10895 ± 1231	0	0	0	0	0
PM06	A04	Ala-Arg	N-Source,amino acid,dipeptide,Ala,Arg,,TCA,oxaloacetate,Pyruvate,Ala,-,-,TCA,oxaloglutarate,glutama	11218 ± 1423	0	0	1563 ± 620	0	0
PM06	A05	Ala-Asn	N-Source,amino acid,dipeptide,Ala,Asn,,TCA,oxaloacetate,Pyruvate,Ala,-,-,TCA,oxaloacetate,Asp,Asn,-	4298 ± 856	0	0	0	0	0
PM06	A06	Ala-Glu	N-Source,amino acid,dipeptide,Ala,Glu,,TCA,oxaloacetate,Pyruvate,Ala,-,-,TCA,oxaloglutarate,Glu,-,-	9326 ± 746	0	2564 ± 416	0	0	0
PM06	A07	Ala-Gly	N-Source,amino acid,dipeptide,Ala,Gly,,TCA,oxaloacetate,Pyruvate,Ala,-,-,TCA,oxaloacetate,Pyruvate,	11536 ± 526	119 ± 86	1072 ± 301	2911 ± 689	0	0
PM06	A08	Ala-His	N-Source,amino acid,dipeptide,Ala,His,,TCA,oxaloacetate,Pyruvate,Ala,-,-,TCA,oxaloglutarate,glutama	11729 ± 1103	0	0	0	0	0
PM06	A09	Ala-Leu	N-Source,amino acid,dipeptide,Ala,Leu,,TCA,oxaloacetate,Pyruvate,Ala,-,-,TCA,Citrate,acetyl CoA,Leu	3964 ± 569	0	0	0	0	0
PM06	A10	Ala-Lys	N-Source,amino acid,dipeptide,Ala,Lys,,TCA,oxaloacetate,Pyruvate,Ala,-,-,TCA,Citrate,acetyl CoA,Lys	12531 ± 743	0	0	0	0	0
PM06	A11	Ala-Phe	N-Source,amino acid,dipeptide,Ala,Phe,,TCA,oxaloacetate,Pyruvate,Ala,-,-,TCA,Citrate,acetyl CoA,Phe	9964 ± 1536	384 ± 201	1823 ± 703	0	0	0
PM06	A12	Ala-Pro	N-Source,amino acid,dipeptide,Ala,Pro,,TCA,oxaloacetate,Pyruvate,Ala,-,-,TCA,oxaloglutarate,glutama	7543 ± 893	769 ± 403	2748 ± 612	2432 ± 685	0	2590 ± 236
PM06	B01	Ala-Ser	N-Source,amino acid,dipeptide,Ala,Ser,,TCA,oxaloacetate,Pyruvate,Ala,-,-,TCA,oxaloacetate,Pyruvate,	7705 ± 1296	0	0	574 ± 269	0	0
PM06	B02	Ala-Thr	N-Source,amino acid,dipeptide,Ala,Thr,,TCA,oxaloacetate,Pyruvate,Ala,-,-,TCA,oxaloacetate,Pyruvate,	12784 ± 2096	0	0	0	0	0
PM06	B04	Ala-Tyr	N-Source,amino acid,dipeptide,Ala,Tyr,,TCA,oxaloacetate,Pyruvate,-,-,-,TCA,succinate,Tyr,-,-,-	1612 ± 821	0	0	0	0	0
PM06	B05	Arg-Ala	N-Source,amino acid,dipeptide,Arg,Ala,,TCA,oxologlutarate,glutamate,Arg,-,-,TCA,oxaloglutarate,Pyru	1723 ± 629	0	0	0	0	0
PM06	B06	Arg-Arg	N-Source,amino acid,dipeptide,Arg,Arg,,TCA,oxologlutarate,glutamate,Arg,-,-,TCA,oxaloglutarate,glut	9075 ± 749	0	0	0	0	0
PM06	B07	Arg-Asp	N-Source,amino acid,dipeptide,Arg,Asp,,TCA,oxologlutarate,glutamate,Arg,-,-,TCA,oxaloacetate,Asp,-,	7808 ± 856	0	0	0	0	0
PM06	B08	Arg-Gln	N-Source,amino acid,dipeptide,Arg,Gln,,TCA,oxologlutarate,glutamate,Arg,-,-,TCA,oxaloglutarate,glut	7486 ± 963	0	0	0	0	0
PM06	B09	Arg-Glu	N-Source,amino acid,dipeptide,Arg,Glu,,TCA,oxologlutarate,glutamate,Arg,-,-,TCA,oxaloglutarate,Glu,	7309 ± 741	0	0	0	0	0
PM06	B10	Arg-Ile	N-Source,amino acid,dipeptide,Arg,Ile,,TCA,oxologlutarate,glutamate,Arg,-,-,TCA,succinyl CoA,Propio	3096 ± 629	0	0	0	0	0
PM06	B11	Arg-Leu	N-Source,amino acid,dipeptide,Arg,Leu,,TCA,oxologlutarate,glutamate,Arg,-,-,TCA,Citrate,acetyl CoA,	2009 ± 852	0	0	0	0	0
PM06	B12	Arg-Lys	N-Source,amino acid,dipeptide,Arg,Lys,,TCA,oxologlutarate,glutamate,Arg,-,-,TCA,Citrate,acetyl CoA,	9979 ± 1023	0	0	1633 ± 589	0	0
PM06	C01	Arg-Met	N-Source,amino acid,dipeptide,Arg,Met,,TCA,oxologlutarate,glutamate,Arg,-,-,TCA,succinyl CoA,propan	988 ± 264	0	0	0	0	0
PM06	C03	Arg-Ser	N-Source,amino acid,dipeptide,Arg,Ser,,TCA,oxologlutarate,glutamate,Arg,-,-,TCA,oxaloacetate,Pyruva	3776 ± 789	0	0	0	0	0
PM06	C06	Arg-Val	N-Source,amino acid,dipeptide,Arg,Val,,TCA,oxologlutarate,glutamate,Arg,-,-,TCA,succinyl CoA,Val,-,	4942 ± 689	0	0	0	0	0
PM06	C07	Asn-Glu	N-Source,amino acid,dipeptide,Asn,Glu,,TCA,oxaloacetate,Asp,Asn,-,-,TCA,oxaloglutarate,Glu,-,-,-	9442 ± 716	0	3082 ± 743	0	0	0
PM06	C08	Asn-Val	N-Source,amino acid,dipeptide,Asn,Val,,TCA,oxaloacetate,Asp,Asn,-,-,TCA,succinyl CoA,Val,-,-,-	7255 ± 823	0	0	0	0	0
PM06	C09	Asp-Asp	N-Source,amino acid,dipeptide,Asp,Asp,,TCA,oxaloacetate,Asp,-,-,-,TCA,oxaloacetate,Asp,-,-,-	6740 ± 726	0	0	0	0	0
PM06	C10	Asp-Glu	N-Source,amino acid,dipeptide,Asp,Glu,,TCA,oxaloacetate,Asp,-,-,-,TCA,oxaloglutarate,Glu,-,-,-	7969 ± 746	0	3829 ± 852	0	0	0
PM06	C11	Asp-Leu	N-Source,amino acid,dipeptide,Asp,Leu,,TCA,oxaloacetate,Asp,-,-,-,TCA,Citrate,acetyl CoA,Leu,-,-	9233 ± 826	0	0	0	0	0
PM06	C12	Asp-Lys	N-Source,amino acid,dipeptide,Asp,Lys,,TCA,oxaloacetate,Asp,-,-,-,TCA,Citrate,acetyl CoA,Lys,-,-	13103 ± 1369	2880 ± 852	4498 ± 986	2849 ± 763	0	1545 ± 639
PM06	D01	Asp-Phe	N-Source,amino acid,dipeptide,Asp,Phe,,TCA,oxaloacetate,Asp,-,-,-,TCA,Citrate,acetyl CoA,Phe,-,-	6992 ± 1108	0	0	0	0	0
PM06	D03	Asp-Val	N-Source,amino acid,dipeptide,Asp,Val,,TCA,oxaloacetate,Asp,-,-,-,TCA,succinyl CoA,Val,-,-,-	5031 ± 986	0	0	0	0	0
PM06	D04	Cys-Gly	N-Source,amino acid,dipeptide,Cys,Gly,,TCA,oxaloacetate,Pyruvate,gly ser thr metablolism,Cys,-,TCA,	2445 ± 652	0	0	0	0	0
PM06	D05	Gln-Gln	N-Source,amino acid,dipeptide,Gln,Gln,,TCA,oxologlutarate,glutamate,Gln,-,-,TCA,oxaloglutarate,glut	8077 ± 746	0	0	0	0	0
PM06	D06	Gln-Gly	N-Source,amino acid,dipeptide,Gln,Gly,,TCA,oxologlutarate,glutamate,Gln,-,-,TCA,oxaloacetate,Pyruva	11790 ± 2019	386 ± 173	3799 ± 1036	829 ± 296	0	0
PM06	D07	Glu-Asp	N-Source,amino acid,dipeptide,Glu,Asp,,TCA,oxologlutarate,Glu,,,,TCA,oxaloacetate,Asp,,,	2911 ± 749	0	486 ± 210	0	0	0
PM06	D08	Glu-Glu	N-Source,amino acid,dipeptide,Glu,Glu,,TCA,oxologlutarate,Glu,-,-,-,TCA,oxaloglutarate,Glu,-,-,-	4055 ± 856	0	2697 ± 637	0	0	0
PM06	D09	Glu-Gly	N-Source,amino acid,dipeptide,Glu,Gly,,TCA,oxologlutarate,Glu,-,-,-,TCA,oxaloacetate,Pyruvate,Gly,-	7452 ± 937	0	3758 ± 639	0	0	0
PM06	D10	Glu-Ser	N-Source,amino acid,dipeptide,Glu,Ser,,TCA,oxologlutarate,Glu,-,-,-,TCA,oxaloacetate,Pyruvate,Ser,-	2238 ± 836	0	1757 ± 419	0	0	0
PM06	D12	Glu-Tyr	N-Source,amino acid,dipeptide,Glu,Tyr,,TCA,oxologlutarate,Glu,-,-,-,TCA,succinate,Tyr,-,-,-	9176 ± 749	2000 ± 639	2553 ± 769	3309 ± 691	0	1890 ± 649
PM06	E01	Glu-Val	N-Source,amino acid,dipeptide,Glu,Val,,TCA,oxologlutarate,Glu,-,-,-,TCA,succinyl CoA,Val,-,-,-	12133 ± 1368	706 ± 632	2975 ± 638	3538 ± 963	0	0
PM06	E02	Gly-Ala	N-Source,amino acid,dipeptide,Gly,Ala,,TCA,oxaloacetate,Pyruvate,Gly,-,-,TCA,oxaloglutarate,Pyruvat	13885 ± 1276	0	0	0	0	0
PM06	E03	Gly-Arg	N-Source,amino acid,dipeptide,Gly,Arg,,TCA,oxaloacetate,Pyruvate,Gly,-,-,TCA,oxaloglutarate,glutama	10454 ± 1746	0	0	0	0	0
PM06	E04	Gly-Cys	N-Source,amino acid,dipeptide,Gly,Cys,,TCA,oxaloacetate,Pyruvate,Gly,-,-,TCA,oxaloacetate,Pyruvate,	4203 ± 741	0	0	0	0	0
PM06	E05	Gly-Gly	N-Source,amino acid,dipeptide,Gly-6,Gly,,TCA,oxaloacetate,Pyruvate,Gly,-,-,TCA,oxaloacetate,Pyruvat	14966 ± 2376	2613 ± 743	1827 ± 741	0	0	0
PM06	E06	Gly-His	N-Source,amino acid,dipeptide,Gly,His,,TCA,oxaloacetate,Pyruvate,Gly,-,-,TCA,oxaloglutarate,glutama	18562 ± 3146	1323 ± 629	3287 ± 741	2404 ± 863	0	0
PM06	E07	Gly-Leu	N-Source,amino acid,dipeptide,Gly,Leu,,TCA,oxaloacetate,Pyruvate,Gly,-,-,TCA,Citrate,acetyl CoA,Leu	10152 ± 2069	0	409 ± 263	0	0	0
PM06	E08	Gly-Lys	N-Source,amino acid,dipeptide,Gly,Lys,,TCA,oxaloacetate,Pyruvate,Gly,-,-,TCA,Citrate,acetyl CoA,Lys	18590 ± 1863	0	1202 ±	0	0	0
PM06	E09	Gly-Met	N-Source,amino acid,dipeptide,Gly,Met,,TCA,oxaloacetate,Pyruvate,Gly,-,-,TCA,succinyl CoA,propanoat	10788 ± 1234	181 ± 96	0	0	0	0
PM06	E10	Gly-Phe	N-Source,amino acid,dipeptide,Gly,Phe,,TCA,oxaloacetate,Pyruvate,Gly,-,-,TCA,Citrate,acetyl CoA,Phe	9393 ± 1264	0	0	0	0	0
PM06	E11	Gly-Pro	N-Source,amino acid,dipeptide,Gly,Pro,,TCA,oxaloacetate,Pyruvate,Gly,-,-,TCA,oxaloglutarate,glutama	7247 ± 719	0	3302 ± 836	1125 ± 719	0	0
PM06	E12	Gly-Ser	N-Source,amino acid,dipeptide,Gly,Ser,,TCA,oxaloacetate,Pyruvate,Gly,-,-,TCA,oxaloacetate,Pyruvate,	10410 ± 1836	1785 ± 741	5336 ± 862	2096 ± 763	0	0
PM06	F01	Gly-Thr	N-Source,amino acid,dipeptide,Gly,Thr,,TCA,oxaloacetate,Pyruvate,Gly,-,-,TCA,oxaloacetate,Pyruvate,	8537 ± 963	0	0	0	0	0
PM06	F03	Gly-Tyr	N-Source,amino acid,dipeptide,Gly,Tyr,,TCA,oxaloacetate,Pyruvate,Gly,-,-,TCA,succinate,Tyr,-,-,-	5501 ± 746	0	0	0	0	0
PM06	F04	Gly-Val	N-Source,amino acid,dipeptide,Gly,Val,,TCA,oxaloacetate,Pyruvate,Gly,-,-,TCA,succinyl CoA,Val,-,-,-	14431 ± 1376	0	0	0	0	0
PM06	F05	His-Asp	N-Source,amino acid,dipeptide,His,Asp,,TCA,oxologlutarate,glutamate,His,-,-,TCA,oxaloacetate,Asp,-,	4512 ± 567	0	0	0	0	0
PM06	F06	His-Gly	N-Source,amino acid,dipeptide,His,Gly,,TCA,oxologlutarate,glutamate,His,-,-,TCA,oxaloacetate,Pyruva	12483 ± 1423	0	0	0	0	0
PM06	F07	His-Leu	N-Source,amino acid,dipeptide,His,Leu,,TCA,oxologlutarate,glutamate,His,-,-,TCA,Citrate,acetyl CoA,	7703 ± 1086	0	0	0	0	0
PM06	F08	His-Lys	N-Source,amino acid,dipeptide,His,Lys,,TCA,oxologlutarate,glutamate,His,-,-,TCA,Citrate,acetyl CoA,	13647 ± 2006	0	0	0	0	0
PM06	F09	His-Met	N-Source,amino acid,dipeptide,His,Met,,TCA,oxologlutarate,glutamate,His,-,-,TCA,succinyl CoA,propan	7563 ± 963	0	0	0	0	0
PM06	F10	His-Pro	N-Source,amino acid,dipeptide,His,Pro,,TCA,oxologlutarate,glutamate,His,-,-,TCA,oxaloglutarate,glut	13195 ± 1527	1290 ± 312	634 ± 129	1165 ± 476	0	0
PM06	F11	His-Ser	N-Source,amino acid,dipeptide,His,Ser,,TCA,oxologlutarate,glutamate,His,-,-,TCA,oxaloacetate,Pyruva	6871 ± 526	0	0	0	0	0
PM06	G01	His-Tyr	N-Source,amino acid,dipeptide,His,Tyr,,TCA,oxologlutarate,glutamate,His,-,-,TCA,succinate,Tyr,-,-,-	2849 ± 634	0	0	0	0	0
PM06	G02	His-Val	N-Source,amino acid,dipeptide,His,Val,,TCA,oxologlutarate,glutamate,His,-,-,TCA,succinyl CoA,Val,-,	4551 ± 327	0	0	0	0	0
PM06	G03	Ile-Ala	N-Source,amino acid,dipeptide,Ile,Ala,,TCA,succinyl CoA,Propionyl CoA,Ile,-,-,TCA,oxaloglutarate,Py	10131 ± 1952	0	0	0	0	0
PM06	G04	Ile-Arg	N-Source,amino acid,dipeptide,Ile,Arg,,TCA,succinyl CoA,Propionyl CoA,Ile,-,-,TCA,oxaloglutarate,gl	7775 ± 831	0	0	0	0	0
PM06	G05	Ile-Gln	N-Source,amino acid,dipeptide,Ile,Gln,,TCA,succinyl CoA,Propionyl CoA,Ile,-,-,TCA,oxaloglutarate,gl	6102 ± 1283	0	0	0	0	0
PM06	G06	Ile-Gly	N-Source,amino acid,dipeptide,Ile,Gly,,TCA,succinyl CoA,Propionyl CoA,Ile,-,-,TCA,oxaloacetate,Pyru	10047 ± 2306	0	0	0	0	0
PM06	G07	Ile-His	N-Source,amino acid,dipeptide,Ile,His,,TCA,succinyl CoA,Propionyl CoA,Ile,-,-,TCA,oxaloglutarate,gl	12725 ± 1983	0	0	0	0	0
PM06	G08	Ile-Ile	N-Source,amino acid,dipeptide,Ile,Ile,,TCA,succinyl CoA,Propionyl CoA,Ile,-,-,TCA,succinyl CoA,Prop	2028 ± 743	0	0	0	0	0
PM06	G09	Ile-Met	N-Source,amino acid,dipeptide,Ile,Met,,TCA,succinyl CoA,Propionyl CoA,Ile,-,-,TCA,succinyl CoA,prop	4363 ± 948	0	0	0	0	0
PM06	G10	Ile-Phe	N-Source,amino acid,dipeptide,Ile,Phe,,TCA,succinyl CoA,Propionyl CoA,Ile,-,-,TCA,Citrate,acetyl Co	1580 ± 853	0	0	0	0	0
PM06	G11	Ile-Pro	N-Source,amino acid,dipeptide,Ile,Pro,,TCA,succinyl CoA,Propionyl CoA,Ile,-,-,TCA,oxaloglutarate,gl	9385 ± 978	0	0	0	0	0
PM06	G12	Ile-Ser	N-Source,amino acid,dipeptide,Ile,Ser,,TCA,succinyl CoA,Propionyl CoA,Ile,-,-,TCA,oxaloacetate,Pyru	11183 ± 1367	1721 ± 863	1610 ± 761	3563 ± 736	842 ± 245	0
PM06	H02	Ile-Tyr	N-Source,amino acid,dipeptide,Ile,Tyr,,TCA,succinyl CoA,Propionyl CoA,Ile,-,-,TCA,succinate,Tyr,-,-	2513 ± 713	0	0	0	0	0
PM06	H03	Ile-Val	N-Source,amino acid,dipeptide,Ile,Val,,TCA,succinyl CoA,Propionyl CoA,Ile,-,-,TCA,succinyl CoA,Val,	7448 ± 934	512 ± 189	0	0	0	0
PM06	H04	Leu-Ala	N-Source,amino acid,dipeptide,Leu,Ala,,TCA,Citrate,acetyl CoA,Leu,-,-,TCA,oxaloglutarate,Pyruvate,A	3320 ± 896	0	0	0	0	0
PM06	H05	Leu-Arg	N-Source,amino acid,dipeptide,Leu,Arg,,TCA,Citrate,acetyl CoA,Leu,-,-,TCA,oxaloglutarate,glutamate,	3175 ± 864	0	0	0	0	0
PM06	H06	Leu-Asp	N-Source,amino acid,dipeptide,Leu,Asp,,TCA,Citrate,acetyl CoA,Leu,-,-,TCA,oxaloacetate,Asp,-,-,-	3203 ± 962	0	0	0	0	0
PM06	H07	Leu-Glu	N-Source,amino acid,dipeptide,Leu,Glu,,TCA,Citrate,acetyl CoA,Leu,-,-,TCA,oxaloglutarate,Glu,-,-,-	7458 ± 741	0	736 ± 239	0	0	0
PM06	H08	Leu-Gly	N-Source,amino acid,dipeptide,Leu,Gly,,TCA,Citrate,acetyl CoA,Leu,-,-,TCA,oxaloacetate,Pyruvate,Gly	8928 ± 1142	0	0	0	0	0
PM06	H09	Leu-Ile	N-Source,amino acid,dipeptide,Leu,Ile,,TCA,Citrate,acetyl CoA,Leu,-,-,TCA,succinyl CoA,Propionyl Co	3114 ± 812	0	0	0	0	0
PM06	H12	Leu-Phe	N-Source,amino acid,dipeptide,Leu,Phe,,TCA,Citrate,acetyl CoA,Leu,-,-,TCA,Citrate,acetyl CoA,Phe,-,	6061 ± 952	0	4443 ± 987	0	0	0
PM07	A03	Leu-Ser	N-Source,amino acid,dipeptide,Leu,Ser,,TCA,Citrate,acetyl CoA,Leu,-,-,TCA,oxaloacetate,Pyruvate,Ser	4043 ± 1087	0	0	0	0	0
PM07	A04	Leu-Trp	N-Source,amino acid,dipeptide,Leu,Trp,,TCA,Citrate,acetyl CoA,Leu,-,-,TCA,Citrate,acetyl CoA,Trp,-,	4372 ± 1237	0	0	438 ± 301	467 ± 256	0
PM07	A05	Leu-Val	N-Source,amino acid,dipeptide,Leu,Val,,TCA,Citrate,acetyl CoA,Leu,-,-,TCA,succinyl CoA,Val,-,-,-	1113 ± 961	0	0	0	0	0
PM07	A07	Lys-Arg	N-Source,amino acid,dipeptide,Lys,Arg,,TCA,Citrate,acetyl CoA,Lys,-,-,TCA,oxaloglutarate,glutamate,	5843 ± 785	0	0	0	0	0
PM07	A08	Lys-Glu	N-Source,amino acid,dipeptide,Lys,Glu,,TCA,Citrate,acetyl CoA,Lys,-,-,TCA,oxaloglutarate,Glu,-,-,-	3776 ± 864	0	0	0	0	0
PM07	A09	Lys-Ile	N-Source,amino acid,dipeptide,Lys,Ile,,TCA,Citrate,acetyl CoA,Lys,-,-,TCA,succinyl CoA,Propionyl Co	3342 ± 1278	0	0	0	0	0
PM07	A10	Lys-Leu	N-Source,amino acid,dipeptide,Lys,Leu,,TCA,Citrate,acetyl CoA,Lys,-,-,TCA,Citrate,acetyl CoA,Leu,-,	1779 ± 768	0	0	0	0	0
PM07	A11	Lys-Lys	N-Source,amino acid,dipeptide,Lys,Lys,,TCA,Citrate,acetyl CoA,Lys,-,-,TCA,Citrate,acetyl CoA,Lys,-,	9030 ± 863	0	0	0	0	0
PM07	A12	Lys-Phe	N-Source,amino acid,dipeptide,Lys,Phe,,TCA,Citrate,acetyl CoA,Lys,-,-,TCA,Citrate,acetyl CoA,Phe,-,	1888 ± 652	0	0	0	0	0
PM07	B01	Lys-Pro	N-Source,amino acid,dipeptide,Lys,Pro,,TCA,Citrate,acetyl CoA,Lys,-,-,TCA,oxaloglutarate,glutamate,	9831 ± 789	0	0	0	0	0
PM07	B06	Lys-Val	N-Source,amino acid,dipeptide,Lys,Val,,TCA,Citrate,acetyl CoA,Lys,-,-,TCA,succinyl CoA,Val,-,-,-	5373 ± 1476	0	0	0	0	0
PM07	B07	Met-Arg	N-Source,amino acid,dipeptide,Met,Arg,,TCA,succinyl CoA,propanoate metabolism,gly ser thr metabloli	2922 ± 1238	0	0	0	0	0
PM07	B08	Met-Asp	N-Source,amino acid,dipeptide,Met,Asp,,TCA,succinyl CoA,propanoate metabolism,gly ser thr metabloli	5568 ± 1087	0	0	0	0	0
PM07	B09	Met-Gln	N-Source,amino acid,dipeptide,Met,Gln,,TCA,succinyl CoA,propanoate metabolism,gly ser thr metabloli	4146 ± 1147	0	0	0	0	0
PM07	B10	Met-Glu	N-Source,amino acid,dipeptide,Met,Glu,,TCA,succinyl CoA,propanoate metabolism,gly ser thr metabloli	6960 ± 1037	0	0	0	0	0
PM07	B11	Met-Gly	N-Source,amino acid,dipeptide,Met,Gly,,TCA,succinyl CoA,propanoate metabolism,gly ser thr metabloli	7345 ± 867	0	0	0	0	0
PM07	B12	Met-His	N-Source,amino acid,dipeptide,Met,His,,TCA,succinyl CoA,propanoate metabolism,gly ser thr metabloli	7718 ± 867	0	0	0	0	0
PM07	C01	Met-Ile	N-Source,amino acid,dipeptide,Met,Ile,,TCA,succinyl CoA,propanoate metabolism,gly ser thr metabloli	5596 ± 746	0	0	0	0	0
PM07	C02	Met-Leu	N-Source,amino acid,dipeptide,Met,Leu,,TCA,succinyl CoA,propanoate metabolism,gly ser thr metabloli	1515 ± 863	0	0	0	0	0
PM07	C03	Met-Lys	N-Source,amino acid,dipeptide,Met,Lys,,TCA,succinyl CoA,propanoate metabolism,gly ser thr metabloli	11235 ± 1298	0	0	0	0	0
PM07	C04	Met-Met	N-Source,amino acid,dipeptide,Met,Met,,TCA,succinyl CoA,propanoate metabolism,gly ser thr metabloli	4301 ± 963	0	0	0	0	0
PM07	C06	Met-Pro	N-Source,amino acid,dipeptide,Met,Pro,,TCA,succinyl CoA,propanoate metabolism,gly ser thr metabloli	13043 ± 1026	0	0	0	0	0
PM07	C08	Met-Val	N-Source,amino acid,dipeptide,Met,Val,,TCA,succinyl CoA,propanoate metabolism,gly ser thr metabloli	6071 ± 742	0	0	0	0	0
PM07	C09	Phe-Ala	N-Source,amino acid,dipeptide,Phe,Ala,,TCA,Citrate,acetyl CoA,Phe,-,-,TCA,oxaloglutarate,Pyruvate,A	6573 ± 638	0	0	0	0	0
PM07	C10	Phe-Gly	N-Source,amino acid,dipeptide,Phe,Gly,,TCA,Citrate,acetyl CoA,Phe,-,-,TCA,oxaloacetate,Pyruvate,Gly	7499 ± 769	0	0	0	0	0
PM07	C12	Phe-Phe	N-Source,amino acid,dipeptide,Phe,Phe,,TCA,Citrate,acetyl CoA,Phe,-,-,TCA,Citrate,acetyl CoA,Phe,-,	7549 ± 1023	3885 ± 748	0	1345 ± 863	2471 ± 974	0
PM07	D01	Phe-Pro	N-Source,amino acid,dipeptide,Phe,Pro,,TCA,Citrate,acetyl CoA,Phe,-,-,TCA,oxaloglutarate,glutamate,	5686 ± 856	1287 ± 635	0	0	177 ± 89	0
PM07	D02	Phe-Ser	N-Source,amino acid,dipeptide,Phe,Ser,,TCA,Citrate,acetyl CoA,Phe,-,-,TCA,oxaloacetate,Pyruvate,Ser	6193 ± 741	0	0	0	0	0
PM07	D04	Pro-Ala	N-Source,amino acid,dipeptide,Pro,Ala,,TCA,oxologlutarate,glutamate,Pro,-,-,TCA,oxaloglutarate,Pyru	12799 ± 2037	0	0	0	0	0
PM07	D05	Pro-Asp	N-Source,amino acid,dipeptide,Pro,Asp,,TCA,oxologlutarate,glutamate,Pro,-,-,TCA,oxaloacetate,Asp,-,	7832 ± 749	0	0	3381 ± 421	0	2472 ± 963
PM07	D06	Pro-Gln	N-Source,amino acid,dipeptide,Pro,Gln,,TCA,oxologlutarate,glutamate,Pro,-,-,TCA,oxaloglutarate,glut	9498 ± 1039	0	0	1407 ± 852	0	0
PM07	D07	Pro-Gly	N-Source,amino acid,dipeptide,Pro,Gly,,TCA,oxologlutarate,glutamate,Pro,-,-,TCA,oxaloacetate,Pyruva	5070 ± 823	0	0	1030 ± 743	0	0
PM07	D08	Pro-Hyp	N-Source,amino acid,dipeptide,Pro,Hyp,,TCA,oxologlutarate,glutamate,Pro,-,-,-,-,-,-,-,-	9634 ± 1074	0	0	414 ± 221	0	0
PM07	D09	Pro-Leu	N-Source,amino acid,dipeptide,Pro,Leu,,TCA,oxologlutarate,glutamate,Pro,-,-,TCA,Citrate,acetyl CoA,	7677 ± 1274	0	0	0	0	0
PM07	D10	Pro-Phe	N-Source,amino acid,dipeptide,Pro,Phe,,TCA,oxologlutarate,glutamate,Pro,-,-,TCA,Citrate,acetyl CoA,	9787 ± 698	0	0	1898 ± 852	0	0
PM07	D11	Pro-Pro	N-Source,amino acid,dipeptide,Pro,Pro,,TCA,oxologlutarate,glutamate,Pro,-,-,TCA,oxaloglutarate,glut	7341 ± 586	0	0	0	0	0
PM07	D12	Pro-Tyr	N-Source,amino acid,dipeptide,Pro,Tyr,,TCA,oxologlutarate,glutamate,Pro,-,-,TCA,succinate,Tyr,-,-,-	5959 ± 1103	1756 ± 964	155 ± 74	3753 ± 952	1311 ± 623	0
PM07	E01	Ser-Ala	N-Source,amino acid,dipeptide,Ser,Ala,,TCA,oxaloacetate,Pyruvate,Ser,-,-,TCA,oxaloglutarate,Pyruvat	13794 ± 1049	234 ± 125	0	2918 ± 853	0	0
PM07	E02	Ser-Gly	N-Source,amino acid,dipeptide,Ser,Gly,,TCA,oxaloacetate,Pyruvate,Ser,-,-,TCA,oxaloacetate,Pyruvate,	7415 ± 746	0	0	275 ± 96	0	0
PM07	E03	Ser-His	N-Source,amino acid,dipeptide,Ser,His,,TCA,oxaloacetate,Pyruvate,Ser,-,-,TCA,oxaloglutarate,glutama	11379 ± 1087	0	0	0	0	0
PM07	E04	Ser-Leu	N-Source,amino acid,dipeptide,Ser,Leu,,TCA,oxaloacetate,Pyruvate,Ser,-,-,TCA,Citrate,acetyl CoA,Leu	6748 ± 965	0	0	0	0	0
PM07	E05	Ser-Met	N-Source,amino acid,dipeptide,Ser,Met,,TCA,oxaloacetate,Pyruvate,Ser,-,-,TCA,succinyl CoA,propanoat	4893 ± 769	0	0	0	0	0
PM07	E06	Ser-Phe	N-Source,amino acid,dipeptide,Ser,Phe,,TCA,oxaloacetate,Pyruvate,Ser,-,-,TCA,Citrate,acetyl CoA,Phe	9209 ± 824	0	0	0	0	0
PM07	E07	Ser-Pro	N-Source,amino acid,dipeptide,Ser,Pro,,TCA,oxaloacetate,Pyruvate,Ser,-,-,TCA,oxaloglutarate,glutama	5441 ± 869	0	0	538 ± 236	0	0
PM07	E08	Ser-Ser	N-Source,amino acid,dipeptide,Ser,Ser,,TCA,oxaloacetate,Pyruvate,Ser,-,-,TCA,oxaloacetate,Pyruvate,	13110 ± 1142	0	0	0	0	0
PM07	E10	Ser-Val	N-Source,amino acid,dipeptide,Ser,Val,,TCA,oxaloacetate,Pyruvate,Ser,-,-,TCA,succinyl CoA,Val,-,-,-	7958 ± 685	0	0	0	0	0
PM07	E11	Thr-Ala	N-Source,amino acid,dipeptide,Thr,Ala,,TCA,oxaloacetate,Pyruvate,Thr,-,-,TCA,oxaloglutarate,Pyruvat	10995 ± 1596	0	0	0	0	0
PM07	E12	Thr-Arg	N-Source,amino acid,dipeptide,Thr,Arg,,TCA,oxaloacetate,Pyruvate,Thr,-,-,TCA,oxaloglutarate,glutama	12455 ± 2314	3838 ± 674	0	2262 ± 632	817 ± 274	0
PM07	F01	Thr-Glu	N-Source,amino acid,dipeptide,Thr,Glu,,TCA,oxaloacetate,Pyruvate,Thr,-,-,TCA,oxaloglutarate,Glu,-,-	7085 ± 743	1531 ± 369	0	643 ± 231	0	0
PM07	F02	Thr-Gly	N-Source,amino acid,dipeptide,Thr,Gly,,TCA,oxaloacetate,Pyruvate,Thr,-,-,TCA,oxaloacetate,Pyruvate,	5786 ± 853	0	0	0	0	0
PM07	F03	Thr-Leu	N-Source,amino acid,dipeptide,Thr,Leu,,TCA,oxaloacetate,Pyruvate,Thr,-,-,TCA,Citrate,acetyl CoA,Leu	9209 ± 852	0	0	0	0	0
PM07	F04	Thr-Met	N-Source,amino acid,dipeptide,Thr,Met,,TCA,oxaloacetate,Pyruvate,Thr,-,-,TCA,succinyl CoA,propanoat	7561 ± 696	0	0	0	0	0
PM07	F05	Thr-Pro	N-Source,amino acid,dipeptide,Thr,Pro,,TCA,oxaloacetate,Pyruvate,Thr,-,-,TCA,oxaloglutarate,glutama	6910 ± 568	0	0	123 ± 39	0	0
PM07	F12	Trp-Lys	N-Source,amino acid,dipeptide,Trp,Lys,,TCA,Citrate,acetyl CoA,Trp,-,-,TCA,Citrate,acetyl CoA,Lys,-,	3739 ± 1084	502 ± 138	382 ± 86	0	0	0
PM07	G01	Trp-Phe	N-Source,amino acid,dipeptide,Trp,Phe,,TCA,Citrate,acetyl CoA,Trp,-,-,TCA,Citrate,acetyl CoA,Phe,-,	1821 ± 741	1822 ± 826	0	0	0	0
PM07	G03	Trp-Trp	N-Source,amino acid,dipeptide,Trp,Trp,,TCA,Citrate,acetyl CoA,Trp,-,-,TCA,Citrate,acetyl CoA,Trp,-,	0	1153 ± 736	0	0	1309 ± 937	0
PM07	G06	Tyr-Gln	N-Source,amino acid,dipeptide,Tyr,Gln,,TCA,succinate,Tyr,-,-,-,TCA,oxaloglutarate,glutamate,Gln,-,-	6852 ± 1086	0	0	0	0	0
PM07	G08	Tyr-Gly	N-Source,amino acid,dipeptide,Tyr,Gly,,TCA,succinate,Tyr,-,-,-,TCA,oxaloacetate,Pyruvate,Gly,-,-	2572 ± 1034	0	0	0	0	0
PM07	G10	Tyr-Leu	N-Source,amino acid,dipeptide,Tyr,Leu,,TCA,succinate,Tyr,-,-,-,TCA,Citrate,acetyl CoA,Leu,-,-	0	1232 ± 962	0	0	0	0
PM07	G11	Tyr-Lys	N-Source,amino acid,dipeptide,Tyr,Lys,,TCA,succinate,Tyr,-,-,-,TCA,Citrate,acetyl CoA,Lys,-,-	3541 ± 853	0	0	0	0	0
PM07	G12	Tyr-Phe	N-Source,amino acid,dipeptide,Tyr,Phe,,TCA,succinate,Tyr,-,-,-,TCA,Citrate,acetyl CoA,Phe,-,-	2810 ± 713	4529 ± 746	2457 ± 826	79 ± 37	3105 ± 659	0
PM07	H01	Tyr-Trp	N-Source,amino acid,dipeptide,Tyr,Trp,,TCA,succinate,Tyr,-,-,-,TCA,Citrate,acetyl CoA,Trp,-,-	0	0	0	0	1638 ± 741	0
PM07	H03	Val-Arg	N-Source,amino acid,dipeptide,Val,Arg,,TCA,succinyl CoA,Val,-,-,-,TCA,oxaloglutarate,glutamate,Arg,	9788 ± 1007	1387 ± 826	0	3194 ± 743	0	0
PM07	H04	Val-Asn	N-Source,amino acid,dipeptide,Val,Asn,,TCA,Succinyl CoA,Val,-,-,-,TCA,oxaloacetate,Asp,Asn,-,-	5484 ± 1074	0	0	0	0	0
PM07	H05	Val-Asp	N-Source,amino acid,dipeptide,Val,Asp,,TCA,succinyl CoA,Val,-,-,-,TCA,oxaloacetate,Asp,-,-,-	5814 ± 957	0	0	1811 ± 854	0	0
PM07	H06	Val-Gly	N-Source,amino acid,dipeptide,Val,Gly,,TCA,succinyl CoA,Val,-,-,-,TCA,oxaloacetate,Pyruvate,Gly,-,-	11754 ± 2037	730 ± 324	0	3520 ± 826	587 ± 234	0
PM07	H07	Val-His	N-Source,amino acid,dipeptide,Val,His,,TCA,succinyl CoA,Val,-,-,-,TCA,oxaloglutarate,glutamate,His,	8965 ± 852	0	0	0	0	0
PM07	H08	Val-Ile	N-Source,amino acid,dipeptide,Val,Ile,,TCA,succinyl CoA,Val,-,-,-,TCA,succinyl CoA,Propionyl CoA,Il	9398 ± 1037	116 ± 82	0	0	0	0
PM07	H09	Val-Leu	N-Source,amino acid,dipeptide,Val,Leu,,TCA,succinyl CoA,Val,-,-,-,TCA,Citrate,acetyl CoA,Leu,-,-	6489 ± 937	1261 ± 578	0	0	0	0
PM07	H11	Val-Val	N-Source,amino acid,dipeptide,Val,Val,,TCA,succinyl CoA,Val,-,-,-,TCA,succinyl CoA,Val,-,-,-	9045 ± 852	843 ± 321	0	0	298 ± 124	0
PM07	H12	g-Glu-Gly	N-Source,amino acid,dipeptide,Glu-g,Gly,,TCA,oxologlutarate,Glu,-,-,-,TCA,oxaloacetate,Pyruvate,Gly	4108 ± 1071	3764 ± 852	1106 ± 631	4463 ± 674	3407 ± 1028	4996 ± 1057
PM08	A03	Ala-Asp	N-Source,amino acid,dipeptide,Ala,Asp,,TCA,oxaloacetate,Pyruvate,Ala,-,-,TCA,oxaloacetate,Asp,-,-,-	0	0	2733 ± 698	0	0	0
PM08	A04	Ala-Gln	N-Source,amino acid,dipeptide,Ala,Gln,,TCA,oxaloacetate,Pyruvate,Ala,-,-,TCA,oxaloglutarate,glutama	5110 ± 938	0	1251 ± 741	0	0	0
PM08	A05	Ala-Ile	N-Source,amino acid,dipeptide,Ala,Ile,,TCA,oxaloacetate,Pyruvate,Ala,-,-,TCA,succinyl CoA,Propionyl	3911 ± 931	0	0	0	0	0
PM08	A06	Ala-Met	N-Source,amino acid,dipeptide,Ala,Met,,TCA,oxaloacetate,Pyruvate,Ala,-,-,TCA,succinyl CoA,propanoat	4552 ± 847	0	0	0	0	0
PM08	A07	Ala-Val	N-Source,amino acid,dipeptide,Ala,Val,,TCA,oxaloacetate,Pyruvate,Ala,-,-,TCA,succinyl CoA,Val,-,-,-	4939 ± 723	0	0	0	0	0
PM08	A09	Asp-Gln	N-Source,amino acid,dipeptide,Asp,Gln,,TCA,oxaloacetate,Asp,-,-,-,TCA,oxaloglutarate,glutamate,Gln,	5391 ± 963	0	1968 ±	916 ±	0	0
PM08	A10	Asp-Gly	N-Source,amino acid,dipeptide,Asp,Gly,,TCA,oxaloacetate,Asp,-,-,-,TCA,oxaloacetate,Pyruvate,Gly,-,-	6765 ± 1327	0	0	0	0	0
PM08	A11	Glu-Ala	N-Source,amino acid,dipeptide,Glu,Ala,,TCA,oxologlutarate,Glu,-,-,-,TCA,oxaloglutarate,Pyruvate,Ala	5905 ± 1237	223 ± 98	6245 ± 1328	1837 ± 963	0	0
PM08	A12	Gly-Asn	N-Source,amino acid,dipeptide,Gly-3,Asn,,TCA,oxaloacetate,Pyruvate,Gly,-,-,TCA,oxaloacetate,Asp,Asn	3610 ± 1103	0	340 ± 123	0	1510 ± 836	0
PM08	B01	Gly-Asp	N-Source,amino acid,dipeptide,Gly,Asp,,TCA,oxaloacetate,Pyruvate,Gly,-,-,TCA,oxaloacetate,Asp,-,-,-	3096 ± 951	0	0	0	0	0
PM08	B05	His-His	N-Source,amino acid,dipeptide,His,His,,TCA,oxologlutarate,glutamate,His,-,-,TCA,oxaloglutarate,glut	6535 ± 1214	0	0	0	0	0
PM08	B06	Ile-Asn	N-Source,amino acid,dipeptide,Ile,Asn,,TCA,succinyl CoA,Propionyl CoA,Ile,-,-,TCA,oxaloacetate,Asp,	616 ± 234	0	0	0	0	0
PM08	B07	Ile-Leu	N-Source,amino acid,dipeptide,Ile,Leu,,TCA,succinyl CoA,Propionyl CoA,Ile,-,-,TCA,Citrate,acetyl Co	1057 ± 523	0	0	0	0	0
PM08	B08	Leu-Asn	N-Source,amino acid,dipeptide,Leu,Asn,,TCA,Citrate,acetyl CoA,Leu,-,-,TCA,oxaloacetate,Asp,Asn,-,-	2194 ± 823	0	0	0	0	0
PM08	B09	Leu-His	N-Source,amino acid,dipeptide,Leu,His,,TCA,Citrate,acetyl CoA,Leu,-,-,TCA,oxaloglutarate,glutamate,	4230 ± 1203	0	0	0	0	0
PM08	B10	Leu-Pro	N-Source,amino acid,dipeptide,Leu,Pro,,TCA,Citrate,acetyl CoA,Leu,-,-,TCA,oxaloglutarate,glutamate,	5848 ± 731	0	0	0	0	0
PM08	B12	Lys-Asp	N-Source,amino acid,dipeptide,Lys,Asp,,TCA,Citrate,acetyl CoA,Lys,-,-,TCA,oxaloacetate,Asp,-,-,-	1474 ± 821	0	0	0	0	0
PM08	C02	Lys-Met	N-Source,amino acid,dipeptide,Lys,Met,,TCA,Citrate,acetyl CoA,Lys,-,-,TCA,succinyl CoA,propanoate m	3172 ± 963	0	0	0	0	0
PM08	C03	Met-Thr	N-Source,amino acid,dipeptide,Met,Thr,,TCA,succinyl CoA,propanoate metabolism,gly ser thr metabloli	7645 ± 863	0	0	0	0	0
PM08	C06	Phe-Glu	N-Source,amino acid,dipeptide,Phe,Glu,,TCA,Citrate,acetyl CoA,Phe,-,-,TCA,oxaloglutarate,Glu,-,-,-	8692 ± 1361	0	733 ± 231	0	0	0
PM08	C07	Gln-Glu	N-Source,amino acid,dipeptide,Gln,Glu,,TCA,oxologlutarate,glutamate,Gln,-,-,TCA,oxaloglutarate,Glu,	595 ± 237	0	769 ± 284	0	0	0
PM08	C10	Phe-Val	N-Source,amino acid,dipeptide,Phe,Val,,TCA,Citrate,acetyl CoA,Phe,-,-,TCA,succinyl CoA,Val,-,-,-	5029 ± 1743	0	0	0	0	0
PM08	C11	Pro-Arg	N-Source,amino acid,dipeptide,Pro,Arg,,TCA,oxologlutarate,glutamate,Pro,-,-,TCA,oxaloglutarate,glut	5370 ± 1237	0	121 ±	367 ± 212	1556 ± 714	0
PM08	C12	Pro-Asn	N-Source,amino acid,dipeptide,Pro,Asn,,TCA,oxologlutarate,glutamate,Pro,-,-,TCA,oxaloacetate,Asp,As	5042 ± 1367	3461 ± 1271	1309 ± 821	1471 ± 712	764 ± 274	0
PM08	D01	Pro-Glu	N-Source,amino acid,dipeptide,Pro,Glu,,TCA,oxologlutarate,glutamate,Pro,-,-,TCA,oxaloglutarate,Glu,	4047 ± 743	0	3249 ±	0	0	0
PM08	D02	Pro-lle	N-Source,amino acid,dipeptide,Pro,Ile,,TCA,oxologlutarate,glutamate,Pro,-,-,TCA,succinyl CoA,Propio	4365 ± 824	0	0	0	0	0
PM08	D03	Pro-Lys	N-Source,amino acid,dipeptide,Pro,Lys,,TCA,oxologlutarate,glutamate,Pro,-,-,TCA,Citrate,acetyl CoA,	10213 ± 1369	0	1229 ±	0	0	0
PM08	D04	Pro-Ser	N-Source,amino acid,dipeptide,Pro,Ser,,TCA,oxologlutarate,glutamate,Pro,-,-,TCA,oxaloacetate,Pyruva	12732 ± 2036	0	1195 ± 789	0	0	0
PM08	D05	Pro-Trp	N-Source,amino acid,dipeptide,Pro,Trp,,TCA,oxologlutarate,glutamate,Pro,-,-,TCA,Citrate,acetyl CoA,	7873 ± 1369	2514 ± 821	14803 ± 2341	1138 ± 961	0	0
PM08	D06	Pro-Val	N-Source,amino acid,dipeptide,Pro,Val,,TCA,oxologlutarate,glutamate,Pro,-,-,TCA,succinyl CoA,Val,-,	11385 ± 1367	0	0	0	0	0
PM08	D07	Ser-Asn	N-Source,amino acid,dipeptide,Ser,Asn,,TCA,oxaloacetate,Pyruvate,Ser,-,-,TCA,oxaloacetate,Asp,Asn,-	6552 ± 1081	0	87 ± 69	0	0	0
PM08	D08	Ser-Asp	N-Source,amino acid,dipeptide,Ser,Asp,,TCA,oxaloacetate,Pyruvate,Ser,-,-,TCA,oxaloacetate,Asp,-,-,-	4091 ± 1537	0	0	0	0	0
PM08	D10	Ser-Glu	N-Source,amino acid,dipeptide,Ser,Glu,,TCA,oxaloacetate,Pyruvate,Ser,-,-,TCA,oxaloglutarate,Glu,-,-	871 ± 231	0	0	0	0	0
PM08	D11	Thr-Asp	N-Source,amino acid,dipeptide,Thr,Asp,,TCA,oxaloacetate,Pyruvate,Thr,-,-,TCA,oxaloacetate,Asp,-,-,-	824 ± 342	0	0	0	0	0
PM08	D12	Thr-Gln	N-Source,amino acid,dipeptide,Thr,Gln,,TCA,oxaloacetate,Pyruvate,Thr,-,-,TCA,oxaloglutarate,glutama	2421 ± 952	562 ± 237	42 ± 86	0	0	0
PM08	E01	Thr-Phe	N-Source,amino acid,dipeptide,Thr,Phe,,TCA,oxaloacetate,Pyruvate,Thr,-,-,TCA,Citrate,acetyl CoA,Phe	6872 ± 982	0	0	0	0	0
PM08	E02	Thr-Ser	N-Source,amino acid,dipeptide,Thr,Ser,,TCA,oxaloacetate,Pyruvate,Thr,-,-,TCA,oxaloacetate,Pyruvate,	6407 ± 1136	0	0	0	0	0
PM08	E06	Val-Ala	N-Source,amino acid,dipeptide,Val,Ala,,TCA,succinyl CoA,Val,-,-,-,TCA,oxaloglutarate,Pyruvate,Ala,-	10537 ± 2138	0	0	0	0	0
PM08	E07	Val-Gln	N-Source,amino acid,dipeptide,Val,Gln,,TCA,succinyl CoA,Val,-,-,-,TCA,oxaloglutarate,glutamate,Gln,	9036 ± 1316	0	0	0	0	0
PM08	E08	Val-Glu	N-Source,amino acid,dipeptide,Val,Glu,,TCA,succinyl CoA,Val,-,-,-,TCA,oxaloglutarate,Glu,-,-,-	11915 ± 1367	0	0	0	0	0
PM08	E09	Val-Lys	N-Source,amino acid,dipeptide,Val,Lys,,TCA,succinyl CoA,Val,-,-,-,TCA,Citrate,acetyl CoA,Lys,-,-	14963 ± 1985	0	0	938 ± 271	0	0
PM08	E10	Val-Met	N-Source,amino acid,dipeptide,Val,Met,,TCA,succinyl CoA,Val,-,-,-,TCA,succinyl CoA,propanoate metab	8022 ± 981	0	0	0	0	0
PM08	E12	Val-Pro	N-Source,amino acid,dipeptide,Val,Pro,,TCA,succinyl CoA,Val,-,-,-,TCA,oxaloglutarate,glutamate,Pro,	9064 ± 1074	1904 ± 963	1258 ± 1124	1697 ± 1028	185 ± 89	0
PM08	F01	Val-Ser	N-Source,amino acid,dipeptide,Val,Ser,,TCA,succinyl CoA,Val,-,-,-,TCA,oxaloacetate,Pyruvate,Ser,-,-	6477 ± 1341	0	0	0	0	0
PM08	F02	b-Ala-Ala	N-Source,amino acid,dipeptide,Ala-b,Ala,,TCA,oxaloacetate,Pyruvate,Ala,-,-,TCA,oxaloglutarate,Pyruv	3125 ± 1096	0	1353 ± 631	0	0	0
PM08	F03	b-Ala-Gly	N-Source,amino acid,dipeptide,Ala-b,Gly,,TCA,oxaloacetate,Pyruvate,Ala,-,-,TCA,oxaloacetate,Pyruvat	7495 ± 769	0	470 ± 207	0	0	0
PM08	F04	b-Ala-His	N-Source,amino acid,dipeptide,Ala-b,His,,TCA,oxaloacetate,Pyruvate,Ala,-,-,TCA,oxaloglutarate,gluta	12022 ± 936	328 ± 203	1794 ± 639	0	0	0
PM08	F05	Met-b-Ala	N-Source,amino acid,dipeptide,Met,Ala-b,,TCA,succinyl CoA,propanoate metabolism,gly ser thr metablo	15032 ± 831	0	0	0	0	0
PM08	F07	D-Ala-D-Ala	N-Source,amino acid,dipeptide,Ala-D,Ala-D,,TCA,oxaloacetate,Pyruvate,Ala,-,-,TCA,oxaloglutarate,Pyr	1227 ± 637	0	949 ± 672	0	0	0
PM08	F08	D-Ala-Gly	N-Source,amino acid,dipeptide,Ala-D,Gly,,TCA,oxaloacetate,Pyruvate,Ala,-,-,TCA,oxaloacetate,Pyruvat	9394 ± 829	0	2155 ± 1039	0	0	0
PM08	F09	D-Ala-Leu	N-Source,amino acid,dipeptide,Tyr,Leu,,TCA,,,,-,-,TCA,Citrate,acetyl CoA,Leu,-,-	10709 ± 963	0	956 ± 623	0	0	0
PM08	F10	D-Leu-D-Leu	N-Source,amino acid,dipeptide,Leu-D,Leu-D,,TCA,Citrate,acetyl CoA,Leu,,,TCA,Citrate,acetyl CoA,Leu,	9867 ± 623	0	2228 ± 712	0	0	0
PM08	F11	D-Leu-Gly	N-Source,amino acid,dipeptide,Leu-D,Gly,,TCA,Citrate,acetyl CoA,Leu,-,-,TCA,oxaloacetate,Pyruvate,G	0	0	1320 ± 652	0	0	0
PM08	F12	D-Leu-Tyr	N-Source,amino acid,dipeptide,Leu-D,Tyr,,TCA,Citrate,acetyl CoA,Leu,,,TCA,succinate,Tyr,,,	0	561 ± 139	1163 ± 820	0	0	0
PM08	G01	g-Glu-Gly	N-Source,amino acid,dipeptide,Glu-g,Gly,,TCA,oxologlutarate,Glu,-,-,-,TCA,oxaloacetate,Pyruvate,Gly	8814 ± 723	2017 ± 821	4940 ± 963	1590 ± 623	0	0
PM08	G02	g-D-Glu-Gly	N-Source,amino acid,dipeptide,Glu-g-D,Gly,,TCA,oxologlutarate,Glu,-,-,-,TCA,oxaloacetate,Pyruvate,G	1079 ± 851	0	0	0	0	0
PM08	G03	Gly-D-Ala	N-Source,amino acid,dipeptide,Gly,Ala-D,,TCA,oxaloacetate,Pyruvate,Gly,-,-,TCA,oxaloglutarate,Pyruv	6214 ± 953	0	0	0	0	0
PM08	G04	Gly-D-Asp	N-Source,amino acid,dipeptide,Gly,Asp-D,,TCA,oxaloacetate,Pyruvate,Gly,-,-,TCA,oxaloacetate,Asp,-,-	9050 ± 1037	0	808 ± 129	0	0	0
PM08	G05	Gly-D-Ser	N-Source,amino acid,dipeptide,Gly,Ser-D,,TCA,oxaloacetate,Pyruvate,Gly,-,-,TCA,oxaloacetate,Pyruvat	6433 ± 955	0	81 ± 69	0	0	0
PM08	G06	Gly-D-Thr	N-Source,amino acid,dipeptide,Gly,Thr-D,,TCA,oxaloacetate,Pyruvate,Gly,-,-,TCA,oxaloacetate,Pyruvat	3904 ± 852	0	287 ± 121	0	0	0
PM08	G07	Gly-D-Val	N-Source,amino acid,dipeptide,Gly,Val-D,,TCA,oxaloacetate,Pyruvate,Gly,-,-,TCA,succinyl CoA,Val,-,-	7860 ± 863	0	2236 ± 963	0	0	0
PM08	G08	Leu-b-Ala	N-Source,amino acid,dipeptide,Leu,Ala-b,,TCA,Citrate,acetyl CoA,Leu,-,-,TCA,oxaloglutarate,Pyruvate	7480 ± 921	0	0	0	0	0
PM08	G09	Leu-D-Leu	N-Source,amino acid,dipeptide,Leu,Leu-D,,TCA,Citrate,acetyl CoA,Leu,-,-,TCA,Citrate,acetyl CoA,Leu,	4051 ± 1367	0	0	0	0	0
PM08	G10	Phe-b-Ala	N-Source,amino acid,dipeptide,Phe,Ala-b,,TCA,Citrate,acetyl CoA,Phe,-,-,TCA,oxaloglutarate,Pyruvate	11835 ± 1039	0	0	0	0	0
PM08	G11	Ala-Ala-Ala	N-Source,amino acid,tripeptide,Ala,Tripeptide,,TCA,oxaloacetate,Pyruvate,Ala,-,-,TCA,oxaloglutarate	3005 ± 856	0	0	0	0	0
PM08	G12	D-Ala-Gly-Gly	N-Source,amino acid,tripeptide,Ala-D,Gly,,TCA,oxaloacetate,Pyruvate,Ala,-,-,TCA,oxaloacetate,Pyruva	12291 ± 1138	770 ± 231	0	1834 ± 697	0	759 ± 367
PM08	H01	Gly-Gly-Ala	N-Source,amino acid,tripeptide,Gly,Ala,,TCA,oxaloacetate,Pyruvate,Gly,-,-,TCA,oxaloglutarate,Pyruva	6413 ± 941	0	0	1759 ± 523	0	0
PM08	H02	Gly-Gly-D-Leu	N-Source,amino acid,tripeptide,Gly,Leu-D,,TCA,oxaloacetate,Pyruvate,Gly,-,-,TCA,Citrate,acetyl CoA,	7595 ± 638	0	0	0	0	0
PM08	H03	Gly-Gly-Gly	N-Source,amino acid,tripeptide,Gly,Tripeptide,,TCA,oxaloacetate,Pyruvate,Gly,-,-,TCA,oxaloacetate,P	12175 ± 1957	0	599 ± 223	1913 ± 869	0	0
PM08	H04	Gly-Gly-Ile	N-Source,amino acid,tripeptide,Gly,Ile,,TCA,oxaloacetate,Pyruvate,Gly,-,-,TCA,succinyl CoA,Propiony	340 ± 236	0	0	0	0	0
PM08	H05	Gly-Gly-Leu	N-Source,amino acid,tripeptide,Gly,Leu,,TCA,oxaloacetate,Pyruvate,Gly,-,-,TCA,Citrate,acetyl CoA,Le	2020 ± 1456	0	0	0	0	0
PM08	H06	Gly-Gly-Phe	N-Source,amino acid,tripeptide,Gly,Phe,,TCA,oxaloacetate,Pyruvate,Gly,-,-,TCA,Citrate,acetyl CoA,Ph	3635 ± 1523	0	0	0	0	0
PM08	H08	Gly-Phe-Phe	N-Source,amino acid,tripeptide,Gly,Phe,,TCA,oxaloacetate,Pyruvate,Gly,-,-,TCA,Citrate,acetyl CoA,Ph	8625 ± 986	9653 ± 2531	19365 ± 1539	9961 ± 1027	7122 ± 987	0
PM08	H09	Leu-Gly-Gly	N-Source,amino acid,tripeptide,Leu,Gly,,TCA,Citrate,acetyl CoA,Leu,-,-,TCA,oxaloacetate,Pyruvate,Gl	5984 ± 869	0	314 ± 157	0	0	0
PM08	H11	Phe-Gly-Gly	N-Source,amino acid,tripeptide,Phe,Gly,,TCA,Citrate,acetyl CoA,Phe,-,-,TCA,oxaloacetate,Pyruvate,Gl	1555 ± 751	0	1110 ± 652	652 ± 321	0	0
PM08	H12	Tyr-Gly-Gly	N-Source,amino acid,tripeptide,Tyr,Gly,,TCA,succinate,Tyr,-,-,-,TCA,oxaloacetate,Pyruvate,Gly,-,-	0	0	0	1335 ± 569	762 ± 256	0
